# Supplementary material for: A formamidopyrimidine derivative from the deoxyguanosine adduct produced by food contaminant acrylamide induces DNA replication block and mutagenesis
Source: J Biol Chem. 2023 Jun 30;299(8):105002. doi: 10.1016/j.jbc.2023.105002 (PMC10406624; doi:10.1016/j.jbc.2023.105002)
Supplement: Supporting Information S1 [file mmc2.zip › jbc_105002_mmc2.pdb]

HELIX    1   1 LYS A   58  THR A   69  1                                  12
HELIX    2   2 ARG A   73  ALA A   97  1                                  25
HELIX    3   3 SER A  101  GLN A  120  1                                  20
HELIX    4   4 PHE A  136  ARG A  143  1                                   8
HELIX    5   5 PRO A  146  LEU A  148  5                                   3
HELIX    6   6 TYR A  166  PHE A  171  1                                   6
HELIX    7   7 GLY A  179  LEU A  185  1                                   7
HELIX    8   8 PHE A  196  ASP A  212  1                                  17
HELIX    9   9 THR A  230  ASN A  238  1                                   9
HELIX   10  10 ALA A  315  THR A  330  1                                  16
HELIX   11  11 THR A  342  ASP A  350  1                                   9
HELIX   12  12 ARG A  364  ILE A  371  1                                   8
HELIX   13  13 ILE A  376  LYS A  378  5                                   3
HELIX   14  14 LYS A  384  ALA A  392  1                                   9
HELIX   15  15 CYS A  398  GLN A  403  1                                   6
HELIX   16  16 ARG A  405  LEU A  411  1                                   7
HELIX   17  17 GLU A  414  SER A  424  1                                  11
HELIX   18  18 ALA A  453  GLU A  474  1                                  22
HELIX   19  19 ALA A  506  ASP A  524  1                                  19
SHEET    1   A 5 GLN A 357  GLN A 359  0
SHEET    2   A 5 ALA A 334  ALA A 339  1  N  ALA A 336   O  TYR A 358
SHEET    3   A 5 ILE A 128  MET A 133 -1  N  ASP A 132   O  SER A 335
SHEET    4   A 5 GLU A 224  ASN A 228 -1  N  LEU A 227   O  VAL A 129
SHEET    5   A 5 MET A 218  SER A 221 -1  N  SER A 221   O  GLU A 224
SHEET    1   B 3 ILE A 190  VAL A 192  0
SHEET    2   B 3 ILE A 153  GLY A 156  1  N  ALA A 154   O  ILE A 190
SHEET    3   B 3 LEU A 161  SER A 164 -1  N  THR A 163   O  VAL A 155
SHEET    1   C 2 ARG A 245  PHE A 247  0
SHEET    2   C 2 SER A 308  VAL A 310 -1  N  VAL A 309   O  TYR A 246
SHEET    1   D 4 SER A 440  THR A 446  0
SHEET    2   D 4 LEU A 531  SER A 539 -1  N  ILE A 538   O  MET A 441
SHEET    3   D 4 THR A 480  ASN A 487 -1  N  LYS A 486   O  ARG A 532
SHEET    4   D 4 VAL A 492  THR A 498 -1  N  SER A 497   O  VAL A 481
LINK         O4  TTP B   1                 N33 LIG D   4 
LINK         N3  TTP B   1                 O16 LIG D   4 
LINK         O2  TTP B   1                 N17 LIG D   4 
LINK         O4  TTP B   1                 N33 LIG D   4 
LINK         N3  TTP B   1                 O16 LIG D   4 
LINK         O2  TTP B   1                 N17 LIG D   4 
LINK         C3'  DT D   3                 O04 LIG D   4 
LINK         O24 LIG D   4                 C5'  DG D   5 
ATOM      1  N   GLU A  54     -38.542 -40.139  15.917  1.00 62.32           N
ATOM      2  CA  GLU A  54     -39.237 -39.122  16.696  1.00 63.16           C
ATOM      3  C   GLU A  54     -38.469 -37.804  16.683  1.00 67.60           C
ATOM      4  O   GLU A  54     -37.362 -37.725  16.150  1.00 68.87           O
ATOM      5  CB  GLU A  54     -39.447 -39.598  18.135  1.00 58.14           C
ATOM      6  CG  GLU A  54     -40.367 -40.801  18.261  1.00 58.88           C
ATOM      7  CD  GLU A  54     -40.549 -41.247  19.699  1.00 60.00           C
ATOM      8  OE1 GLU A  54     -39.898 -40.664  20.591  1.00 60.00           O
ATOM      9  OE2 GLU A  54     -41.344 -42.181  19.937  1.00 60.00           O
ATOM     10  N   GLY A  55     -39.062 -36.773  17.273  1.00 69.14           N
ATOM     11  CA  GLY A  55     -38.432 -35.471  17.303  1.00 70.00           C
ATOM     12  C   GLY A  55     -39.369 -34.436  17.891  1.00 70.00           C
ATOM     13  O   GLY A  55     -40.421 -34.764  18.446  1.00 70.00           O
ATOM     14  N   LEU A  56     -38.963 -33.176  17.757  1.00 81.77           N
ATOM     15  CA  LEU A  56     -39.716 -32.041  18.271  1.00 81.31           C
ATOM     16  C   LEU A  56     -39.823 -30.976  17.185  1.00 93.26           C
ATOM     17  O   LEU A  56     -39.324 -31.141  16.068  1.00 91.81           O
ATOM     18  CB  LEU A  56     -39.061 -31.471  19.536  1.00 60.00           C
ATOM     19  CG  LEU A  56     -39.823 -31.679  20.847  1.00 58.73           C
ATOM     20  CD1 LEU A  56     -39.110 -30.986  21.999  1.00 57.02           C
ATOM     21  CD2 LEU A  56     -41.255 -31.182  20.721  1.00 57.82           C
ATOM     22  N   ASP A  57     -40.483 -29.873  17.523  1.00110.58           N
ATOM     23  CA  ASP A  57     -40.683 -28.762  16.604  1.00124.21           C
ATOM     24  C   ASP A  57     -39.627 -27.691  16.843  1.00128.45           C
ATOM     25  O   ASP A  57     -39.216 -27.452  17.982  1.00143.87           O
ATOM     26  CB  ASP A  57     -42.081 -28.163  16.767  1.00125.92           C
ATOM     27  CG  ASP A  57     -42.736 -27.842  15.438  1.00126.20           C
ATOM     28  OD1 ASP A  57     -42.135 -27.087  14.645  1.00126.44           O
ATOM     29  OD2 ASP A  57     -43.852 -28.344  15.187  1.00126.22           O
ATOM     30  N   LYS A  58     -39.196 -27.042  15.758  1.00120.64           N
ATOM     31  CA  LYS A  58     -38.144 -26.036  15.854  1.00115.15           C
ATOM     32  C   LYS A  58     -38.561 -24.830  16.686  1.00113.67           C
ATOM     33  O   LYS A  58     -37.692 -24.129  17.217  1.00118.97           O
ATOM     34  CB  LYS A  58     -37.724 -25.582  14.454  1.00109.24           C
ATOM     35  N   GLU A  59     -39.861 -24.569  16.810  1.00111.18           N
ATOM     36  CA  GLU A  59     -40.361 -23.463  17.618  1.00108.14           C
ATOM     37  C   GLU A  59     -40.740 -23.885  19.031  1.00109.98           C
ATOM     38  O   GLU A  59     -40.530 -23.120  19.979  1.00107.16           O
ATOM     39  CB  GLU A  59     -41.572 -22.816  16.939  1.00103.43           C
ATOM     40  N   LYS A  60     -41.301 -25.088  19.188  1.00111.89           N
ATOM     41  CA  LYS A  60     -41.633 -25.583  20.519  1.00111.73           C
ATOM     42  C   LYS A  60     -40.387 -25.753  21.376  1.00117.58           C
ATOM     43  O   LYS A  60     -40.440 -25.543  22.593  1.00123.17           O
ATOM     44  CB  LYS A  60     -42.392 -26.906  20.415  1.00105.65           C
ATOM     45  N   ILE A  61     -39.260 -26.121  20.763  1.00121.14           N
ATOM     46  CA  ILE A  61     -38.011 -26.252  21.509  1.00118.32           C
ATOM     47  C   ILE A  61     -37.622 -24.914  22.126  1.00119.45           C
ATOM     48  O   ILE A  61     -37.334 -24.821  23.325  1.00123.14           O
ATOM     49  CB  ILE A  61     -36.896 -26.795  20.598  1.00116.50           C
ATOM     50  CG1 ILE A  61     -37.118 -28.279  20.300  1.00117.44           C
ATOM     51  CG2 ILE A  61     -35.530 -26.573  21.230  1.00115.27           C
ATOM     52  CD1 ILE A  61     -36.421 -28.757  19.043  1.00117.40           C
ATOM     53  N   ASN A  62     -37.617 -23.855  21.312  1.00118.18           N
ATOM     54  CA  ASN A  62     -37.252 -22.535  21.815  1.00117.88           C
ATOM     55  C   ASN A  62     -38.267 -22.030  22.831  1.00118.50           C
ATOM     56  O   ASN A  62     -37.896 -21.371  23.810  1.00119.78           O
ATOM     57  CB  ASN A  62     -37.112 -21.552  20.654  1.00116.55           C
ATOM     58  CG  ASN A  62     -35.812 -21.731  19.893  1.00116.22           C
ATOM     59  OD1 ASN A  62     -34.726 -21.589  20.455  1.00118.73           O
ATOM     60  ND2 ASN A  62     -35.917 -22.048  18.608  1.00113.65           N
ATOM     61  N   LYS A  63     -39.552 -22.325  22.617  1.00119.75           N
ATOM     62  CA  LYS A  63     -40.567 -21.934  23.590  1.00121.10           C
ATOM     63  C   LYS A  63     -40.322 -22.599  24.940  1.00119.47           C
ATOM     64  O   LYS A  63     -40.405 -21.946  25.987  1.00118.35           O
ATOM     65  CB  LYS A  63     -41.960 -22.281  23.064  1.00117.17           C
ATOM     66  N   ILE A  64     -40.007 -23.897  24.932  1.00117.73           N
ATOM     67  CA  ILE A  64     -39.730 -24.610  26.176  1.00115.47           C
ATOM     68  C   ILE A  64     -38.478 -24.056  26.842  1.00112.81           C
ATOM     69  O   ILE A  64     -38.432 -23.884  28.067  1.00114.10           O
ATOM     70  CB  ILE A  64     -39.611 -26.123  25.908  1.00115.68           C
ATOM     71  CG1 ILE A  64     -40.982 -26.714  25.573  1.00116.30           C
ATOM     72  CG2 ILE A  64     -39.006 -26.838  27.107  1.00115.51           C
ATOM     73  CD1 ILE A  64     -40.914 -28.067  24.898  1.00115.11           C
ATOM     74  N   ILE A  65     -37.441 -23.768  26.049  1.00104.90           N
ATOM     75  CA  ILE A  65     -36.206 -23.221  26.609  1.00 96.72           C
ATOM     76  C   ILE A  65     -36.477 -21.881  27.281  1.00 99.92           C
ATOM     77  O   ILE A  65     -36.024 -21.625  28.404  1.00100.71           O
ATOM     78  CB  ILE A  65     -35.128 -23.094  25.517  1.00 91.87           C
ATOM     79  CG1 ILE A  65     -34.746 -24.474  24.970  1.00 90.22           C
ATOM     80  CG2 ILE A  65     -33.907 -22.352  26.053  1.00 90.45           C
ATOM     81  CD1 ILE A  65     -33.499 -25.071  25.581  1.00 91.21           C
ATOM     82  N   MET A  66     -37.228 -21.008  26.605  1.00100.87           N
ATOM     83  CA  MET A  66     -37.540 -19.699  27.170  1.00 99.86           C
ATOM     84  C   MET A  66     -38.389 -19.827  28.429  1.00101.14           C
ATOM     85  O   MET A  66     -38.172 -19.103  29.408  1.00 99.87           O
ATOM     86  CB  MET A  66     -38.250 -18.834  26.130  1.00 93.46           C
ATOM     87  N   GLU A  67     -39.364 -20.740  28.423  1.00 98.45           N
ATOM     88  CA  GLU A  67     -40.203 -20.929  29.601  1.00 97.46           C
ATOM     89  C   GLU A  67     -39.391 -21.445  30.782  1.00 99.47           C
ATOM     90  O   GLU A  67     -39.616 -21.035  31.927  1.00 96.90           O
ATOM     91  CB  GLU A  67     -41.350 -21.887  29.279  1.00 93.66           C
ATOM     92  N   ALA A  68     -38.443 -22.348  30.526  1.00101.59           N
ATOM     93  CA  ALA A  68     -37.661 -22.937  31.606  1.00 98.38           C
ATOM     94  C   ALA A  68     -36.592 -21.991  32.141  1.00 94.41           C
ATOM     95  O   ALA A  68     -36.307 -22.009  33.343  1.00 89.28           O
ATOM     96  CB  ALA A  68     -37.013 -24.240  31.134  1.00 98.96           C
ATOM     97  N   THR A  69     -35.992 -21.167  31.281  1.00 92.86           N
ATOM     98  CA  THR A  69     -34.856 -20.353  31.697  1.00 90.89           C
ATOM     99  C   THR A  69     -35.241 -18.960  32.179  1.00 90.46           C
ATOM    100  O   THR A  69     -34.441 -18.324  32.874  1.00 83.62           O
ATOM    101  CB  THR A  69     -33.843 -20.229  30.551  1.00 90.08           C
ATOM    102  OG1 THR A  69     -32.563 -19.861  31.080  1.00 94.05           O
ATOM    103  CG2 THR A  69     -34.288 -19.178  29.542  1.00 90.22           C
ATOM    104  N   LYS A  70     -36.433 -18.474  31.841  1.00 90.82           N
ATOM    105  CA  LYS A  70     -36.818 -17.120  32.219  1.00 88.99           C
ATOM    106  C   LYS A  70     -36.988 -17.006  33.729  1.00 85.48           C
ATOM    107  O   LYS A  70     -37.566 -17.884  34.375  1.00 87.51           O
ATOM    108  CB  LYS A  70     -38.113 -16.717  31.514  1.00 86.06           C
ATOM    109  N   GLY A  71     -36.479 -15.909  34.289  1.00 82.15           N
ATOM    110  CA  GLY A  71     -36.563 -15.638  35.705  1.00 83.34           C
ATOM    111  C   GLY A  71     -35.332 -16.024  36.499  1.00 85.62           C
ATOM    112  O   GLY A  71     -35.159 -15.536  37.622  1.00 88.36           O
ATOM    113  N   SER A  72     -34.476 -16.880  35.950  1.00 86.61           N
ATOM    114  CA  SER A  72     -33.267 -17.291  36.643  1.00 85.34           C
ATOM    115  C   SER A  72     -32.193 -16.212  36.536  1.00 82.59           C
ATOM    116  O   SER A  72     -32.225 -15.346  35.657  1.00 78.72           O
ATOM    117  CB  SER A  72     -32.743 -18.611  36.076  1.00 88.76           C
ATOM    118  OG  SER A  72     -32.418 -18.482  34.703  1.00 89.00           O
ATOM    119  N   ARG A  73     -31.229 -16.272  37.460  1.00 80.73           N
ATOM    120  CA  ARG A  73     -30.108 -15.338  37.420  1.00 79.12           C
ATOM    121  C   ARG A  73     -29.257 -15.545  36.174  1.00 79.05           C
ATOM    122  O   ARG A  73     -28.691 -14.582  35.639  1.00 83.40           O
ATOM    123  CB  ARG A  73     -29.253 -15.488  38.679  1.00 79.83           C
ATOM    124  CG  ARG A  73     -30.047 -15.799  39.938  1.00 82.39           C
ATOM    125  CD  ARG A  73     -29.423 -15.142  41.160  1.00 86.79           C
ATOM    126  NE  ARG A  73     -29.701 -15.884  42.384  1.00 91.83           N
ATOM    127  CZ  ARG A  73     -29.641 -15.366  43.603  1.00 95.11           C
ATOM    128  NH1 ARG A  73     -29.315 -14.099  43.801  1.00 96.64           N
ATOM    129  NH2 ARG A  73     -29.915 -16.138  44.651  1.00 96.52           N
ATOM    130  N   PHE A  74     -29.152 -16.790  35.702  1.00 76.40           N
ATOM    131  CA  PHE A  74     -28.405 -17.063  34.479  1.00 76.09           C
ATOM    132  C   PHE A  74     -29.020 -16.339  33.288  1.00 76.37           C
ATOM    133  O   PHE A  74     -28.301 -15.778  32.454  1.00 80.01           O
ATOM    134  CB  PHE A  74     -28.350 -18.569  34.226  1.00 76.58           C
ATOM    135  CG  PHE A  74     -27.591 -18.950  32.987  1.00 75.64           C
ATOM    136  CD1 PHE A  74     -26.206 -18.970  32.987  1.00 75.99           C
ATOM    137  CD2 PHE A  74     -28.261 -19.290  31.824  1.00 74.35           C
ATOM    138  CE1 PHE A  74     -25.504 -19.321  31.850  1.00 76.92           C
ATOM    139  CE2 PHE A  74     -27.565 -19.641  30.683  1.00 74.29           C
ATOM    140  CZ  PHE A  74     -26.185 -19.657  30.696  1.00 75.01           C
ATOM    141  N   TYR A  75     -30.352 -16.341  33.193  1.00 78.89           N
ATOM    142  CA  TYR A  75     -31.011 -15.618  32.110  1.00 83.65           C
ATOM    143  C   TYR A  75     -30.786 -14.117  32.232  1.00 81.44           C
ATOM    144  O   TYR A  75     -30.652 -13.423  31.219  1.00 80.36           O
ATOM    145  CB  TYR A  75     -32.504 -15.937  32.088  1.00 89.71           C
ATOM    146  CG  TYR A  75     -33.196 -15.496  30.818  1.00 96.78           C
ATOM    147  CD1 TYR A  75     -32.753 -15.930  29.575  1.00100.54           C
ATOM    148  CD2 TYR A  75     -34.290 -14.642  30.861  1.00101.08           C
ATOM    149  CE1 TYR A  75     -33.381 -15.528  28.411  1.00102.62           C
ATOM    150  CE2 TYR A  75     -34.925 -14.234  29.703  1.00104.26           C
ATOM    151  CZ  TYR A  75     -34.466 -14.680  28.481  1.00106.33           C
ATOM    152  OH  TYR A  75     -35.095 -14.277  27.325  1.00111.37           O
ATOM    153  N   GLY A  76     -30.749 -13.595  33.459  1.00 80.78           N
ATOM    154  CA  GLY A  76     -30.436 -12.185  33.639  1.00 79.88           C
ATOM    155  C   GLY A  76     -29.035 -11.837  33.173  1.00 79.44           C
ATOM    156  O   GLY A  76     -28.821 -10.809  32.524  1.00 86.25           O
ATOM    157  N   ASN A  77     -28.060 -12.691  33.496  1.00 76.78           N
ATOM    158  CA  ASN A  77     -26.698 -12.469  33.019  1.00 74.91           C
ATOM    159  C   ASN A  77     -26.626 -12.560  31.499  1.00 75.37           C
ATOM    160  O   ASN A  77     -25.910 -11.784  30.855  1.00 73.91           O
ATOM    161  CB  ASN A  77     -25.744 -13.473  33.665  1.00 73.50           C
ATOM    162  CG  ASN A  77     -24.292 -13.057  33.542  1.00 72.03           C
ATOM    163  OD1 ASN A  77     -23.464 -13.801  33.016  1.00 72.78           O
ATOM    164  ND2 ASN A  77     -23.975 -11.862  34.028  1.00 70.66           N
ATOM    165  N   GLU A  78     -27.360 -13.508  30.910  1.00 77.67           N
ATOM    166  CA  GLU A  78     -27.403 -13.615  29.455  1.00 85.71           C
ATOM    167  C   GLU A  78     -28.012 -12.366  28.830  1.00 86.52           C
ATOM    168  O   GLU A  78     -27.539 -11.888  27.793  1.00 83.62           O
ATOM    169  CB  GLU A  78     -28.188 -14.860  29.041  1.00 89.79           C
ATOM    170  CG  GLU A  78     -27.503 -16.173  29.384  1.00 91.50           C
ATOM    171  CD  GLU A  78     -26.315 -16.464  28.490  1.00 91.58           C
ATOM    172  OE1 GLU A  78     -26.528 -16.823  27.313  1.00 89.63           O
ATOM    173  OE2 GLU A  78     -25.167 -16.334  28.964  1.00 91.09           O
ATOM    174  N   LEU A  79     -29.069 -11.829  29.443  1.00 88.52           N
ATOM    175  CA  LEU A  79     -29.674 -10.597  28.948  1.00 88.33           C
ATOM    176  C   LEU A  79     -28.703  -9.428  29.044  1.00 86.15           C
ATOM    177  O   LEU A  79     -28.632  -8.596  28.134  1.00 92.54           O
ATOM    178  CB  LEU A  79     -30.958 -10.294  29.721  1.00 87.72           C
ATOM    179  CG  LEU A  79     -32.174 -11.163  29.394  1.00 88.47           C
ATOM    180  CD1 LEU A  79     -33.359 -10.778  30.266  1.00 86.96           C
ATOM    181  CD2 LEU A  79     -32.531 -11.057  27.919  1.00 88.12           C
ATOM    182  N   LYS A  80     -27.954  -9.343  30.146  1.00 80.48           N
ATOM    183  CA  LYS A  80     -26.956  -8.284  30.277  1.00 78.97           C
ATOM    184  C   LYS A  80     -25.875  -8.408  29.208  1.00 81.53           C
ATOM    185  O   LYS A  80     -25.456  -7.406  28.613  1.00 87.22           O
ATOM    186  CB  LYS A  80     -26.337  -8.316  31.675  1.00 72.37           C
ATOM    187  N   LYS A  81     -25.413  -9.635  28.951  1.00 84.33           N
ATOM    188  CA  LYS A  81     -24.420  -9.850  27.903  1.00 86.31           C
ATOM    189  C   LYS A  81     -24.974  -9.478  26.533  1.00 88.98           C
ATOM    190  O   LYS A  81     -24.265  -8.892  25.705  1.00 89.18           O
ATOM    191  CB  LYS A  81     -23.949 -11.304  27.916  1.00 84.43           C
ATOM    192  CG  LYS A  81     -22.661 -11.531  28.691  1.00 82.53           C
ATOM    193  CD  LYS A  81     -22.695 -12.852  29.442  1.00 82.56           C
ATOM    194  CE  LYS A  81     -22.806 -14.028  28.487  1.00 81.62           C
ATOM    195  NZ  LYS A  81     -22.916 -15.324  29.212  1.00 81.71           N
ATOM    196  N   GLU A  82     -26.238  -9.818  26.273  1.00 92.82           N
ATOM    197  CA  GLU A  82     -26.861  -9.455  25.004  1.00 96.90           C
ATOM    198  C   GLU A  82     -26.980  -7.943  24.861  1.00 95.66           C
ATOM    199  O   GLU A  82     -26.782  -7.400  23.769  1.00 91.68           O
ATOM    200  CB  GLU A  82     -28.233 -10.117  24.883  1.00103.13           C
ATOM    201  CG  GLU A  82     -28.770 -10.175  23.462  1.00109.46           C
ATOM    202  CD  GLU A  82     -30.228 -10.587  23.406  1.00115.66           C
ATOM    203  OE1 GLU A  82     -30.720 -11.172  24.394  1.00118.60           O
ATOM    204  OE2 GLU A  82     -30.881 -10.326  22.375  1.00113.71           O
ATOM    205  N   LYS A  83     -27.312  -7.249  25.951  1.00 96.70           N
ATOM    206  CA  LYS A  83     -27.366  -5.790  25.912  1.00 98.87           C
ATOM    207  C   LYS A  83     -25.993  -5.198  25.621  1.00 95.36           C
ATOM    208  O   LYS A  83     -25.872  -4.243  24.844  1.00100.05           O
ATOM    209  CB  LYS A  83     -27.915  -5.245  27.231  1.00103.06           C
ATOM    210  CG  LYS A  83     -29.371  -5.591  27.501  1.00110.21           C
ATOM    211  CD  LYS A  83     -30.247  -5.327  26.288  1.00115.37           C
ATOM    212  CE  LYS A  83     -31.715  -5.551  26.614  1.00117.06           C
ATOM    213  NZ  LYS A  83     -32.528  -5.791  25.390  1.00118.32           N
ATOM    214  N   GLN A  84     -24.946  -5.750  26.239  1.00 87.64           N
ATOM    215  CA  GLN A  84     -23.592  -5.277  25.961  1.00 83.38           C
ATOM    216  C   GLN A  84     -23.213  -5.511  24.503  1.00 83.08           C
ATOM    217  O   GLN A  84     -22.607  -4.643  23.859  1.00 84.72           O
ATOM    218  CB  GLN A  84     -22.595  -5.965  26.894  1.00 79.53           C
ATOM    219  N   VAL A  85     -23.564  -6.681  23.964  1.00 83.78           N
ATOM    220  CA  VAL A  85     -23.265  -6.986  22.567  1.00 84.77           C
ATOM    221  C   VAL A  85     -24.017  -6.038  21.640  1.00 82.27           C
ATOM    222  O   VAL A  85     -23.472  -5.562  20.637  1.00 79.77           O
ATOM    223  CB  VAL A  85     -23.591  -8.462  22.264  1.00 86.77           C
ATOM    224  CG1 VAL A  85     -23.757  -8.685  20.768  1.00 85.93           C
ATOM    225  CG2 VAL A  85     -22.507  -9.369  22.826  1.00 87.13           C
ATOM    226  N   ASN A  86     -25.281  -5.750  21.959  1.00 83.49           N
ATOM    227  CA  ASN A  86     -26.061  -4.821  21.148  1.00 85.12           C
ATOM    228  C   ASN A  86     -25.478  -3.415  21.203  1.00 88.51           C
ATOM    229  O   ASN A  86     -25.467  -2.701  20.194  1.00 87.95           O
ATOM    230  CB  ASN A  86     -27.519  -4.821  21.607  1.00 84.34           C
ATOM    231  CG  ASN A  86     -28.270  -6.059  21.160  1.00 81.36           C
ATOM    232  OD1 ASN A  86     -27.996  -6.616  20.097  1.00 81.12           O
ATOM    233  ND2 ASN A  86     -29.225  -6.498  21.972  1.00 82.15           N
ATOM    234  N   GLN A  87     -25.000  -2.993  22.376  1.00 91.21           N
ATOM    235  CA  GLN A  87     -24.343  -1.693  22.480  1.00 95.75           C
ATOM    236  C   GLN A  87     -23.072  -1.650  21.641  1.00 92.72           C
ATOM    237  O   GLN A  87     -22.787  -0.644  20.978  1.00100.32           O
ATOM    238  CB  GLN A  87     -24.034  -1.376  23.943  1.00100.47           C
ATOM    239  CG  GLN A  87     -23.531   0.039  24.179  1.00104.68           C
ATOM    240  CD  GLN A  87     -24.576   1.090  23.861  1.00110.41           C
ATOM    241  OE1 GLN A  87     -25.625   1.152  24.501  1.00114.54           O
ATOM    242  NE2 GLN A  87     -24.293   1.924  22.867  1.00113.39           N
ATOM    243  N   ARG A  88     -22.292  -2.734  21.660  1.00 89.42           N
ATOM    244  CA  ARG A  88     -21.100  -2.804  20.819  1.00 88.10           C
ATOM    245  C   ARG A  88     -21.465  -2.728  19.340  1.00 85.31           C
ATOM    246  O   ARG A  88     -20.788  -2.051  18.556  1.00 79.72           O
ATOM    247  CB  ARG A  88     -20.325  -4.088  21.115  1.00 91.36           C
ATOM    248  CG  ARG A  88     -18.830  -3.992  20.859  1.00 93.89           C
ATOM    249  CD  ARG A  88     -18.099  -5.208  21.407  1.00 93.00           C
ATOM    250  NE  ARG A  88     -17.204  -5.800  20.420  1.00 92.90           N
ATOM    251  CZ  ARG A  88     -16.595  -6.969  20.567  1.00 94.92           C
ATOM    252  NH1 ARG A  88     -16.762  -7.704  21.654  1.00 98.20           N
ATOM    253  NH2 ARG A  88     -15.797  -7.411  19.598  1.00 93.60           N
ATOM    254  N   ILE A  89     -22.537  -3.417  18.944  1.00 87.93           N
ATOM    255  CA  ILE A  89     -22.990  -3.379  17.555  1.00 92.47           C
ATOM    256  C   ILE A  89     -23.424  -1.969  17.174  1.00 93.13           C
ATOM    257  O   ILE A  89     -23.137  -1.490  16.070  1.00 89.29           O
ATOM    258  CB  ILE A  89     -24.122  -4.401  17.337  1.00 94.01           C
ATOM    259  CG1 ILE A  89     -23.566  -5.826  17.364  1.00 96.19           C
ATOM    260  CG2 ILE A  89     -24.848  -4.136  16.026  1.00 94.37           C
ATOM    261  CD1 ILE A  89     -24.634  -6.898  17.327  1.00 97.28           C
ATOM    262  N   GLU A  90     -24.131  -1.285  18.077  1.00 95.75           N
ATOM    263  CA  GLU A  90     -24.552   0.086  17.809  1.00 95.06           C
ATOM    264  C   GLU A  90     -23.351   1.012  17.658  1.00 91.20           C
ATOM    265  O   GLU A  90     -23.338   1.885  16.783  1.00 97.29           O
ATOM    266  CB  GLU A  90     -25.476   0.580  18.923  1.00 98.86           C
ATOM    267  CG  GLU A  90     -26.363   1.747  18.521  1.00105.07           C
ATOM    268  CD  GLU A  90     -27.802   1.567  18.964  1.00106.78           C
ATOM    269  OE1 GLU A  90     -28.406   0.529  18.620  1.00109.84           O
ATOM    270  OE2 GLU A  90     -28.328   2.463  19.656  1.00101.75           O
ATOM    271  N   ASN A  91     -22.333   0.839  18.506  1.00 84.92           N
ATOM    272  CA  ASN A  91     -21.118   1.638  18.372  1.00 82.60           C
ATOM    273  C   ASN A  91     -20.425   1.366  17.042  1.00 82.74           C
ATOM    274  O   ASN A  91     -19.930   2.293  16.385  1.00 85.95           O
ATOM    275  CB  ASN A  91     -20.171   1.355  19.538  1.00 83.68           C
ATOM    276  CG  ASN A  91     -20.787   1.683  20.883  1.00 88.00           C
ATOM    277  OD1 ASN A  91     -21.889   2.227  20.959  1.00 92.33           O
ATOM    278  ND2 ASN A  91     -20.078   1.350  21.956  1.00 89.83           N
ATOM    279  N   MET A  92     -20.378   0.097  16.630  1.00 82.94           N
ATOM    280  CA  MET A  92     -19.790  -0.243  15.338  1.00 83.54           C
ATOM    281  C   MET A  92     -20.566   0.399  14.194  1.00 85.41           C
ATOM    282  O   MET A  92     -19.972   0.878  13.222  1.00 88.20           O
ATOM    283  CB  MET A  92     -19.737  -1.761  15.169  1.00 84.97           C
ATOM    284  CG  MET A  92     -18.941  -2.225  13.960  1.00 83.67           C
ATOM    285  SD  MET A  92     -19.116  -3.993  13.653  1.00 80.20           S
ATOM    286  CE  MET A  92     -20.899  -4.162  13.649  1.00 76.50           C
ATOM    287  N   MET A  93     -21.897   0.411  14.290  1.00 87.21           N
ATOM    288  CA  MET A  93     -22.712   1.057  13.264  1.00 88.27           C
ATOM    289  C   MET A  93     -22.463   2.561  13.226  1.00 92.22           C
ATOM    290  O   MET A  93     -22.403   3.161  12.145  1.00 90.10           O
ATOM    291  CB  MET A  93     -24.192   0.763  13.506  1.00 85.30           C
ATOM    292  CG  MET A  93     -24.585  -0.686  13.265  1.00 83.80           C
ATOM    293  SD  MET A  93     -23.789  -1.390  11.809  1.00 78.59           S
ATOM    294  CE  MET A  93     -25.087  -1.199  10.589  1.00 81.71           C
ATOM    295  N   GLN A  94     -22.329   3.188  14.398  1.00 96.53           N
ATOM    296  CA  GLN A  94     -22.014   4.613  14.443  1.00101.77           C
ATOM    297  C   GLN A  94     -20.667   4.895  13.790  1.00102.72           C
ATOM    298  O   GLN A  94     -20.512   5.887  13.069  1.00115.17           O
ATOM    299  CB  GLN A  94     -22.021   5.114  15.888  1.00106.66           C
ATOM    300  CG  GLN A  94     -23.360   4.983  16.597  1.00114.64           C
ATOM    301  CD  GLN A  94     -24.341   6.070  16.208  1.00121.46           C
ATOM    302  OE1 GLN A  94     -23.983   7.038  15.538  1.00132.08           O
ATOM    303  NE2 GLN A  94     -25.591   5.915  16.630  1.00119.39           N
ATOM    304  N   GLN A  95     -19.678   4.033  14.039  1.00 96.04           N
ATOM    305  CA  GLN A  95     -18.383   4.184  13.380  1.00 93.14           C
ATOM    306  C   GLN A  95     -18.509   4.001  11.871  1.00 93.85           C
ATOM    307  O   GLN A  95     -17.863   4.715  11.094  1.00 91.14           O
ATOM    308  CB  GLN A  95     -17.380   3.187  13.958  1.00 93.01           C
ATOM    309  CG  GLN A  95     -16.959   3.487  15.387  1.00 95.99           C
ATOM    310  CD  GLN A  95     -15.504   3.153  15.646  1.00100.32           C
ATOM    311  OE1 GLN A  95     -14.602   3.831  15.153  1.00105.83           O
ATOM    312  NE2 GLN A  95     -15.267   2.102  16.423  1.00100.37           N
ATOM    313  N   LYS A  96     -19.333   3.043  11.441  1.00 95.41           N
ATOM    314  CA  LYS A  96     -19.530   2.804  10.014  1.00100.42           C
ATOM    315  C   LYS A  96     -20.167   4.009   9.333  1.00104.06           C
ATOM    316  O   LYS A  96     -19.815   4.347   8.197  1.00110.46           O
ATOM    317  CB  LYS A  96     -20.386   1.553   9.810  1.00100.24           C
ATOM    318  CG  LYS A  96     -20.759   1.272   8.363  1.00100.75           C
ATOM    319  CD  LYS A  96     -21.732   0.107   8.260  1.00102.89           C
ATOM    320  CE  LYS A  96     -22.654   0.259   7.061  1.00103.43           C
ATOM    321  NZ  LYS A  96     -22.293  -0.676   5.959  1.00102.86           N
ATOM    322  N   ALA A  97     -21.112   4.665  10.011  1.00101.45           N
ATOM    323  CA  ALA A  97     -21.775   5.826   9.425  1.00 99.60           C
ATOM    324  C   ALA A  97     -20.803   6.974   9.179  1.00 97.69           C
ATOM    325  O   ALA A  97     -21.033   7.801   8.289  1.00 96.91           O
ATOM    326  CB  ALA A  97     -22.921   6.287  10.326  1.00 99.03           C
ATOM    327  N   GLN A  98     -19.717   7.041   9.946  1.00 95.48           N
ATOM    328  CA  GLN A  98     -18.738   8.113   9.822  1.00 92.12           C
ATOM    329  C   GLN A  98     -17.641   7.804   8.810  1.00 91.50           C
ATOM    330  O   GLN A  98     -16.715   8.607   8.659  1.00 91.79           O
ATOM    331  CB  GLN A  98     -18.107   8.411  11.186  1.00 89.04           C
ATOM    332  N   ILE A  99     -17.720   6.670   8.121  1.00 96.16           N
ATOM    333  CA  ILE A  99     -16.702   6.289   7.149  1.00100.76           C
ATOM    334  C   ILE A  99     -16.981   6.996   5.829  1.00103.07           C
ATOM    335  O   ILE A  99     -18.101   6.947   5.307  1.00 97.16           O
ATOM    336  CB  ILE A  99     -16.670   4.763   6.967  1.00100.42           C
ATOM    337  CG1 ILE A  99     -16.104   4.089   8.219  1.00 99.30           C
ATOM    338  CG2 ILE A  99     -15.856   4.389   5.741  1.00 99.87           C
ATOM    339  CD1 ILE A  99     -14.670   4.465   8.520  1.00 99.44           C
ATOM    340  N   THR A 100     -15.962   7.657   5.288  1.00107.15           N
ATOM    341  CA  THR A 100     -16.084   8.382   4.033  1.00107.60           C
ATOM    342  C   THR A 100     -15.734   7.481   2.851  1.00105.18           C
ATOM    343  O   THR A 100     -15.085   6.443   2.996  1.00109.54           O
ATOM    344  CB  THR A 100     -15.182   9.617   4.031  1.00109.65           C
ATOM    345  OG1 THR A 100     -13.823   9.219   3.815  1.00110.99           O
ATOM    346  CG2 THR A 100     -15.285  10.352   5.360  1.00110.28           C
ATOM    347  N   SER A 101     -16.179   7.902   1.664  1.00102.71           N
ATOM    348  CA  SER A 101     -15.932   7.120   0.456  1.00100.50           C
ATOM    349  C   SER A 101     -14.449   7.084   0.108  1.00 98.66           C
ATOM    350  O   SER A 101     -13.951   6.073  -0.401  1.00 94.89           O
ATOM    351  CB  SER A 101     -16.744   7.683  -0.710  1.00100.31           C
ATOM    352  OG  SER A 101     -16.869   6.730  -1.751  1.00102.22           O
ATOM    353  N   GLN A 102     -13.730   8.182   0.354  1.00 99.81           N
ATOM    354  CA  GLN A 102     -12.293   8.199   0.094  1.00104.37           C
ATOM    355  C   GLN A 102     -11.559   7.201   0.982  1.00103.83           C
ATOM    356  O   GLN A 102     -10.669   6.475   0.516  1.00 98.17           O
ATOM    357  CB  GLN A 102     -11.743   9.611   0.299  1.00108.42           C
ATOM    358  CG  GLN A 102     -10.227   9.699   0.282  1.00109.72           C
ATOM    359  CD  GLN A 102      -9.645   9.440  -1.093  1.00110.37           C
ATOM    360  OE1 GLN A 102     -10.309   9.644  -2.109  1.00107.54           O
ATOM    361  NE2 GLN A 102      -8.397   8.990  -1.131  1.00110.29           N
ATOM    362  N   GLN A 103     -11.921   7.151   2.267  1.00104.27           N
ATOM    363  CA  GLN A 103     -11.334   6.162   3.163  1.00102.38           C
ATOM    364  C   GLN A 103     -11.678   4.750   2.713  1.00 98.75           C
ATOM    365  O   GLN A 103     -10.838   3.846   2.783  1.00 95.31           O
ATOM    366  CB  GLN A 103     -11.813   6.399   4.596  1.00102.57           C
ATOM    367  CG  GLN A 103     -11.257   7.657   5.241  1.00103.33           C
ATOM    368  CD  GLN A 103     -11.983   8.021   6.522  1.00106.04           C
ATOM    369  OE1 GLN A 103     -13.174   7.749   6.672  1.00101.90           O
ATOM    370  NE2 GLN A 103     -11.267   8.640   7.453  1.00108.41           N
ATOM    371  N   LEU A 104     -12.913   4.543   2.249  1.00 97.36           N
ATOM    372  CA  LEU A 104     -13.305   3.232   1.744  1.00 95.01           C
ATOM    373  C   LEU A 104     -12.460   2.830   0.543  1.00 97.51           C
ATOM    374  O   LEU A 104     -12.013   1.683   0.449  1.00 95.83           O
ATOM    375  CB  LEU A 104     -14.790   3.231   1.382  1.00 94.36           C
ATOM    376  CG  LEU A 104     -15.568   1.951   1.695  1.00 95.47           C
ATOM    377  CD1 LEU A 104     -15.693   1.751   3.196  1.00 95.59           C
ATOM    378  CD2 LEU A 104     -16.939   1.980   1.038  1.00 93.83           C
ATOM    379  N   ARG A 105     -12.221   3.764  -0.381  1.00105.18           N
ATOM    380  CA  ARG A 105     -11.407   3.458  -1.555  1.00106.76           C
ATOM    381  C   ARG A 105      -9.965   3.146  -1.169  1.00 98.79           C
ATOM    382  O   ARG A 105      -9.367   2.196  -1.692  1.00 93.42           O
ATOM    383  CB  ARG A 105     -11.456   4.622  -2.545  1.00114.60           C
ATOM    384  CG  ARG A 105     -12.759   4.726  -3.320  1.00117.59           C
ATOM    385  CD  ARG A 105     -12.626   5.675  -4.500  1.00118.04           C
ATOM    386  NE  ARG A 105     -12.382   7.048  -4.073  1.00120.22           N
ATOM    387  CZ  ARG A 105     -13.332   7.901  -3.714  1.00119.43           C
ATOM    388  NH1 ARG A 105     -14.609   7.555  -3.718  1.00119.82           N
ATOM    389  NH2 ARG A 105     -12.992   9.132  -3.343  1.00113.64           N
ATOM    390  N   LYS A 106      -9.387   3.936  -0.259  1.00 95.35           N
ATOM    391  CA  LYS A 106      -8.013   3.682   0.168  1.00 93.89           C
ATOM    392  C   LYS A 106      -7.892   2.332   0.866  1.00 96.11           C
ATOM    393  O   LYS A 106      -6.953   1.564   0.603  1.00 95.47           O
ATOM    394  CB  LYS A 106      -7.532   4.807   1.084  1.00 89.01           C
ATOM    395  N   ALA A 107      -8.838   2.022   1.756  1.00 97.89           N
ATOM    396  CA  ALA A 107      -8.823   0.735   2.440  1.00 95.38           C
ATOM    397  C   ALA A 107      -9.017  -0.409   1.457  1.00 93.77           C
ATOM    398  O   ALA A 107      -8.395  -1.465   1.598  1.00 94.13           O
ATOM    399  CB  ALA A 107      -9.899   0.702   3.523  1.00 94.62           C
ATOM    400  N   GLN A 108      -9.880  -0.220   0.456  1.00 92.60           N
ATOM    401  CA  GLN A 108     -10.075  -1.248  -0.559  1.00 92.49           C
ATOM    402  C   GLN A 108      -8.793  -1.499  -1.337  1.00 90.15           C
ATOM    403  O   GLN A 108      -8.434  -2.652  -1.599  1.00 90.42           O
ATOM    404  CB  GLN A 108     -11.207  -0.841  -1.502  1.00 96.08           C
ATOM    405  CG  GLN A 108     -11.393  -1.767  -2.690  1.00 95.47           C
ATOM    406  CD  GLN A 108     -12.357  -2.898  -2.398  1.00 94.85           C
ATOM    407  OE1 GLN A 108     -11.946  -4.036  -2.176  1.00101.76           O
ATOM    408  NE2 GLN A 108     -13.648  -2.589  -2.395  1.00 93.37           N
ATOM    409  N   LEU A 109      -8.084  -0.431  -1.710  1.00 91.86           N
ATOM    410  CA  LEU A 109      -6.821  -0.594  -2.423  1.00 96.49           C
ATOM    411  C   LEU A 109      -5.804  -1.349  -1.574  1.00 97.32           C
ATOM    412  O   LEU A 109      -5.153  -2.290  -2.049  1.00 96.31           O
ATOM    413  CB  LEU A 109      -6.273   0.773  -2.836  1.00 96.41           C
ATOM    414  N   GLN A 110      -5.665  -0.958  -0.303  1.00 99.63           N
ATOM    415  CA  GLN A 110      -4.703  -1.627   0.571  1.00 99.26           C
ATOM    416  C   GLN A 110      -5.068  -3.094   0.784  1.00 98.31           C
ATOM    417  O   GLN A 110      -4.197  -3.976   0.738  1.00 99.28           O
ATOM    418  CB  GLN A 110      -4.615  -0.896   1.910  1.00 93.87           C
ATOM    419  N   VAL A 111      -6.353  -3.374   1.009  1.00 95.85           N
ATOM    420  CA  VAL A 111      -6.789  -4.741   1.264  1.00 93.23           C
ATOM    421  C   VAL A 111      -6.622  -5.597   0.017  1.00 91.24           C
ATOM    422  O   VAL A 111      -6.253  -6.771   0.106  1.00 91.86           O
ATOM    423  CB  VAL A 111      -8.242  -4.750   1.774  1.00 92.14           C
ATOM    424  CG1 VAL A 111      -8.813  -6.156   1.739  1.00 90.46           C
ATOM    425  CG2 VAL A 111      -8.308  -4.192   3.186  1.00 91.26           C
ATOM    426  N   ASP A 112      -6.879  -5.030  -1.164  1.00 87.88           N
ATOM    427  CA  ASP A 112      -6.684  -5.786  -2.396  1.00 88.82           C
ATOM    428  C   ASP A 112      -5.206  -6.058  -2.646  1.00 92.69           C
ATOM    429  O   ASP A 112      -4.845  -7.133  -3.138  1.00 96.04           O
ATOM    430  CB  ASP A 112      -7.310  -5.042  -3.574  1.00 88.53           C
ATOM    431  CG  ASP A 112      -8.810  -5.243  -3.655  1.00 88.79           C
ATOM    432  OD1 ASP A 112      -9.280  -6.356  -3.336  1.00 86.25           O
ATOM    433  OD2 ASP A 112      -9.521  -4.290  -4.036  1.00 94.42           O
ATOM    434  N   ARG A 113      -4.336  -5.103  -2.309  1.00 99.11           N
ATOM    435  CA  ARG A 113      -2.899  -5.351  -2.402  1.00103.50           C
ATOM    436  C   ARG A 113      -2.487  -6.504  -1.491  1.00100.60           C
ATOM    437  O   ARG A 113      -1.770  -7.424  -1.910  1.00101.94           O
ATOM    438  CB  ARG A 113      -2.128  -4.079  -2.047  1.00110.80           C
ATOM    439  CG  ARG A 113      -0.770  -3.958  -2.716  1.00115.86           C
ATOM    440  CD  ARG A 113       0.004  -2.765  -2.175  1.00121.29           C
ATOM    441  NE  ARG A 113       0.610  -3.049  -0.880  1.00126.24           N
ATOM    442  CZ  ARG A 113       1.805  -2.617  -0.500  1.00124.80           C
ATOM    443  NH1 ARG A 113       2.554  -1.871  -1.295  1.00124.34           N
ATOM    444  NH2 ARG A 113       2.259  -2.942   0.707  1.00123.45           N
ATOM    445  N   PHE A 114      -2.954  -6.479  -0.239  1.00 97.74           N
ATOM    446  CA  PHE A 114      -2.620  -7.552   0.694  1.00 97.11           C
ATOM    447  C   PHE A 114      -3.202  -8.886   0.238  1.00 92.82           C
ATOM    448  O   PHE A 114      -2.569  -9.937   0.396  1.00 87.62           O
ATOM    449  CB  PHE A 114      -3.114  -7.201   2.098  1.00 98.57           C
ATOM    450  CG  PHE A 114      -2.657  -8.163   3.158  1.00100.88           C
ATOM    451  CD1 PHE A 114      -1.310  -8.429   3.338  1.00101.92           C
ATOM    452  CD2 PHE A 114      -3.576  -8.801   3.975  1.00 99.17           C
ATOM    453  CE1 PHE A 114      -0.887  -9.313   4.313  1.00 98.65           C
ATOM    454  CE2 PHE A 114      -3.159  -9.686   4.952  1.00 97.55           C
ATOM    455  CZ  PHE A 114      -1.813  -9.943   5.121  1.00 95.70           C
ATOM    456  N   ALA A 115      -4.410  -8.863  -0.327  1.00 91.25           N
ATOM    457  CA  ALA A 115      -5.044 -10.089  -0.799  1.00 89.54           C
ATOM    458  C   ALA A 115      -4.298 -10.675  -1.989  1.00 91.62           C
ATOM    459  O   ALA A 115      -4.162 -11.896  -2.097  1.00 98.42           O
ATOM    460  CB  ALA A 115      -6.505  -9.820  -1.158  1.00 85.78           C
ATOM    461  N   MET A 116      -3.821  -9.824  -2.900  1.00 93.50           N
ATOM    462  CA  MET A 116      -2.992 -10.311  -3.998  1.00 95.27           C
ATOM    463  C   MET A 116      -1.690 -10.905  -3.475  1.00 97.26           C
ATOM    464  O   MET A 116      -1.236 -11.953  -3.955  1.00 99.75           O
ATOM    465  CB  MET A 116      -2.710  -9.181  -4.987  1.00 93.36           C
ATOM    466  N   GLU A 117      -1.080 -10.250  -2.481  1.00 96.94           N
ATOM    467  CA  GLU A 117       0.141 -10.787  -1.887  1.00 96.05           C
ATOM    468  C   GLU A 117      -0.104 -12.157  -1.265  1.00 97.82           C
ATOM    469  O   GLU A 117       0.725 -13.065  -1.395  1.00 99.22           O
ATOM    470  CB  GLU A 117       0.688  -9.813  -0.843  1.00 93.91           C
ATOM    471  N   LEU A 118      -1.237 -12.321  -0.579  1.00 97.09           N
ATOM    472  CA  LEU A 118      -1.575 -13.618   0.003  1.00 94.76           C
ATOM    473  C   LEU A 118      -1.859 -14.658  -1.075  1.00 94.11           C
ATOM    474  O   LEU A 118      -1.417 -15.808  -0.969  1.00 96.40           O
ATOM    475  CB  LEU A 118      -2.777 -13.476   0.936  1.00 92.59           C
ATOM    476  CG  LEU A 118      -2.537 -12.779   2.276  1.00 92.22           C
ATOM    477  CD1 LEU A 118      -3.817 -12.749   3.098  1.00 91.03           C
ATOM    478  CD2 LEU A 118      -1.418 -13.463   3.044  1.00 88.82           C
ATOM    479  N   GLU A 119      -2.600 -14.272  -2.118  1.00 93.74           N
ATOM    480  CA  GLU A 119      -2.997 -15.217  -3.157  1.00 93.30           C
ATOM    481  C   GLU A 119      -1.793 -15.729  -3.935  1.00 92.92           C
ATOM    482  O   GLU A 119      -1.735 -16.913  -4.287  1.00 88.00           O
ATOM    483  CB  GLU A 119      -4.007 -14.561  -4.098  1.00 94.28           C
ATOM    484  CG  GLU A 119      -4.432 -15.433  -5.269  1.00 93.60           C
ATOM    485  CD  GLU A 119      -5.369 -16.550  -4.853  1.00 93.31           C
ATOM    486  OE1 GLU A 119      -6.388 -16.258  -4.192  1.00 91.83           O
ATOM    487  OE2 GLU A 119      -5.087 -17.719  -5.188  1.00 93.05           O
ATOM    488  N   GLN A 120      -0.823 -14.856  -4.217  1.00 97.32           N
ATOM    489  CA  GLN A 120       0.367 -15.297  -4.937  1.00100.78           C
ATOM    490  C   GLN A 120       1.197 -16.291  -4.133  1.00 96.76           C
ATOM    491  O   GLN A 120       2.029 -16.996  -4.713  1.00 94.44           O
ATOM    492  CB  GLN A 120       1.227 -14.095  -5.328  1.00106.81           C
ATOM    493  CG  GLN A 120       1.797 -14.181  -6.735  1.00111.01           C
ATOM    494  CD  GLN A 120       3.066 -13.369  -6.900  1.00116.43           C
ATOM    495  OE1 GLN A 120       3.212 -12.298  -6.312  1.00116.45           O
ATOM    496  NE2 GLN A 120       3.992 -13.877  -7.705  1.00117.55           N
ATOM    497  N   SER A 121       0.989 -16.365  -2.817  1.00 91.03           N
ATOM    498  CA  SER A 121       1.704 -17.296  -1.953  1.00 88.83           C
ATOM    499  C   SER A 121       0.832 -18.470  -1.518  1.00 82.12           C
ATOM    500  O   SER A 121       1.185 -19.180  -0.571  1.00 79.07           O
ATOM    501  CB  SER A 121       2.254 -16.564  -0.729  1.00 89.35           C
ATOM    502  OG  SER A 121       1.213 -16.227   0.172  1.00 91.60           O
ATOM    503  N   ARG A 122      -0.301 -18.683  -2.186  1.00 78.96           N
ATOM    504  CA  ARG A 122      -1.207 -19.761  -1.808  1.00 75.05           C
ATOM    505  C   ARG A 122      -0.530 -21.116  -1.974  1.00 71.97           C
ATOM    506  O   ARG A 122       0.082 -21.397  -3.008  1.00 69.37           O
ATOM    507  CB  ARG A 122      -2.481 -19.694  -2.652  1.00 74.34           C
ATOM    508  CG  ARG A 122      -3.317 -20.963  -2.630  1.00 74.64           C
ATOM    509  CD  ARG A 122      -4.453 -20.893  -3.639  1.00 76.35           C
ATOM    510  NE  ARG A 122      -5.250 -19.683  -3.481  1.00 78.42           N
ATOM    511  CZ  ARG A 122      -6.322 -19.588  -2.706  1.00 78.71           C
ATOM    512  NH1 ARG A 122      -6.758 -20.618  -2.000  1.00 81.55           N
ATOM    513  NH2 ARG A 122      -6.973 -18.430  -2.638  1.00 78.79           N
ATOM    514  N   ASN A 123      -0.648 -21.957  -0.950  1.00 70.55           N
ATOM    515  CA  ASN A 123      -0.029 -23.277  -0.927  1.00 69.73           C
ATOM    516  C   ASN A 123      -1.117 -24.337  -1.041  1.00 70.35           C
ATOM    517  O   ASN A 123      -1.985 -24.438  -0.167  1.00 71.12           O
ATOM    518  CB  ASN A 123       0.785 -23.474   0.353  1.00 69.91           C
ATOM    519  CG  ASN A 123       1.760 -24.632   0.253  1.00 70.47           C
ATOM    520  OD1 ASN A 123       1.691 -25.442  -0.671  1.00 72.43           O
ATOM    521  ND2 ASN A 123       2.676 -24.716   1.211  1.00 70.76           N
ATOM    522  N   LEU A 124      -1.064 -25.126  -2.115  1.00 70.66           N
ATOM    523  CA  LEU A 124      -2.015 -26.208  -2.339  1.00 70.18           C
ATOM    524  C   LEU A 124      -1.338 -27.570  -2.426  1.00 71.97           C
ATOM    525  O   LEU A 124      -1.993 -28.554  -2.788  1.00 73.17           O
ATOM    526  CB  LEU A 124      -2.827 -25.948  -3.612  1.00 68.71           C
ATOM    527  CG  LEU A 124      -3.682 -24.680  -3.638  1.00 69.57           C
ATOM    528  CD1 LEU A 124      -4.477 -24.595  -4.933  1.00 70.22           C
ATOM    529  CD2 LEU A 124      -4.608 -24.631  -2.433  1.00 70.07           C
ATOM    530  N   SER A 125      -0.047 -27.654  -2.103  1.00 72.87           N
ATOM    531  CA  SER A 125       0.700 -28.898  -2.239  1.00 71.55           C
ATOM    532  C   SER A 125       0.531 -29.837  -1.052  1.00 68.01           C
ATOM    533  O   SER A 125       0.959 -30.993  -1.137  1.00 65.77           O
ATOM    534  CB  SER A 125       2.187 -28.595  -2.439  1.00 75.54           C
ATOM    535  OG  SER A 125       2.748 -28.008  -1.278  1.00 80.48           O
ATOM    536  N   ASN A 126      -0.073 -29.381   0.040  1.00 66.93           N
ATOM    537  CA  ASN A 126      -0.218 -30.187   1.243  1.00 65.54           C
ATOM    538  C   ASN A 126      -1.614 -30.793   1.323  1.00 64.02           C
ATOM    539  O   ASN A 126      -2.588 -30.230   0.819  1.00 65.84           O
ATOM    540  CB  ASN A 126       0.054 -29.349   2.495  1.00 66.58           C
ATOM    541  CG  ASN A 126       1.530 -29.076   2.703  1.00 68.33           C
ATOM    542  OD1 ASN A 126       2.192 -29.746   3.496  1.00 65.94           O
ATOM    543  ND2 ASN A 126       2.055 -28.087   1.989  1.00 74.08           N
ATOM    544  N   THR A 127      -1.696 -31.958   1.962  1.00 59.49           N
ATOM    545  CA  THR A 127      -2.958 -32.647   2.204  1.00 58.04           C
ATOM    546  C   THR A 127      -3.200 -32.693   3.706  1.00 57.09           C
ATOM    547  O   THR A 127      -2.381 -33.239   4.453  1.00 55.70           O
ATOM    548  CB  THR A 127      -2.941 -34.060   1.616  1.00 57.59           C
ATOM    549  OG1 THR A 127      -2.440 -34.014   0.274  1.00 56.77           O
ATOM    550  CG2 THR A 127      -4.343 -34.651   1.608  1.00 57.38           C
ATOM    551  N   ILE A 128      -4.322 -32.127   4.143  1.00 55.79           N
ATOM    552  CA  ILE A 128      -4.656 -32.003   5.556  1.00 54.04           C
ATOM    553  C   ILE A 128      -5.968 -32.730   5.810  1.00 53.65           C
ATOM    554  O   ILE A 128      -6.949 -32.527   5.082  1.00 57.17           O
ATOM    555  CB  ILE A 128      -4.755 -30.528   5.989  1.00 54.34           C
ATOM    556  CG1 ILE A 128      -3.455 -29.788   5.663  1.00 54.58           C
ATOM    557  CG2 ILE A 128      -5.069 -30.426   7.474  1.00 54.16           C
ATOM    558  CD1 ILE A 128      -2.233 -30.377   6.333  1.00 55.06           C
ATOM    559  N   VAL A 129      -5.985 -33.574   6.839  1.00 52.10           N
ATOM    560  CA  VAL A 129      -7.154 -34.364   7.203  1.00 51.77           C
ATOM    561  C   VAL A 129      -7.557 -34.005   8.626  1.00 52.62           C
ATOM    562  O   VAL A 129      -6.723 -34.018   9.536  1.00 53.73           O
ATOM    563  CB  VAL A 129      -6.881 -35.875   7.080  1.00 52.62           C
ATOM    564  CG1 VAL A 129      -8.125 -36.671   7.445  1.00 53.63           C
ATOM    565  CG2 VAL A 129      -6.413 -36.218   5.675  1.00 53.23           C
ATOM    566  N   HIS A 130      -8.832 -33.684   8.813  1.00 51.49           N
ATOM    567  CA  HIS A 130      -9.397 -33.421  10.130  1.00 52.51           C
ATOM    568  C   HIS A 130     -10.268 -34.605  10.521  1.00 52.10           C
ATOM    569  O   HIS A 130     -11.178 -34.978   9.774  1.00 54.18           O
ATOM    570  CB  HIS A 130     -10.212 -32.127  10.132  1.00 55.71           C
ATOM    571  CG  HIS A 130     -10.755 -31.758  11.477  1.00 59.24           C
ATOM    572  ND1 HIS A 130     -12.071 -31.966  11.831  1.00 60.20           N
ATOM    573  CD2 HIS A 130     -10.160 -31.196  12.554  1.00 58.70           C
ATOM    574  CE1 HIS A 130     -12.263 -31.547  13.069  1.00 58.78           C
ATOM    575  NE2 HIS A 130     -11.120 -31.073  13.530  1.00 59.25           N
ATOM    576  N   ILE A 131      -9.986 -35.193  11.683  1.00 51.06           N
ATOM    577  CA  ILE A 131     -10.712 -36.354  12.188  1.00 50.75           C
ATOM    578  C   ILE A 131     -11.470 -35.938  13.440  1.00 49.46           C
ATOM    579  O   ILE A 131     -10.882 -35.360  14.366  1.00 48.30           O
ATOM    580  CB  ILE A 131      -9.764 -37.529  12.486  1.00 53.59           C
ATOM    581  CG1 ILE A 131      -8.925 -37.870  11.251  1.00 55.75           C
ATOM    582  CG2 ILE A 131     -10.551 -38.740  12.976  1.00 55.83           C
ATOM    583  CD1 ILE A 131      -9.568 -38.880  10.323  1.00 57.46           C
ATOM    584  N   ASP A 132     -12.771 -36.235  13.470  1.00 48.23           N
ATOM    585  CA  ASP A 132     -13.639 -35.871  14.584  1.00 47.86           C
ATOM    586  C   ASP A 132     -14.575 -37.035  14.874  1.00 47.89           C
ATOM    587  O   ASP A 132     -15.308 -37.477  13.985  1.00 48.57           O
ATOM    588  CB  ASP A 132     -14.439 -34.604  14.261  1.00 49.35           C
ATOM    589  CG  ASP A 132     -14.933 -33.888  15.503  1.00 50.36           C
ATOM    590  OD1 ASP A 132     -15.242 -34.567  16.503  1.00 52.18           O
ATOM    591  OD2 ASP A 132     -15.015 -32.642  15.475  1.00 51.91           O
ATOM    592  N   MET A 133     -14.555 -37.528  16.109  1.00 49.99           N
ATOM    593  CA  MET A 133     -15.454 -38.609  16.486  1.00 50.47           C
ATOM    594  C   MET A 133     -16.896 -38.114  16.542  1.00 48.79           C
ATOM    595  O   MET A 133     -17.168 -36.954  16.863  1.00 52.29           O
ATOM    596  CB  MET A 133     -15.048 -39.200  17.835  1.00 52.38           C
ATOM    597  CG  MET A 133     -13.669 -39.840  17.843  1.00 52.36           C
ATOM    598  SD  MET A 133     -13.648 -41.474  17.082  1.00 54.14           S
ATOM    599  CE  MET A 133     -12.044 -41.454  16.287  1.00 56.20           C
ATOM    600  N   ASP A 134     -17.826 -39.010  16.221  1.00 45.62           N
ATOM    601  CA  ASP A 134     -19.246 -38.683  16.191  1.00 45.42           C
ATOM    602  C   ASP A 134     -19.881 -39.030  17.532  1.00 44.52           C
ATOM    603  O   ASP A 134     -19.933 -40.206  17.910  1.00 43.55           O
ATOM    604  CB  ASP A 134     -19.949 -39.432  15.060  1.00 46.26           C
ATOM    605  CG  ASP A 134     -19.235 -39.287  13.732  1.00 47.60           C
ATOM    606  OD1 ASP A 134     -18.830 -38.156  13.392  1.00 46.98           O
ATOM    607  OD2 ASP A 134     -19.080 -40.306  13.026  1.00 47.08           O
ATOM    608  N   ALA A 135     -20.375 -38.010  18.236  1.00 46.01           N
ATOM    609  CA  ALA A 135     -21.032 -38.168  19.533  1.00 49.64           C
ATOM    610  C   ALA A 135     -20.184 -39.027  20.470  1.00 52.48           C
ATOM    611  O   ALA A 135     -20.628 -40.046  21.000  1.00 54.38           O
ATOM    612  CB  ALA A 135     -22.437 -38.753  19.365  1.00 51.74           C
ATOM    613  N   PHE A 136     -18.944 -38.572  20.672  1.00 55.08           N
ATOM    614  CA  PHE A 136     -17.901 -39.394  21.283  1.00 55.01           C
ATOM    615  C   PHE A 136     -18.361 -40.033  22.590  1.00 55.32           C
ATOM    616  O   PHE A 136     -18.400 -41.262  22.716  1.00 59.27           O
ATOM    617  CB  PHE A 136     -16.650 -38.543  21.511  1.00 55.37           C
ATOM    618  CG  PHE A 136     -15.461 -39.328  21.980  1.00 53.95           C
ATOM    619  CD1 PHE A 136     -15.160 -40.556  21.416  1.00 52.81           C
ATOM    620  CD2 PHE A 136     -14.644 -38.838  22.985  1.00 53.68           C
ATOM    621  CE1 PHE A 136     -14.066 -41.280  21.846  1.00 52.61           C
ATOM    622  CE2 PHE A 136     -13.548 -39.559  23.420  1.00 53.45           C
ATOM    623  CZ  PHE A 136     -13.259 -40.782  22.849  1.00 52.73           C
ATOM    624  N   TYR A 137     -18.713 -39.207  23.578  1.00 54.41           N
ATOM    625  CA  TYR A 137     -19.105 -39.742  24.880  1.00 55.01           C
ATOM    626  C   TYR A 137     -20.372 -40.582  24.771  1.00 55.70           C
ATOM    627  O   TYR A 137     -20.458 -41.674  25.349  1.00 59.79           O
ATOM    628  CB  TYR A 137     -19.304 -38.602  25.882  1.00 53.88           C
ATOM    629  CG  TYR A 137     -18.045 -37.847  26.266  1.00 53.49           C
ATOM    630  CD1 TYR A 137     -16.822 -38.126  25.667  1.00 53.14           C
ATOM    631  CD2 TYR A 137     -18.084 -36.851  27.234  1.00 54.69           C
ATOM    632  CE1 TYR A 137     -15.678 -37.433  26.017  1.00 52.93           C
ATOM    633  CE2 TYR A 137     -16.944 -36.155  27.592  1.00 54.05           C
ATOM    634  CZ  TYR A 137     -15.744 -36.450  26.981  1.00 53.86           C
ATOM    635  OH  TYR A 137     -14.608 -35.760  27.334  1.00 54.04           O
ATOM    636  N   ALA A 138     -21.367 -40.089  24.029  1.00 54.20           N
ATOM    637  CA  ALA A 138     -22.613 -40.830  23.865  1.00 54.27           C
ATOM    638  C   ALA A 138     -22.388 -42.134  23.109  1.00 55.99           C
ATOM    639  O   ALA A 138     -22.985 -43.161  23.447  1.00 57.08           O
ATOM    640  CB  ALA A 138     -23.650 -39.964  23.150  1.00 54.30           C
ATOM    641  N   ALA A 139     -21.536 -42.112  22.081  1.00 56.24           N
ATOM    642  CA  ALA A 139     -21.234 -43.340  21.351  1.00 56.06           C
ATOM    643  C   ALA A 139     -20.530 -44.353  22.244  1.00 57.32           C
ATOM    644  O   ALA A 139     -20.818 -45.554  22.180  1.00 63.16           O
ATOM    645  CB  ALA A 139     -20.385 -43.029  20.118  1.00 55.97           C
ATOM    646  N   VAL A 140     -19.600 -43.888  23.083  1.00 54.70           N
ATOM    647  CA  VAL A 140     -18.918 -44.789  24.009  1.00 53.47           C
ATOM    648  C   VAL A 140     -19.913 -45.401  24.985  1.00 54.04           C
ATOM    649  O   VAL A 140     -19.879 -46.608  25.257  1.00 54.67           O
ATOM    650  CB  VAL A 140     -17.786 -44.047  24.745  1.00 52.04           C
ATOM    651  CG1 VAL A 140     -17.277 -44.876  25.915  1.00 53.65           C
ATOM    652  CG2 VAL A 140     -16.652 -43.723  23.788  1.00 51.26           C
ATOM    653  N   GLU A 141     -20.819 -44.581  25.525  1.00 55.79           N
ATOM    654  CA  GLU A 141     -21.808 -45.097  26.467  1.00 58.01           C
ATOM    655  C   GLU A 141     -22.756 -46.086  25.796  1.00 59.51           C
ATOM    656  O   GLU A 141     -23.155 -47.084  26.407  1.00 59.81           O
ATOM    657  CB  GLU A 141     -22.588 -43.944  27.097  1.00 56.52           C
ATOM    658  CG  GLU A 141     -21.756 -43.054  28.011  1.00 57.30           C
ATOM    659  CD  GLU A 141     -20.934 -43.841  29.016  1.00 58.78           C
ATOM    660  OE1 GLU A 141     -21.485 -44.769  29.645  1.00 61.09           O
ATOM    661  OE2 GLU A 141     -19.737 -43.527  29.181  1.00 56.66           O
ATOM    662  N   MET A 142     -23.132 -45.824  24.541  1.00 59.80           N
ATOM    663  CA  MET A 142     -24.011 -46.740  23.820  1.00 60.78           C
ATOM    664  C   MET A 142     -23.308 -48.046  23.475  1.00 59.77           C
ATOM    665  O   MET A 142     -23.952 -49.101  23.430  1.00 60.97           O
ATOM    666  CB  MET A 142     -24.535 -46.073  22.548  1.00 62.01           C
ATOM    667  CG  MET A 142     -25.654 -45.073  22.780  1.00 61.02           C
ATOM    668  SD  MET A 142     -25.803 -43.875  21.440  1.00 61.89           S
ATOM    669  CE  MET A 142     -25.822 -44.960  20.015  1.00 63.76           C
ATOM    670  N   ARG A 143     -21.998 -47.996  23.219  1.00 57.83           N
ATOM    671  CA  ARG A 143     -21.271 -49.196  22.815  1.00 58.90           C
ATOM    672  C   ARG A 143     -21.273 -50.251  23.915  1.00 61.28           C
ATOM    673  O   ARG A 143     -21.419 -51.447  23.638  1.00 66.20           O
ATOM    674  CB  ARG A 143     -19.838 -48.829  22.424  1.00 57.17           C
ATOM    675  CG  ARG A 143     -18.902 -50.018  22.278  1.00 56.49           C
ATOM    676  CD  ARG A 143     -17.447 -49.578  22.262  1.00 56.92           C
ATOM    677  NE  ARG A 143     -16.941 -49.311  23.603  1.00 57.23           N
ATOM    678  CZ  ARG A 143     -15.665 -49.095  23.893  1.00 58.81           C
ATOM    679  NH1 ARG A 143     -14.731 -49.106  22.956  1.00 61.58           N
ATOM    680  NH2 ARG A 143     -15.317 -48.861  25.155  1.00 57.79           N
ATOM    681  N   ASP A 144     -21.120 -49.828  25.170  1.00 62.44           N
ATOM    682  CA  ASP A 144     -20.977 -50.744  26.293  1.00 66.63           C
ATOM    683  C   ASP A 144     -22.270 -50.917  27.085  1.00 72.81           C
ATOM    684  O   ASP A 144     -22.235 -51.405  28.219  1.00 73.72           O
ATOM    685  CB  ASP A 144     -19.849 -50.272  27.211  1.00 66.19           C
ATOM    686  CG  ASP A 144     -18.549 -50.052  26.462  1.00 63.20           C
ATOM    687  OD1 ASP A 144     -18.179 -50.919  25.643  1.00 64.70           O
ATOM    688  OD2 ASP A 144     -17.899 -49.010  26.689  1.00 59.45           O
ATOM    689  N   ASN A 145     -23.407 -50.526  26.514  1.00 76.20           N
ATOM    690  CA  ASN A 145     -24.709 -50.725  27.150  1.00 78.75           C
ATOM    691  C   ASN A 145     -25.731 -50.987  26.053  1.00 81.17           C
ATOM    692  O   ASN A 145     -26.247 -50.045  25.432  1.00 81.22           O
ATOM    693  CB  ASN A 145     -25.117 -49.528  28.005  1.00 80.73           C
ATOM    694  CG  ASN A 145     -26.187 -49.876  29.025  1.00 82.17           C
ATOM    695  OD1 ASN A 145     -27.008 -50.767  28.804  1.00 82.38           O
ATOM    696  ND2 ASN A 145     -26.181 -49.173  30.151  1.00 84.30           N
ATOM    697  N   PRO A 146     -26.044 -52.255  25.776  1.00 85.67           N
ATOM    698  CA  PRO A 146     -27.021 -52.558  24.717  1.00 88.57           C
ATOM    699  C   PRO A 146     -28.409 -52.005  24.985  1.00 87.89           C
ATOM    700  O   PRO A 146     -29.163 -51.782  24.030  1.00 87.00           O
ATOM    701  CB  PRO A 146     -27.031 -54.094  24.673  1.00 91.77           C
ATOM    702  CG  PRO A 146     -25.749 -54.511  25.327  1.00 92.33           C
ATOM    703  CD  PRO A 146     -25.471 -53.475  26.369  1.00 89.40           C
ATOM    704  N   GLU A 147     -28.773 -51.776  26.250  1.00 88.82           N
ATOM    705  CA  GLU A 147     -30.098 -51.255  26.565  1.00 93.51           C
ATOM    706  C   GLU A 147     -30.300 -49.832  26.060  1.00 99.03           C
ATOM    707  O   GLU A 147     -31.443 -49.366  26.002  1.00106.80           O
ATOM    708  CB  GLU A 147     -30.339 -51.308  28.075  1.00 93.57           C
ATOM    709  CG  GLU A 147     -30.080 -52.670  28.697  1.00 93.75           C
ATOM    710  CD  GLU A 147     -31.319 -53.544  28.725  1.00 93.12           C
ATOM    711  OE1 GLU A 147     -32.322 -53.177  28.078  1.00 93.47           O
ATOM    712  OE2 GLU A 147     -31.289 -54.597  29.395  1.00 93.07           O
ATOM    713  N   LEU A 148     -29.226 -49.138  25.697  1.00101.42           N
ATOM    714  CA  LEU A 148     -29.306 -47.776  25.189  1.00 99.76           C
ATOM    715  C   LEU A 148     -29.520 -47.718  23.682  1.00102.93           C
ATOM    716  O   LEU A 148     -29.600 -46.618  23.124  1.00102.70           O
ATOM    717  CB  LEU A 148     -28.034 -47.003  25.559  1.00 98.08           C
ATOM    718  CG  LEU A 148     -28.043 -46.179  26.850  1.00 95.36           C
ATOM    719  CD1 LEU A 148     -28.645 -46.956  28.013  1.00 96.97           C
ATOM    720  CD2 LEU A 148     -26.636 -45.709  27.190  1.00 91.91           C
ATOM    721  N   LYS A 149     -29.611 -48.866  23.015  1.00105.96           N
ATOM    722  CA  LYS A 149     -29.788 -48.886  21.570  1.00106.47           C
ATOM    723  C   LYS A 149     -31.169 -48.367  21.185  1.00106.03           C
ATOM    724  O   LYS A 149     -32.170 -48.670  21.841  1.00106.30           O
ATOM    725  CB  LYS A 149     -29.592 -50.303  21.032  1.00105.51           C
ATOM    726  N   ASP A 150     -31.211 -47.579  20.107  1.00103.61           N
ATOM    727  CA  ASP A 150     -32.452 -46.999  19.589  1.00100.42           C
ATOM    728  C   ASP A 150     -33.172 -46.175  20.654  1.00 95.39           C
ATOM    729  O   ASP A 150     -34.401 -46.190  20.752  1.00 95.25           O
ATOM    730  CB  ASP A 150     -33.376 -48.081  19.022  1.00104.01           C
ATOM    731  CG  ASP A 150     -32.643 -49.067  18.133  1.00108.01           C
ATOM    732  OD1 ASP A 150     -31.868 -48.621  17.260  1.00110.11           O
ATOM    733  OD2 ASP A 150     -32.842 -50.288  18.306  1.00108.12           O
ATOM    734  N   LYS A 151     -32.402 -45.451  21.459  1.00 93.42           N
ATOM    735  CA  LYS A 151     -32.942 -44.614  22.519  1.00 88.90           C
ATOM    736  C   LYS A 151     -32.187 -43.295  22.556  1.00 84.01           C
ATOM    737  O   LYS A 151     -31.002 -43.244  22.205  1.00 82.47           O
ATOM    738  CB  LYS A 151     -32.843 -45.306  23.888  1.00 89.02           C
ATOM    739  CG  LYS A 151     -33.954 -46.308  24.159  1.00 89.75           C
ATOM    740  CD  LYS A 151     -33.811 -46.930  25.539  1.00 90.91           C
ATOM    741  CE  LYS A 151     -34.944 -47.900  25.828  1.00 91.75           C
ATOM    742  NZ  LYS A 151     -34.666 -48.739  27.027  1.00 92.88           N
ATOM    743  N   PRO A 152     -32.846 -42.211  22.975  1.00 79.71           N
ATOM    744  CA  PRO A 152     -32.156 -40.917  23.105  1.00 79.20           C
ATOM    745  C   PRO A 152     -31.440 -40.827  24.445  1.00 78.00           C
ATOM    746  O   PRO A 152     -32.057 -40.975  25.503  1.00 79.19           O
ATOM    747  CB  PRO A 152     -33.296 -39.898  23.002  1.00 78.68           C
ATOM    748  CG  PRO A 152     -34.501 -40.629  23.502  1.00 79.23           C
ATOM    749  CD  PRO A 152     -34.290 -42.104  23.253  1.00 79.79           C
ATOM    750  N   ILE A 153     -30.128 -40.587  24.400  1.00 74.13           N
ATOM    751  CA  ILE A 153     -29.301 -40.543  25.598  1.00 69.45           C
ATOM    752  C   ILE A 153     -28.442 -39.286  25.578  1.00 66.97           C
ATOM    753  O   ILE A 153     -28.257 -38.640  24.545  1.00 67.86           O
ATOM    754  CB  ILE A 153     -28.405 -41.794  25.744  1.00 66.36           C
ATOM    755  CG1 ILE A 153     -27.159 -41.669  24.864  1.00 65.88           C
ATOM    756  CG2 ILE A 153     -29.177 -43.060  25.405  1.00 66.21           C
ATOM    757  CD1 ILE A 153     -25.959 -42.419  25.397  1.00 66.74           C
ATOM    758  N   ALA A 154     -27.923 -38.942  26.755  1.00 64.70           N
ATOM    759  CA  ALA A 154     -27.004 -37.825  26.910  1.00 65.26           C
ATOM    760  C   ALA A 154     -26.049 -38.133  28.053  1.00 65.34           C
ATOM    761  O   ALA A 154     -26.420 -38.791  29.029  1.00 66.82           O
ATOM    762  CB  ALA A 154     -27.747 -36.509  27.172  1.00 66.78           C
ATOM    763  N   VAL A 155     -24.818 -37.643  27.925  1.00 63.66           N
ATOM    764  CA  VAL A 155     -23.760 -37.890  28.898  1.00 61.35           C
ATOM    765  C   VAL A 155     -23.615 -36.664  29.786  1.00 63.61           C
ATOM    766  O   VAL A 155     -23.462 -35.541  29.289  1.00 65.72           O
ATOM    767  CB  VAL A 155     -22.429 -38.223  28.201  1.00 60.43           C
ATOM    768  CG1 VAL A 155     -21.311 -38.355  29.225  1.00 60.21           C
ATOM    769  CG2 VAL A 155     -22.564 -39.496  27.383  1.00 60.54           C
ATOM    770  N   GLY A 156     -23.664 -36.873  31.089  1.00 66.05           N
ATOM    771  CA  GLY A 156     -23.514 -35.797  32.046  1.00 65.41           C
ATOM    772  C   GLY A 156     -24.333 -36.084  33.294  1.00 68.24           C
ATOM    773  O   GLY A 156     -24.561 -37.240  33.646  1.00 68.57           O
ATOM    774  N   SER A 157     -24.759 -35.009  33.944  1.00 72.34           N
ATOM    775  CA  SER A 157     -25.589 -35.068  35.138  1.00 72.25           C
ATOM    776  C   SER A 157     -26.854 -34.243  34.918  1.00 70.98           C
ATOM    777  O   SER A 157     -27.073 -33.672  33.847  1.00 68.83           O
ATOM    778  CB  SER A 157     -24.817 -34.575  36.365  1.00 74.91           C
ATOM    779  OG  SER A 157     -24.662 -33.167  36.339  1.00 76.08           O
ATOM    780  N   MET A 158     -27.695 -34.188  35.953  1.00 72.51           N
ATOM    781  CA  MET A 158     -28.920 -33.401  35.873  1.00 75.10           C
ATOM    782  C   MET A 158     -28.645 -31.903  35.845  1.00 70.00           C
ATOM    783  O   MET A 158     -29.535 -31.129  35.475  1.00 67.75           O
ATOM    784  CB  MET A 158     -29.841 -33.740  37.045  1.00 80.41           C
ATOM    785  CG  MET A 158     -31.321 -33.554  36.747  1.00 84.71           C
ATOM    786  SD  MET A 158     -31.970 -34.792  35.608  1.00 90.12           S
ATOM    787  CE  MET A 158     -33.732 -34.548  35.814  1.00 91.99           C
ATOM    788  N   SER A 159     -27.441 -31.477  36.227  1.00 66.69           N
ATOM    789  CA  SER A 159     -27.092 -30.063  36.211  1.00 65.38           C
ATOM    790  C   SER A 159     -26.463 -29.624  34.896  1.00 63.30           C
ATOM    791  O   SER A 159     -26.634 -28.468  34.493  1.00 61.12           O
ATOM    792  CB  SER A 159     -26.136 -29.742  37.364  1.00 66.13           C
ATOM    793  OG  SER A 159     -26.730 -30.034  38.616  1.00 67.36           O
ATOM    794  N   MET A 160     -25.742 -30.515  34.220  1.00 62.75           N
ATOM    795  CA  MET A 160     -25.071 -30.168  32.975  1.00 61.61           C
ATOM    796  C   MET A 160     -24.844 -31.436  32.165  1.00 60.41           C
ATOM    797  O   MET A 160     -24.627 -32.514  32.724  1.00 62.53           O
ATOM    798  CB  MET A 160     -23.741 -29.452  33.239  1.00 62.16           C
ATOM    799  CG  MET A 160     -23.080 -28.867  32.000  1.00 62.76           C
ATOM    800  SD  MET A 160     -24.239 -27.990  30.933  1.00 62.77           S
ATOM    801  CE  MET A 160     -24.655 -26.587  31.966  1.00 64.33           C
ATOM    802  N   LEU A 161     -24.897 -31.292  30.843  1.00 59.41           N
ATOM    803  CA  LEU A 161     -24.678 -32.392  29.917  1.00 59.93           C
ATOM    804  C   LEU A 161     -23.429 -32.126  29.089  1.00 60.53           C
ATOM    805  O   LEU A 161     -23.198 -30.998  28.641  1.00 64.27           O
ATOM    806  CB  LEU A 161     -25.882 -32.588  28.990  1.00 60.47           C
ATOM    807  CG  LEU A 161     -27.202 -32.981  29.654  1.00 60.01           C
ATOM    808  CD1 LEU A 161     -28.320 -33.025  28.626  1.00 58.80           C
ATOM    809  CD2 LEU A 161     -27.070 -34.319  30.364  1.00 62.67           C
ATOM    810  N   SER A 162     -22.622 -33.170  28.891  1.00 59.53           N
ATOM    811  CA  SER A 162     -21.424 -33.037  28.070  1.00 59.18           C
ATOM    812  C   SER A 162     -21.763 -33.109  26.585  1.00 57.06           C
ATOM    813  O   SER A 162     -21.297 -32.282  25.794  1.00 56.70           O
ATOM    814  CB  SER A 162     -20.408 -34.117  28.444  1.00 59.45           C
ATOM    815  OG  SER A 162     -20.335 -34.284  29.849  1.00 65.44           O
ATOM    816  N   THR A 163     -22.575 -34.088  26.194  1.00 57.93           N
ATOM    817  CA  THR A 163     -22.989 -34.246  24.806  1.00 57.62           C
ATOM    818  C   THR A 163     -24.216 -35.146  24.768  1.00 59.18           C
ATOM    819  O   THR A 163     -24.649 -35.686  25.790  1.00 60.39           O
ATOM    820  CB  THR A 163     -21.864 -34.822  23.940  1.00 57.23           C
ATOM    821  OG1 THR A 163     -22.228 -34.729  22.557  1.00 58.62           O
ATOM    822  CG2 THR A 163     -21.611 -36.278  24.294  1.00 56.93           C
ATOM    823  N   SER A 164     -24.776 -35.297  23.569  1.00 60.70           N
ATOM    824  CA  SER A 164     -25.946 -36.135  23.357  1.00 59.82           C
ATOM    825  C   SER A 164     -25.847 -36.804  21.995  1.00 59.47           C
ATOM    826  O   SER A 164     -25.211 -36.282  21.075  1.00 59.08           O
ATOM    827  CB  SER A 164     -27.246 -35.323  23.450  1.00 60.86           C
ATOM    828  OG  SER A 164     -27.233 -34.236  22.541  1.00 63.71           O
ATOM    829  N   ASN A 165     -26.483 -37.966  21.874  1.00 62.66           N
ATOM    830  CA  ASN A 165     -26.508 -38.673  20.605  1.00 64.76           C
ATOM    831  C   ASN A 165     -27.522 -38.029  19.659  1.00 67.27           C
ATOM    832  O   ASN A 165     -28.351 -37.205  20.056  1.00 67.49           O
ATOM    833  CB  ASN A 165     -26.820 -40.156  20.817  1.00 63.82           C
ATOM    834  CG  ASN A 165     -28.194 -40.390  21.415  1.00 63.22           C
ATOM    835  OD1 ASN A 165     -28.832 -39.469  21.922  1.00 61.82           O
ATOM    836  ND2 ASN A 165     -28.657 -41.634  21.360  1.00 64.22           N
ATOM    837  N   TYR A 166     -27.444 -38.418  18.384  1.00 69.27           N
ATOM    838  CA  TYR A 166     -28.276 -37.789  17.363  1.00 70.42           C
ATOM    839  C   TYR A 166     -29.759 -38.056  17.591  1.00 71.53           C
ATOM    840  O   TYR A 166     -30.600 -37.218  17.243  1.00 73.25           O
ATOM    841  CB  TYR A 166     -27.848 -38.266  15.975  1.00 68.81           C
ATOM    842  CG  TYR A 166     -26.493 -37.744  15.556  1.00 69.19           C
ATOM    843  CD1 TYR A 166     -25.329 -38.416  15.905  1.00 68.42           C
ATOM    844  CD2 TYR A 166     -26.376 -36.572  14.820  1.00 69.74           C
ATOM    845  CE1 TYR A 166     -24.088 -37.940  15.528  1.00 69.51           C
ATOM    846  CE2 TYR A 166     -25.139 -36.088  14.438  1.00 70.11           C
ATOM    847  CZ  TYR A 166     -23.999 -36.776  14.795  1.00 70.30           C
ATOM    848  OH  TYR A 166     -22.765 -36.299  14.417  1.00 70.30           O
ATOM    849  N   HIS A 167     -30.099 -39.208  18.175  1.00 72.89           N
ATOM    850  CA  HIS A 167     -31.490 -39.480  18.523  1.00 78.20           C
ATOM    851  C   HIS A 167     -32.023 -38.421  19.481  1.00 76.14           C
ATOM    852  O   HIS A 167     -33.123 -37.890  19.291  1.00 78.90           O
ATOM    853  CB  HIS A 167     -31.610 -40.878  19.135  1.00 84.68           C
ATOM    854  CG  HIS A 167     -33.019 -41.374  19.256  1.00 92.12           C
ATOM    855  ND1 HIS A 167     -33.323 -42.705  19.439  1.00 94.12           N
ATOM    856  CD2 HIS A 167     -34.204 -40.719  19.224  1.00 95.97           C
ATOM    857  CE1 HIS A 167     -34.634 -42.850  19.514  1.00 96.85           C
ATOM    858  NE2 HIS A 167     -35.192 -41.659  19.387  1.00 98.41           N
ATOM    859  N   ALA A 168     -31.245 -38.092  20.515  1.00 75.06           N
ATOM    860  CA  ALA A 168     -31.638 -37.017  21.418  1.00 72.57           C
ATOM    861  C   ALA A 168     -31.459 -35.649  20.773  1.00 72.74           C
ATOM    862  O   ALA A 168     -32.206 -34.716  21.086  1.00 73.36           O
ATOM    863  CB  ALA A 168     -30.840 -37.101  22.718  1.00 70.83           C
ATOM    864  N   ARG A 169     -30.477 -35.511  19.876  1.00 72.91           N
ATOM    865  CA  ARG A 169     -30.274 -34.239  19.189  1.00 75.86           C
ATOM    866  C   ARG A 169     -31.472 -33.872  18.325  1.00 79.94           C
ATOM    867  O   ARG A 169     -31.721 -32.686  18.080  1.00 81.58           O
ATOM    868  CB  ARG A 169     -29.004 -34.296  18.340  1.00 73.00           C
ATOM    869  CG  ARG A 169     -27.729 -33.988  19.105  1.00 70.57           C
ATOM    870  CD  ARG A 169     -26.504 -34.149  18.220  1.00 68.06           C
ATOM    871  NE  ARG A 169     -25.315 -34.497  18.989  1.00 65.23           N
ATOM    872  CZ  ARG A 169     -24.071 -34.348  18.554  1.00 64.84           C
ATOM    873  NH1 ARG A 169     -23.813 -33.858  17.353  1.00 65.15           N
ATOM    874  NH2 ARG A 169     -23.061 -34.700  19.345  1.00 64.25           N
ATOM    875  N   ARG A 170     -32.220 -34.872  17.850  1.00 81.77           N
ATOM    876  CA  ARG A 170     -33.433 -34.597  17.090  1.00 84.90           C
ATOM    877  C   ARG A 170     -34.497 -33.905  17.934  1.00 85.51           C
ATOM    878  O   ARG A 170     -35.399 -33.270  17.376  1.00 88.58           O
ATOM    879  CB  ARG A 170     -33.995 -35.895  16.508  1.00 88.07           C
ATOM    880  CG  ARG A 170     -33.298 -36.360  15.240  1.00 92.51           C
ATOM    881  CD  ARG A 170     -34.160 -37.344  14.465  1.00 96.11           C
ATOM    882  NE  ARG A 170     -34.196 -38.656  15.100  1.00100.82           N
ATOM    883  CZ  ARG A 170     -33.295 -39.609  14.904  1.00100.87           C
ATOM    884  NH1 ARG A 170     -32.265 -39.430  14.093  1.00 98.84           N
ATOM    885  NH2 ARG A 170     -33.430 -40.770  15.538  1.00100.25           N
ATOM    886  N   PHE A 171     -34.414 -34.013  19.258  1.00 86.74           N
ATOM    887  CA  PHE A 171     -35.370 -33.383  20.159  1.00 88.69           C
ATOM    888  C   PHE A 171     -34.977 -31.963  20.546  1.00 87.28           C
ATOM    889  O   PHE A 171     -35.750 -31.288  21.233  1.00 85.97           O
ATOM    890  CB  PHE A 171     -35.537 -34.229  21.425  1.00 92.74           C
ATOM    891  CG  PHE A 171     -36.391 -35.448  21.231  1.00 95.11           C
ATOM    892  CD1 PHE A 171     -35.870 -36.589  20.643  1.00 96.88           C
ATOM    893  CD2 PHE A 171     -37.716 -35.454  21.636  1.00 97.64           C
ATOM    894  CE1 PHE A 171     -36.653 -37.713  20.463  1.00101.03           C
ATOM    895  CE2 PHE A 171     -38.504 -36.575  21.458  1.00102.21           C
ATOM    896  CZ  PHE A 171     -37.972 -37.706  20.871  1.00101.85           C
ATOM    897  N   GLY A 172     -33.804 -31.494  20.125  1.00 86.94           N
ATOM    898  CA  GLY A 172     -33.344 -30.160  20.439  1.00 82.66           C
ATOM    899  C   GLY A 172     -32.307 -30.080  21.538  1.00 79.24           C
ATOM    900  O   GLY A 172     -31.665 -29.032  21.683  1.00 79.35           O
ATOM    901  N   VAL A 173     -32.124 -31.147  22.319  1.00 75.45           N
ATOM    902  CA  VAL A 173     -31.093 -31.138  23.348  1.00 75.76           C
ATOM    903  C   VAL A 173     -29.720 -31.196  22.688  1.00 74.60           C
ATOM    904  O   VAL A 173     -29.557 -31.711  21.573  1.00 75.22           O
ATOM    905  CB  VAL A 173     -31.292 -32.301  24.339  1.00 75.94           C
ATOM    906  CG1 VAL A 173     -32.766 -32.454  24.687  1.00 78.82           C
ATOM    907  CG2 VAL A 173     -30.732 -33.597  23.775  1.00 73.98           C
ATOM    908  N   ARG A 174     -28.723 -30.648  23.375  1.00 71.04           N
ATOM    909  CA  ARG A 174     -27.376 -30.562  22.827  1.00 69.75           C
ATOM    910  C   ARG A 174     -26.397 -30.348  23.974  1.00 69.67           C
ATOM    911  O   ARG A 174     -26.775 -30.342  25.149  1.00 66.93           O
ATOM    912  CB  ARG A 174     -27.273 -29.441  21.788  1.00 67.46           C
ATOM    913  N   ALA A 175     -25.128 -30.172  23.617  1.00 72.26           N
ATOM    914  CA  ALA A 175     -24.099 -29.894  24.603  1.00 72.68           C
ATOM    915  C   ALA A 175     -24.316 -28.518  25.227  1.00 78.09           C
ATOM    916  O   ALA A 175     -25.040 -27.670  24.696  1.00 84.51           O
ATOM    917  CB  ALA A 175     -22.711 -29.972  23.968  1.00 71.64           C
ATOM    918  N   ALA A 176     -23.685 -28.314  26.386  1.00 81.57           N
ATOM    919  CA  ALA A 176     -23.756 -27.072  27.156  1.00 80.35           C
ATOM    920  C   ALA A 176     -25.163 -26.781  27.668  1.00 79.54           C
ATOM    921  O   ALA A 176     -25.461 -25.649  28.064  1.00 83.75           O
ATOM    922  CB  ALA A 176     -23.232 -25.878  26.348  1.00 80.71           C
ATOM    923  N   MET A 177     -26.039 -27.788  27.681  1.00 76.77           N
ATOM    924  CA  MET A 177     -27.410 -27.622  28.131  1.00 74.62           C
ATOM    925  C   MET A 177     -27.616 -28.287  29.487  1.00 74.19           C
ATOM    926  O   MET A 177     -27.137 -29.406  29.705  1.00 80.13           O
ATOM    927  CB  MET A 177     -28.396 -28.219  27.119  1.00 75.56           C
ATOM    928  CG  MET A 177     -29.858 -27.929  27.420  1.00 75.91           C
ATOM    929  SD  MET A 177     -30.976 -28.654  26.205  1.00 76.25           S
ATOM    930  CE  MET A 177     -30.774 -27.514  24.838  1.00 76.30           C
ATOM    931  N   PRO A 178     -28.309 -27.627  30.414  1.00 73.54           N
ATOM    932  CA  PRO A 178     -28.595 -28.259  31.707  1.00 73.98           C
ATOM    933  C   PRO A 178     -29.491 -29.479  31.545  1.00 74.13           C
ATOM    934  O   PRO A 178     -30.302 -29.567  30.621  1.00 71.55           O
ATOM    935  CB  PRO A 178     -29.293 -27.149  32.503  1.00 74.30           C
ATOM    936  CG  PRO A 178     -29.760 -26.166  31.480  1.00 75.56           C
ATOM    937  CD  PRO A 178     -28.766 -26.228  30.367  1.00 75.45           C
ATOM    938  N   GLY A 179     -29.327 -30.430  32.466  1.00 76.03           N
ATOM    939  CA  GLY A 179     -30.025 -31.699  32.343  1.00 77.33           C
ATOM    940  C   GLY A 179     -31.531 -31.582  32.492  1.00 79.54           C
ATOM    941  O   GLY A 179     -32.284 -32.266  31.793  1.00 85.41           O
ATOM    942  N   PHE A 180     -31.994 -30.730  33.410  1.00 83.84           N
ATOM    943  CA  PHE A 180     -33.431 -30.633  33.656  1.00 87.50           C
ATOM    944  C   PHE A 180     -34.159 -30.010  32.470  1.00 84.10           C
ATOM    945  O   PHE A 180     -35.278 -30.420  32.138  1.00 89.51           O
ATOM    946  CB  PHE A 180     -33.701 -29.852  34.945  1.00 89.91           C
ATOM    947  CG  PHE A 180     -33.313 -28.401  34.883  1.00 89.30           C
ATOM    948  CD1 PHE A 180     -31.999 -28.009  35.078  1.00 89.62           C
ATOM    949  CD2 PHE A 180     -34.270 -27.426  34.652  1.00 91.32           C
ATOM    950  CE1 PHE A 180     -31.644 -26.674  35.031  1.00 90.98           C
ATOM    951  CE2 PHE A 180     -33.921 -26.089  34.604  1.00 91.21           C
ATOM    952  CZ  PHE A 180     -32.606 -25.713  34.792  1.00 91.49           C
ATOM    953  N   ILE A 181     -33.539 -29.030  31.809  1.00 77.81           N
ATOM    954  CA  ILE A 181     -34.138 -28.459  30.604  1.00 78.15           C
ATOM    955  C   ILE A 181     -34.239 -29.516  29.509  1.00 79.33           C
ATOM    956  O   ILE A 181     -35.255 -29.613  28.809  1.00 88.77           O
ATOM    957  CB  ILE A 181     -33.336 -27.230  30.137  1.00 79.06           C
ATOM    958  CG1 ILE A 181     -33.486 -26.085  31.140  1.00 82.58           C
ATOM    959  CG2 ILE A 181     -33.793 -26.789  28.756  1.00 76.99           C
ATOM    960  CD1 ILE A 181     -33.005 -24.745  30.624  1.00 85.11           C
ATOM    961  N   ALA A 182     -33.188 -30.324  29.345  1.00 78.34           N
ATOM    962  CA  ALA A 182     -33.221 -31.390  28.349  1.00 78.63           C
ATOM    963  C   ALA A 182     -34.301 -32.416  28.672  1.00 80.30           C
ATOM    964  O   ALA A 182     -34.991 -32.907  27.770  1.00 79.48           O
ATOM    965  CB  ALA A 182     -31.852 -32.062  28.255  1.00 79.60           C
ATOM    966  N   LYS A 183     -34.457 -32.759  29.953  1.00 85.14           N
ATOM    967  CA  LYS A 183     -35.518 -33.678  30.352  1.00 91.89           C
ATOM    968  C   LYS A 183     -36.895 -33.082  30.094  1.00 96.09           C
ATOM    969  O   LYS A 183     -37.835 -33.812  29.760  1.00 97.98           O
ATOM    970  CB  LYS A 183     -35.364 -34.052  31.826  1.00 92.16           C
ATOM    971  CG  LYS A 183     -34.175 -34.954  32.114  1.00 94.42           C
ATOM    972  CD  LYS A 183     -34.456 -36.389  31.699  1.00 97.02           C
ATOM    973  CE  LYS A 183     -34.989 -37.205  32.865  1.00 99.45           C
ATOM    974  NZ  LYS A 183     -34.900 -38.669  32.607  1.00102.42           N
ATOM    975  N   ARG A 184     -37.037 -31.765  30.260  1.00 97.95           N
ATOM    976  CA  ARG A 184     -38.267 -31.100  29.843  1.00 98.27           C
ATOM    977  C   ARG A 184     -38.483 -31.249  28.343  1.00 94.71           C
ATOM    978  O   ARG A 184     -39.605 -31.501  27.889  1.00 97.69           O
ATOM    979  CB  ARG A 184     -38.224 -29.622  30.232  1.00100.02           C
ATOM    980  CG  ARG A 184     -38.559 -29.344  31.686  1.00101.24           C
ATOM    981  CD  ARG A 184     -38.490 -27.855  31.985  1.00104.58           C
ATOM    982  NE  ARG A 184     -38.175 -27.593  33.384  1.00108.69           N
ATOM    983  CZ  ARG A 184     -38.959 -26.918  34.214  1.00112.14           C
ATOM    984  NH1 ARG A 184     -40.118 -26.419  33.818  1.00114.05           N
ATOM    985  NH2 ARG A 184     -38.570 -26.740  35.473  1.00113.57           N
ATOM    986  N   LEU A 185     -37.414 -31.096  27.557  1.00 91.99           N
ATOM    987  CA  LEU A 185     -37.521 -31.254  26.111  1.00 91.15           C
ATOM    988  C   LEU A 185     -37.786 -32.702  25.717  1.00 90.35           C
ATOM    989  O   LEU A 185     -38.411 -32.956  24.681  1.00 90.13           O
ATOM    990  CB  LEU A 185     -36.248 -30.749  25.431  1.00 91.32           C
ATOM    991  CG  LEU A 185     -36.048 -29.233  25.379  1.00 92.58           C
ATOM    992  CD1 LEU A 185     -34.633 -28.894  24.936  1.00 94.54           C
ATOM    993  CD2 LEU A 185     -37.070 -28.589  24.456  1.00 93.79           C
ATOM    994  N   CYS A 186     -37.321 -33.659  26.519  1.00 88.08           N
ATOM    995  CA  CYS A 186     -37.486 -35.080  26.216  1.00 88.45           C
ATOM    996  C   CYS A 186     -37.546 -35.847  27.529  1.00 90.20           C
ATOM    997  O   CYS A 186     -36.504 -36.164  28.124  1.00 90.89           O
ATOM    998  CB  CYS A 186     -36.358 -35.600  25.329  1.00 86.53           C
ATOM    999  SG  CYS A 186     -36.406 -37.381  25.020  1.00 83.20           S
ATOM   1000  N   PRO A 187     -38.749 -36.154  28.023  1.00 91.22           N
ATOM   1001  CA  PRO A 187     -38.852 -36.912  29.282  1.00 92.49           C
ATOM   1002  C   PRO A 187     -38.207 -38.286  29.222  1.00 90.86           C
ATOM   1003  O   PRO A 187     -37.725 -38.778  30.250  1.00 86.95           O
ATOM   1004  CB  PRO A 187     -40.368 -37.009  29.508  1.00 93.46           C
ATOM   1005  CG  PRO A 187     -40.949 -35.883  28.712  1.00 94.30           C
ATOM   1006  CD  PRO A 187     -40.066 -35.744  27.510  1.00 92.87           C
ATOM   1007  N   GLN A 188     -38.182 -38.920  28.052  1.00 91.30           N
ATOM   1008  CA  GLN A 188     -37.603 -40.250  27.904  1.00 94.16           C
ATOM   1009  C   GLN A 188     -36.083 -40.234  27.817  1.00 92.62           C
ATOM   1010  O   GLN A 188     -35.476 -41.306  27.723  1.00 96.28           O
ATOM   1011  CB  GLN A 188     -38.180 -40.939  26.664  1.00 99.24           C
ATOM   1012  CG  GLN A 188     -39.560 -40.445  26.263  1.00102.58           C
ATOM   1013  CD  GLN A 188     -39.517 -39.489  25.087  1.00104.17           C
ATOM   1014  OE1 GLN A 188     -38.764 -39.691  24.135  1.00101.29           O
ATOM   1015  NE2 GLN A 188     -40.328 -38.439  25.149  1.00109.30           N
ATOM   1016  N   LEU A 189     -35.460 -39.056  27.834  1.00 90.17           N
ATOM   1017  CA  LEU A 189     -34.010 -38.969  27.734  1.00 84.55           C
ATOM   1018  C   LEU A 189     -33.341 -39.677  28.906  1.00 77.51           C
ATOM   1019  O   LEU A 189     -33.790 -39.584  30.051  1.00 76.18           O
ATOM   1020  CB  LEU A 189     -33.574 -37.503  27.686  1.00 87.16           C
ATOM   1021  CG  LEU A 189     -32.071 -37.221  27.723  1.00 87.52           C
ATOM   1022  CD1 LEU A 189     -31.438 -37.514  26.372  1.00 87.82           C
ATOM   1023  CD2 LEU A 189     -31.803 -35.785  28.144  1.00 86.80           C
ATOM   1024  N   ILE A 190     -32.259 -40.393  28.609  1.00 73.72           N
ATOM   1025  CA  ILE A 190     -31.490 -41.129  29.607  1.00 73.39           C
ATOM   1026  C   ILE A 190     -30.166 -40.407  29.805  1.00 69.93           C
ATOM   1027  O   ILE A 190     -29.368 -40.287  28.867  1.00 66.71           O
ATOM   1028  CB  ILE A 190     -31.264 -42.589  29.184  1.00 75.55           C
ATOM   1029  CG1 ILE A 190     -32.584 -43.361  29.199  1.00 78.57           C
ATOM   1030  CG2 ILE A 190     -30.239 -43.255  30.090  1.00 75.52           C
ATOM   1031  CD1 ILE A 190     -32.519 -44.695  28.487  1.00 83.15           C
ATOM   1032  N   ILE A 191     -29.926 -39.935  31.024  1.00 67.34           N
ATOM   1033  CA  ILE A 191     -28.702 -39.221  31.366  1.00 64.63           C
ATOM   1034  C   ILE A 191     -27.755 -40.203  32.041  1.00 60.91           C
ATOM   1035  O   ILE A 191     -28.071 -40.755  33.102  1.00 63.34           O
ATOM   1036  CB  ILE A 191     -28.990 -38.014  32.272  1.00 64.62           C
ATOM   1037  CG1 ILE A 191     -29.953 -37.048  31.578  1.00 64.36           C
ATOM   1038  CG2 ILE A 191     -27.697 -37.305  32.642  1.00 65.10           C
ATOM   1039  CD1 ILE A 191     -30.408 -35.903  32.454  1.00 63.81           C
ATOM   1040  N   VAL A 192     -26.600 -40.420  31.431  1.00 59.38           N
ATOM   1041  CA  VAL A 192     -25.606 -41.379  31.910  1.00 60.24           C
ATOM   1042  C   VAL A 192     -24.433 -40.602  32.493  1.00 59.74           C
ATOM   1043  O   VAL A 192     -23.950 -39.659  31.854  1.00 57.65           O
ATOM   1044  CB  VAL A 192     -25.136 -42.327  30.788  1.00 61.31           C
ATOM   1045  CG1 VAL A 192     -24.769 -41.547  29.533  1.00 63.25           C
ATOM   1046  CG2 VAL A 192     -23.961 -43.173  31.258  1.00 61.82           C
ATOM   1047  N   PRO A 193     -23.972 -40.934  33.697  1.00 60.74           N
ATOM   1048  CA  PRO A 193     -22.807 -40.248  34.269  1.00 60.28           C
ATOM   1049  C   PRO A 193     -21.575 -40.450  33.407  1.00 58.18           C
ATOM   1050  O   PRO A 193     -21.381 -41.529  32.827  1.00 58.68           O
ATOM   1051  CB  PRO A 193     -22.642 -40.915  35.644  1.00 61.12           C
ATOM   1052  CG  PRO A 193     -23.987 -41.487  35.954  1.00 61.75           C
ATOM   1053  CD  PRO A 193     -24.562 -41.903  34.635  1.00 60.95           C
ATOM   1054  N   PRO A 194     -20.722 -39.435  33.293  1.00 57.82           N
ATOM   1055  CA  PRO A 194     -19.534 -39.564  32.443  1.00 56.69           C
ATOM   1056  C   PRO A 194     -18.508 -40.516  33.036  1.00 54.95           C
ATOM   1057  O   PRO A 194     -18.430 -40.713  34.251  1.00 53.12           O
ATOM   1058  CB  PRO A 194     -18.989 -38.133  32.379  1.00 56.89           C
ATOM   1059  CG  PRO A 194     -19.461 -37.501  33.644  1.00 58.56           C
ATOM   1060  CD  PRO A 194     -20.801 -38.117  33.946  1.00 59.19           C
ATOM   1061  N   ASN A 195     -17.712 -41.113  32.147  1.00 52.55           N
ATOM   1062  CA  ASN A 195     -16.592 -41.979  32.517  1.00 51.37           C
ATOM   1063  C   ASN A 195     -15.380 -41.486  31.732  1.00 51.88           C
ATOM   1064  O   ASN A 195     -15.101 -41.974  30.634  1.00 51.28           O
ATOM   1065  CB  ASN A 195     -16.902 -43.446  32.229  1.00 51.55           C
ATOM   1066  CG  ASN A 195     -18.100 -43.951  33.009  1.00 51.21           C
ATOM   1067  OD1 ASN A 195     -18.033 -44.132  34.225  1.00 52.44           O
ATOM   1068  ND2 ASN A 195     -19.206 -44.183  32.311  1.00 51.51           N
ATOM   1069  N   PHE A 196     -14.659 -40.518  32.306  1.00 52.69           N
ATOM   1070  CA  PHE A 196     -13.574 -39.864  31.580  1.00 53.45           C
ATOM   1071  C   PHE A 196     -12.417 -40.814  31.296  1.00 53.33           C
ATOM   1072  O   PHE A 196     -11.710 -40.638  30.298  1.00 56.07           O
ATOM   1073  CB  PHE A 196     -13.080 -38.646  32.360  1.00 50.07           C
ATOM   1074  CG  PHE A 196     -12.185 -37.739  31.564  1.00 51.80           C
ATOM   1075  CD1 PHE A 196     -12.720 -36.774  30.727  1.00 52.93           C
ATOM   1076  CD2 PHE A 196     -10.807 -37.851  31.654  1.00 50.42           C
ATOM   1077  CE1 PHE A 196     -11.898 -35.938  29.994  1.00 53.27           C
ATOM   1078  CE2 PHE A 196      -9.980 -37.018  30.923  1.00 52.05           C
ATOM   1079  CZ  PHE A 196     -10.526 -36.061  30.092  1.00 52.94           C
ATOM   1080  N   ASP A 197     -12.197 -41.810  32.157  1.00 54.45           N
ATOM   1081  CA  ASP A 197     -11.100 -42.748  31.935  1.00 55.95           C
ATOM   1082  C   ASP A 197     -11.321 -43.573  30.672  1.00 54.15           C
ATOM   1083  O   ASP A 197     -10.379 -43.807  29.903  1.00 54.94           O
ATOM   1084  CB  ASP A 197     -10.934 -43.656  33.153  1.00 59.02           C
ATOM   1085  CG  ASP A 197     -10.776 -42.874  34.443  1.00 62.20           C
ATOM   1086  OD1 ASP A 197      -9.701 -42.272  34.648  1.00 62.93           O
ATOM   1087  OD2 ASP A 197     -11.728 -42.861  35.252  1.00 63.93           O
ATOM   1088  N   LYS A 198     -12.556 -44.026  30.442  1.00 52.10           N
ATOM   1089  CA  LYS A 198     -12.854 -44.774  29.224  1.00 52.31           C
ATOM   1090  C   LYS A 198     -12.655 -43.910  27.985  1.00 52.61           C
ATOM   1091  O   LYS A 198     -12.118 -44.376  26.972  1.00 53.17           O
ATOM   1092  CB  LYS A 198     -14.283 -45.315  29.279  1.00 53.47           C
ATOM   1093  CG  LYS A 198     -14.505 -46.371  30.349  1.00 54.56           C
ATOM   1094  CD  LYS A 198     -15.936 -46.883  30.329  1.00 55.37           C
ATOM   1095  CE  LYS A 198     -16.327 -47.369  28.944  1.00 54.47           C
ATOM   1096  NZ  LYS A 198     -17.641 -48.070  28.950  1.00 55.38           N
ATOM   1097  N   TYR A 199     -13.087 -42.648  28.046  1.00 52.89           N
ATOM   1098  CA  TYR A 199     -12.886 -41.744  26.919  1.00 50.95           C
ATOM   1099  C   TYR A 199     -11.403 -41.511  26.665  1.00 52.81           C
ATOM   1100  O   TYR A 199     -10.965 -41.452  25.511  1.00 56.65           O
ATOM   1101  CB  TYR A 199     -13.603 -40.415  27.169  1.00 48.98           C
ATOM   1102  CG  TYR A 199     -15.029 -40.554  27.658  1.00 49.26           C
ATOM   1103  CD1 TYR A 199     -15.858 -41.562  27.180  1.00 49.60           C
ATOM   1104  CD2 TYR A 199     -15.549 -39.669  28.594  1.00 49.65           C
ATOM   1105  CE1 TYR A 199     -17.160 -41.688  27.627  1.00 49.74           C
ATOM   1106  CE2 TYR A 199     -16.850 -39.787  29.045  1.00 48.92           C
ATOM   1107  CZ  TYR A 199     -17.651 -40.798  28.559  1.00 49.38           C
ATOM   1108  OH  TYR A 199     -18.947 -40.919  29.005  1.00 48.80           O
ATOM   1109  N   ARG A 200     -10.613 -41.378  27.734  1.00 55.70           N
ATOM   1110  CA  ARG A 200      -9.171 -41.217  27.579  1.00 61.11           C
ATOM   1111  C   ARG A 200      -8.543 -42.451  26.942  1.00 58.99           C
ATOM   1112  O   ARG A 200      -7.656 -42.334  26.090  1.00 55.99           O
ATOM   1113  CB  ARG A 200      -8.527 -40.925  28.934  1.00 67.35           C
ATOM   1114  CG  ARG A 200      -7.138 -40.313  28.841  1.00 74.14           C
ATOM   1115  CD  ARG A 200      -6.414 -40.379  30.176  1.00 77.40           C
ATOM   1116  NE  ARG A 200      -7.013 -39.496  31.170  1.00 78.59           N
ATOM   1117  CZ  ARG A 200      -7.663 -39.914  32.248  1.00 77.54           C
ATOM   1118  NH1 ARG A 200      -7.822 -41.202  32.503  1.00 76.07           N
ATOM   1119  NH2 ARG A 200      -8.165 -39.016  33.091  1.00 78.57           N
ATOM   1120  N   ALA A 201      -8.986 -43.644  27.348  1.00 56.32           N
ATOM   1121  CA  ALA A 201      -8.458 -44.869  26.752  1.00 56.73           C
ATOM   1122  C   ALA A 201      -8.808 -44.963  25.270  1.00 57.78           C
ATOM   1123  O   ALA A 201      -7.966 -45.343  24.445  1.00 58.57           O
ATOM   1124  CB  ALA A 201      -8.983 -46.089  27.508  1.00 57.21           C
ATOM   1125  N   VAL A 202     -10.048 -44.620  24.913  1.00 56.46           N
ATOM   1126  CA  VAL A 202     -10.449 -44.652  23.508  1.00 55.36           C
ATOM   1127  C   VAL A 202      -9.658 -43.625  22.704  1.00 54.30           C
ATOM   1128  O   VAL A 202      -9.246 -43.886  21.566  1.00 51.73           O
ATOM   1129  CB  VAL A 202     -11.968 -44.435  23.376  1.00 55.50           C
ATOM   1130  CG1 VAL A 202     -12.368 -44.345  21.913  1.00 55.59           C
ATOM   1131  CG2 VAL A 202     -12.724 -45.561  24.062  1.00 55.61           C
ATOM   1132  N   SER A 203      -9.439 -42.441  23.281  1.00 53.82           N
ATOM   1133  CA  SER A 203      -8.633 -41.425  22.612  1.00 53.96           C
ATOM   1134  C   SER A 203      -7.200 -41.900  22.421  1.00 51.53           C
ATOM   1135  O   SER A 203      -6.584 -41.633  21.384  1.00 49.17           O
ATOM   1136  CB  SER A 203      -8.666 -40.121  23.409  1.00 57.18           C
ATOM   1137  OG  SER A 203      -7.654 -39.231  22.971  1.00 59.78           O
ATOM   1138  N   LYS A 204      -6.648 -42.600  23.413  1.00 53.58           N
ATOM   1139  CA  LYS A 204      -5.311 -43.164  23.266  1.00 57.38           C
ATOM   1140  C   LYS A 204      -5.269 -44.188  22.139  1.00 58.88           C
ATOM   1141  O   LYS A 204      -4.319 -44.215  21.349  1.00 59.24           O
ATOM   1142  CB  LYS A 204      -4.862 -43.794  24.585  1.00 60.34           C
ATOM   1143  CG  LYS A 204      -3.442 -44.336  24.568  1.00 65.39           C
ATOM   1144  CD  LYS A 204      -3.097 -45.012  25.885  1.00 70.80           C
ATOM   1145  CE  LYS A 204      -1.935 -45.977  25.725  1.00 75.25           C
ATOM   1146  NZ  LYS A 204      -2.359 -47.258  25.094  1.00 78.10           N
ATOM   1147  N   GLU A 205      -6.295 -45.037  22.050  1.00 61.06           N
ATOM   1148  CA  GLU A 205      -6.350 -46.025  20.974  1.00 61.00           C
ATOM   1149  C   GLU A 205      -6.406 -45.351  19.606  1.00 58.65           C
ATOM   1150  O   GLU A 205      -5.678 -45.732  18.678  1.00 59.17           O
ATOM   1151  CB  GLU A 205      -7.557 -46.945  21.169  1.00 61.90           C
ATOM   1152  CG  GLU A 205      -7.425 -47.913  22.333  1.00 65.94           C
ATOM   1153  CD  GLU A 205      -8.699 -48.697  22.584  1.00 68.51           C
ATOM   1154  OE1 GLU A 205      -9.752 -48.066  22.812  1.00 70.41           O
ATOM   1155  OE2 GLU A 205      -8.647 -49.945  22.552  1.00 71.46           O
ATOM   1156  N   VAL A 206      -7.266 -44.340  19.461  1.00 54.97           N
ATOM   1157  CA  VAL A 206      -7.391 -43.684  18.161  1.00 51.89           C
ATOM   1158  C   VAL A 206      -6.131 -42.890  17.831  1.00 52.77           C
ATOM   1159  O   VAL A 206      -5.747 -42.791  16.661  1.00 54.70           O
ATOM   1160  CB  VAL A 206      -8.660 -42.810  18.092  1.00 49.71           C
ATOM   1161  CG1 VAL A 206      -9.889 -43.621  18.479  1.00 50.16           C
ATOM   1162  CG2 VAL A 206      -8.534 -41.567  18.956  1.00 49.43           C
ATOM   1163  N   LYS A 207      -5.458 -42.325  18.838  1.00 55.14           N
ATOM   1164  CA  LYS A 207      -4.191 -41.644  18.590  1.00 59.32           C
ATOM   1165  C   LYS A 207      -3.117 -42.628  18.147  1.00 57.00           C
ATOM   1166  O   LYS A 207      -2.310 -42.320  17.262  1.00 55.49           O
ATOM   1167  CB  LYS A 207      -3.747 -40.889  19.842  1.00 65.80           C
ATOM   1168  CG  LYS A 207      -4.416 -39.537  20.024  1.00 69.22           C
ATOM   1169  CD  LYS A 207      -3.756 -38.742  21.139  1.00 75.89           C
ATOM   1170  CE  LYS A 207      -4.690 -37.675  21.684  1.00 81.59           C
ATOM   1171  NZ  LYS A 207      -5.438 -38.148  22.881  1.00 84.61           N
ATOM   1172  N   GLU A 208      -3.089 -43.818  18.754  1.00 57.48           N
ATOM   1173  CA  GLU A 208      -2.161 -44.853  18.313  1.00 58.23           C
ATOM   1174  C   GLU A 208      -2.437 -45.252  16.870  1.00 54.59           C
ATOM   1175  O   GLU A 208      -1.505 -45.481  16.090  1.00 54.90           O
ATOM   1176  CB  GLU A 208      -2.254 -46.070  19.233  1.00 61.88           C
ATOM   1177  CG  GLU A 208      -1.420 -45.961  20.498  1.00 67.15           C
ATOM   1178  CD  GLU A 208      -1.722 -47.066  21.490  1.00 73.07           C
ATOM   1179  OE1 GLU A 208      -2.387 -48.050  21.102  1.00 76.28           O
ATOM   1180  OE2 GLU A 208      -1.296 -46.952  22.658  1.00 72.64           O
ATOM   1181  N   ILE A 209      -3.716 -45.350  16.501  1.00 51.75           N
ATOM   1182  CA  ILE A 209      -4.068 -45.654  15.114  1.00 50.40           C
ATOM   1183  C   ILE A 209      -3.588 -44.541  14.187  1.00 50.80           C
ATOM   1184  O   ILE A 209      -2.988 -44.798  13.136  1.00 52.70           O
ATOM   1185  CB  ILE A 209      -5.584 -45.882  14.982  1.00 50.02           C
ATOM   1186  CG1 ILE A 209      -5.968 -47.253  15.541  1.00 50.52           C
ATOM   1187  CG2 ILE A 209      -6.023 -45.758  13.530  1.00 49.65           C
ATOM   1188  CD1 ILE A 209      -7.456 -47.519  15.523  1.00 51.62           C
ATOM   1189  N   LEU A 210      -3.838 -43.286  14.569  1.00 50.44           N
ATOM   1190  CA  LEU A 210      -3.500 -42.156  13.708  1.00 49.20           C
ATOM   1191  C   LEU A 210      -1.994 -41.961  13.582  1.00 51.60           C
ATOM   1192  O   LEU A 210      -1.527 -41.398  12.585  1.00 51.46           O
ATOM   1193  CB  LEU A 210      -4.150 -40.877  14.238  1.00 47.24           C
ATOM   1194  CG  LEU A 210      -5.677 -40.799  14.180  1.00 46.74           C
ATOM   1195  CD1 LEU A 210      -6.172 -39.500  14.798  1.00 46.95           C
ATOM   1196  CD2 LEU A 210      -6.173 -40.941  12.751  1.00 46.66           C
ATOM   1197  N   ALA A 211      -1.222 -42.409  14.575  1.00 55.48           N
ATOM   1198  CA  ALA A 211       0.225 -42.231  14.530  1.00 56.37           C
ATOM   1199  C   ALA A 211       0.872 -42.992  13.380  1.00 57.93           C
ATOM   1200  O   ALA A 211       2.001 -42.669  12.996  1.00 57.15           O
ATOM   1201  CB  ALA A 211       0.850 -42.665  15.857  1.00 56.90           C
ATOM   1202  N   ASP A 212       0.187 -43.995  12.825  1.00 60.02           N
ATOM   1203  CA  ASP A 212       0.742 -44.735  11.696  1.00 60.46           C
ATOM   1204  C   ASP A 212       0.837 -43.871  10.444  1.00 60.99           C
ATOM   1205  O   ASP A 212       1.733 -44.076   9.618  1.00 63.23           O
ATOM   1206  CB  ASP A 212      -0.105 -45.976  11.414  1.00 61.29           C
ATOM   1207  CG  ASP A 212       0.245 -47.139  12.321  1.00 63.40           C
ATOM   1208  OD1 ASP A 212       0.913 -46.912  13.351  1.00 62.67           O
ATOM   1209  OD2 ASP A 212      -0.149 -48.281  12.003  1.00 64.30           O
ATOM   1210  N   TYR A 213      -0.070 -42.907  10.287  1.00 60.66           N
ATOM   1211  CA  TYR A 213      -0.146 -42.103   9.074  1.00 59.82           C
ATOM   1212  C   TYR A 213       0.536 -40.748   9.201  1.00 61.49           C
ATOM   1213  O   TYR A 213       0.961 -40.187   8.186  1.00 65.72           O
ATOM   1214  CB  TYR A 213      -1.612 -41.896   8.673  1.00 57.67           C
ATOM   1215  CG  TYR A 213      -2.393 -43.185   8.530  1.00 55.48           C
ATOM   1216  CD1 TYR A 213      -2.970 -43.799   9.635  1.00 56.05           C
ATOM   1217  CD2 TYR A 213      -2.552 -43.789   7.290  1.00 53.07           C
ATOM   1218  CE1 TYR A 213      -3.680 -44.978   9.509  1.00 55.41           C
ATOM   1219  CE2 TYR A 213      -3.262 -44.967   7.154  1.00 53.20           C
ATOM   1220  CZ  TYR A 213      -3.824 -45.556   8.266  1.00 53.69           C
ATOM   1221  OH  TYR A 213      -4.532 -46.728   8.132  1.00 53.83           O
ATOM   1222  N   ASP A 214       0.647 -40.209  10.412  1.00 63.79           N
ATOM   1223  CA  ASP A 214       1.350 -38.947  10.643  1.00 64.45           C
ATOM   1224  C   ASP A 214       1.875 -38.953  12.071  1.00 65.38           C
ATOM   1225  O   ASP A 214       1.115 -38.721  13.024  1.00 62.60           O
ATOM   1226  CB  ASP A 214       0.452 -37.738  10.395  1.00 62.64           C
ATOM   1227  CG  ASP A 214       1.207 -36.424  10.481  1.00 62.13           C
ATOM   1228  OD1 ASP A 214       2.453 -36.443  10.395  1.00 59.65           O
ATOM   1229  OD2 ASP A 214       0.554 -35.370  10.635  1.00 62.77           O
ATOM   1230  N   PRO A 215       3.168 -39.221  12.264  1.00 67.80           N
ATOM   1231  CA  PRO A 215       3.727 -39.198  13.626  1.00 67.95           C
ATOM   1232  C   PRO A 215       3.666 -37.832  14.286  1.00 67.55           C
ATOM   1233  O   PRO A 215       3.727 -37.755  15.520  1.00 64.70           O
ATOM   1234  CB  PRO A 215       5.177 -39.659  13.420  1.00 68.40           C
ATOM   1235  CG  PRO A 215       5.472 -39.368  11.984  1.00 68.67           C
ATOM   1236  CD  PRO A 215       4.180 -39.564  11.250  1.00 67.70           C
ATOM   1237  N   ASN A 216       3.550 -36.754  13.510  1.00 69.80           N
ATOM   1238  CA  ASN A 216       3.455 -35.401  14.045  1.00 71.82           C
ATOM   1239  C   ASN A 216       2.033 -34.854  13.979  1.00 69.57           C
ATOM   1240  O   ASN A 216       1.840 -33.649  13.783  1.00 72.74           O
ATOM   1241  CB  ASN A 216       4.417 -34.470  13.308  1.00 74.65           C
ATOM   1242  CG  ASN A 216       5.828 -35.020  13.246  1.00 76.57           C
ATOM   1243  OD1 ASN A 216       6.323 -35.599  14.213  1.00 77.08           O
ATOM   1244  ND2 ASN A 216       6.483 -34.841  12.106  1.00 80.31           N
ATOM   1245  N   PHE A 217       1.033 -35.718  14.134  1.00 64.28           N
ATOM   1246  CA  PHE A 217      -0.353 -35.278  14.088  1.00 60.79           C
ATOM   1247  C   PHE A 217      -0.673 -34.382  15.280  1.00 60.41           C
ATOM   1248  O   PHE A 217      -0.138 -34.552  16.378  1.00 61.48           O
ATOM   1249  CB  PHE A 217      -1.297 -36.482  14.060  1.00 58.47           C
ATOM   1250  CG  PHE A 217      -1.436 -37.180  15.385  1.00 58.01           C
ATOM   1251  CD1 PHE A 217      -0.456 -38.052  15.830  1.00 57.37           C
ATOM   1252  CD2 PHE A 217      -2.551 -36.971  16.180  1.00 59.43           C
ATOM   1253  CE1 PHE A 217      -0.583 -38.697  17.046  1.00 57.20           C
ATOM   1254  CE2 PHE A 217      -2.683 -37.612  17.397  1.00 60.02           C
ATOM   1255  CZ  PHE A 217      -1.698 -38.477  17.830  1.00 58.68           C
ATOM   1256  N   MET A 218      -1.556 -33.415  15.049  1.00 62.46           N
ATOM   1257  CA  MET A 218      -1.944 -32.444  16.064  1.00 65.17           C
ATOM   1258  C   MET A 218      -3.281 -32.858  16.665  1.00 64.04           C
ATOM   1259  O   MET A 218      -4.296 -32.902  15.962  1.00 64.74           O
ATOM   1260  CB  MET A 218      -2.033 -31.040  15.468  1.00 70.21           C
ATOM   1261  CG  MET A 218      -1.774 -29.924  16.466  1.00 76.57           C
ATOM   1262  SD  MET A 218      -2.430 -28.337  15.917  1.00 86.92           S
ATOM   1263  CE  MET A 218      -1.005 -27.656  15.072  1.00 86.17           C
ATOM   1264  N   ALA A 219      -3.279 -33.154  17.963  1.00 64.12           N
ATOM   1265  CA  ALA A 219      -4.486 -33.573  18.670  1.00 64.22           C
ATOM   1266  C   ALA A 219      -5.112 -32.346  19.318  1.00 65.06           C
ATOM   1267  O   ALA A 219      -4.617 -31.840  20.328  1.00 63.99           O
ATOM   1268  CB  ALA A 219      -4.163 -34.647  19.703  1.00 65.21           C
ATOM   1269  N   MET A 220      -6.203 -31.856  18.726  1.00 66.48           N
ATOM   1270  CA  MET A 220      -6.916 -30.731  19.319  1.00 67.06           C
ATOM   1271  C   MET A 220      -7.600 -31.138  20.615  1.00 65.58           C
ATOM   1272  O   MET A 220      -7.639 -30.357  21.574  1.00 70.56           O
ATOM   1273  CB  MET A 220      -7.933 -30.168  18.329  1.00 70.33           C
ATOM   1274  CG  MET A 220      -7.323 -29.677  17.031  1.00 70.80           C
ATOM   1275  SD  MET A 220      -5.853 -28.663  17.284  1.00 69.98           S
ATOM   1276  CE  MET A 220      -6.570 -27.213  18.054  1.00 66.64           C
ATOM   1277  N   SER A 221      -8.144 -32.351  20.668  1.00 62.41           N
ATOM   1278  CA  SER A 221      -8.795 -32.824  21.884  1.00 61.67           C
ATOM   1279  C   SER A 221      -8.749 -34.347  21.892  1.00 61.08           C
ATOM   1280  O   SER A 221      -8.015 -34.966  21.116  1.00 63.14           O
ATOM   1281  CB  SER A 221     -10.227 -32.280  21.983  1.00 62.36           C
ATOM   1282  OG  SER A 221     -11.086 -32.923  21.060  1.00 63.42           O
ATOM   1283  N   LEU A 222      -9.530 -34.953  22.789  1.00 61.18           N
ATOM   1284  CA  LEU A 222      -9.571 -36.409  22.868  1.00 59.67           C
ATOM   1285  C   LEU A 222     -10.109 -37.017  21.579  1.00 58.98           C
ATOM   1286  O   LEU A 222      -9.576 -38.018  21.085  1.00 61.46           O
ATOM   1287  CB  LEU A 222     -10.421 -36.847  24.061  1.00 59.56           C
ATOM   1288  CG  LEU A 222      -9.846 -36.596  25.456  1.00 59.98           C
ATOM   1289  CD1 LEU A 222     -10.665 -37.324  26.511  1.00 61.49           C
ATOM   1290  CD2 LEU A 222      -8.386 -37.016  25.523  1.00 59.65           C
ATOM   1291  N   ASP A 223     -11.159 -36.423  21.015  1.00 56.71           N
ATOM   1292  CA  ASP A 223     -11.836 -36.966  19.846  1.00 57.12           C
ATOM   1293  C   ASP A 223     -11.546 -36.183  18.571  1.00 55.49           C
ATOM   1294  O   ASP A 223     -12.136 -36.481  17.527  1.00 53.36           O
ATOM   1295  CB  ASP A 223     -13.345 -37.014  20.097  1.00 59.15           C
ATOM   1296  CG  ASP A 223     -14.022 -35.682  19.840  1.00 62.76           C
ATOM   1297  OD1 ASP A 223     -13.503 -34.646  20.309  1.00 69.41           O
ATOM   1298  OD2 ASP A 223     -15.074 -35.672  19.169  1.00 59.30           O
ATOM   1299  N   GLU A 224     -10.654 -35.197  18.625  1.00 57.18           N
ATOM   1300  CA  GLU A 224     -10.413 -34.296  17.505  1.00 57.70           C
ATOM   1301  C   GLU A 224      -8.924 -34.223  17.212  1.00 51.87           C
ATOM   1302  O   GLU A 224      -8.128 -33.941  18.118  1.00 52.84           O
ATOM   1303  CB  GLU A 224     -10.953 -32.899  17.811  1.00 63.11           C
ATOM   1304  CG  GLU A 224     -11.129 -32.021  16.596  1.00 68.05           C
ATOM   1305  CD  GLU A 224     -12.047 -30.850  16.865  1.00 70.35           C
ATOM   1306  OE1 GLU A 224     -13.224 -31.085  17.208  1.00 69.58           O
ATOM   1307  OE2 GLU A 224     -11.591 -29.694  16.737  1.00 71.36           O
ATOM   1308  N   ALA A 225      -8.561 -34.432  15.943  1.00 48.52           N
ATOM   1309  CA  ALA A 225      -7.159 -34.463  15.545  1.00 48.91           C
ATOM   1310  C   ALA A 225      -6.978 -33.915  14.133  1.00 48.64           C
ATOM   1311  O   ALA A 225      -7.895 -33.954  13.306  1.00 50.16           O
ATOM   1312  CB  ALA A 225      -6.591 -35.884  15.624  1.00 48.36           C
ATOM   1313  N   TYR A 226      -5.769 -33.412  13.873  1.00 49.87           N
ATOM   1314  CA  TYR A 226      -5.327 -32.975  12.555  1.00 51.25           C
ATOM   1315  C   TYR A 226      -4.182 -33.868  12.094  1.00 50.69           C
ATOM   1316  O   TYR A 226      -3.338 -34.270  12.901  1.00 50.37           O
ATOM   1317  CB  TYR A 226      -4.856 -31.514  12.571  1.00 51.10           C
ATOM   1318  CG  TYR A 226      -5.962 -30.484  12.548  1.00 50.67           C
ATOM   1319  CD1 TYR A 226      -6.720 -30.272  11.404  1.00 51.10           C
ATOM   1320  CD2 TYR A 226      -6.235 -29.709  13.667  1.00 53.09           C
ATOM   1321  CE1 TYR A 226      -7.727 -29.324  11.380  1.00 50.91           C
ATOM   1322  CE2 TYR A 226      -7.239 -28.761  13.652  1.00 52.86           C
ATOM   1323  CZ  TYR A 226      -7.983 -28.572  12.508  1.00 50.97           C
ATOM   1324  OH  TYR A 226      -8.983 -27.628  12.493  1.00 52.47           O
ATOM   1325  N   LEU A 227      -4.149 -34.173  10.798  1.00 50.80           N
ATOM   1326  CA  LEU A 227      -3.131 -35.048  10.236  1.00 51.87           C
ATOM   1327  C   LEU A 227      -2.622 -34.478   8.921  1.00 52.47           C
ATOM   1328  O   LEU A 227      -3.402 -33.966   8.112  1.00 55.32           O
ATOM   1329  CB  LEU A 227      -3.677 -36.465  10.008  1.00 52.76           C
ATOM   1330  CG  LEU A 227      -3.793 -37.375  11.234  1.00 53.50           C
ATOM   1331  CD1 LEU A 227      -5.158 -37.226  11.888  1.00 54.64           C
ATOM   1332  CD2 LEU A 227      -3.537 -38.824  10.851  1.00 53.11           C
ATOM   1333  N   ASN A 228      -1.311 -34.572   8.715  1.00 52.17           N
ATOM   1334  CA  ASN A 228      -0.662 -34.193   7.461  1.00 54.59           C
ATOM   1335  C   ASN A 228      -0.203 -35.482   6.787  1.00 55.66           C
ATOM   1336  O   ASN A 228       0.840 -36.041   7.141  1.00 57.20           O
ATOM   1337  CB  ASN A 228       0.502 -33.238   7.709  1.00 56.38           C
ATOM   1338  CG  ASN A 228       0.942 -32.512   6.451  1.00 56.80           C
ATOM   1339  OD1 ASN A 228       0.683 -32.963   5.335  1.00 56.67           O
ATOM   1340  ND2 ASN A 228       1.612 -31.379   6.627  1.00 57.84           N
ATOM   1341  N   ILE A 229      -0.981 -35.949   5.815  1.00 55.33           N
ATOM   1342  CA  ILE A 229      -0.741 -37.236   5.180  1.00 53.50           C
ATOM   1343  C   ILE A 229      -0.028 -37.079   3.835  1.00 57.04           C
ATOM   1344  O   ILE A 229      -0.059 -37.992   3.011  1.00 59.78           O
ATOM   1345  CB  ILE A 229      -2.043 -38.036   5.027  1.00 50.32           C
ATOM   1346  CG1 ILE A 229      -3.011 -37.309   4.090  1.00 48.88           C
ATOM   1347  CG2 ILE A 229      -2.690 -38.265   6.384  1.00 51.07           C
ATOM   1348  CD1 ILE A 229      -4.096 -38.200   3.524  1.00 48.13           C
ATOM   1349  N   THR A 230       0.616 -35.934   3.600  1.00 59.69           N
ATOM   1350  CA  THR A 230       1.323 -35.726   2.338  1.00 61.32           C
ATOM   1351  C   THR A 230       2.475 -36.712   2.183  1.00 60.91           C
ATOM   1352  O   THR A 230       2.603 -37.380   1.150  1.00 61.19           O
ATOM   1353  CB  THR A 230       1.832 -34.286   2.253  1.00 60.90           C
ATOM   1354  OG1 THR A 230       0.746 -33.378   2.480  1.00 61.89           O
ATOM   1355  CG2 THR A 230       2.434 -34.015   0.882  1.00 62.38           C
ATOM   1356  N   LYS A 231       3.325 -36.819   3.208  1.00 62.11           N
ATOM   1357  CA  LYS A 231       4.426 -37.776   3.161  1.00 66.32           C
ATOM   1358  C   LYS A 231       3.908 -39.208   3.126  1.00 64.85           C
ATOM   1359  O   LYS A 231       4.463 -40.063   2.423  1.00 63.78           O
ATOM   1360  CB  LYS A 231       5.354 -37.565   4.357  1.00 70.95           C
ATOM   1361  CG  LYS A 231       6.550 -38.502   4.391  1.00 76.68           C
ATOM   1362  CD  LYS A 231       7.556 -38.153   3.306  1.00 83.10           C
ATOM   1363  CE  LYS A 231       8.801 -39.018   3.410  1.00 87.51           C
ATOM   1364  NZ  LYS A 231       9.423 -38.936   4.760  1.00 91.03           N
ATOM   1365  N   HIS A 232       2.847 -39.489   3.886  1.00 63.15           N
ATOM   1366  CA  HIS A 232       2.255 -40.822   3.859  1.00 59.51           C
ATOM   1367  C   HIS A 232       1.704 -41.151   2.478  1.00 59.04           C
ATOM   1368  O   HIS A 232       1.858 -42.276   1.995  1.00 56.80           O
ATOM   1369  CB  HIS A 232       1.156 -40.938   4.914  1.00 58.07           C
ATOM   1370  CG  HIS A 232       0.307 -42.160   4.763  1.00 57.19           C
ATOM   1371  ND1 HIS A 232       0.714 -43.407   5.187  1.00 58.70           N
ATOM   1372  CD2 HIS A 232      -0.924 -42.330   4.224  1.00 54.86           C
ATOM   1373  CE1 HIS A 232      -0.231 -44.291   4.921  1.00 56.12           C
ATOM   1374  NE2 HIS A 232      -1.236 -43.663   4.337  1.00 53.84           N
ATOM   1375  N   LEU A 233       1.050 -40.182   1.831  1.00 59.68           N
ATOM   1376  CA  LEU A 233       0.561 -40.403   0.472  1.00 60.43           C
ATOM   1377  C   LEU A 233       1.714 -40.635  -0.496  1.00 64.84           C
ATOM   1378  O   LEU A 233       1.631 -41.499  -1.378  1.00 62.39           O
ATOM   1379  CB  LEU A 233      -0.290 -39.216   0.019  1.00 60.88           C
ATOM   1380  CG  LEU A 233      -1.763 -39.232   0.433  1.00 62.57           C
ATOM   1381  CD1 LEU A 233      -2.392 -37.864   0.224  1.00 61.82           C
ATOM   1382  CD2 LEU A 233      -2.526 -40.301  -0.334  1.00 62.67           C
ATOM   1383  N   GLU A 234       2.800 -39.871  -0.345  1.00 71.69           N
ATOM   1384  CA  GLU A 234       3.967 -40.067  -1.200  1.00 77.70           C
ATOM   1385  C   GLU A 234       4.530 -41.473  -1.045  1.00 77.99           C
ATOM   1386  O   GLU A 234       4.870 -42.128  -2.037  1.00 78.99           O
ATOM   1387  CB  GLU A 234       5.037 -39.025  -0.871  1.00 81.37           C
ATOM   1388  CG  GLU A 234       5.073 -37.838  -1.817  1.00 85.32           C
ATOM   1389  CD  GLU A 234       6.005 -36.742  -1.336  1.00 89.37           C
ATOM   1390  OE1 GLU A 234       7.105 -37.070  -0.842  1.00 92.32           O
ATOM   1391  OE2 GLU A 234       5.638 -35.554  -1.449  1.00 88.70           O
ATOM   1392  N   GLU A 235       4.637 -41.953   0.196  1.00 76.64           N
ATOM   1393  CA  GLU A 235       5.136 -43.305   0.427  1.00 76.30           C
ATOM   1394  C   GLU A 235       4.172 -44.357  -0.115  1.00 75.72           C
ATOM   1395  O   GLU A 235       4.601 -45.350  -0.713  1.00 76.42           O
ATOM   1396  CB  GLU A 235       5.387 -43.524   1.918  1.00 77.91           C
ATOM   1397  CG  GLU A 235       6.593 -42.775   2.461  1.00 80.39           C
ATOM   1398  CD  GLU A 235       6.746 -42.926   3.961  1.00 80.21           C
ATOM   1399  OE1 GLU A 235       6.530 -44.044   4.473  1.00 77.67           O
ATOM   1400  OE2 GLU A 235       7.082 -41.925   4.629  1.00 81.05           O
ATOM   1401  N   ARG A 236       2.868 -44.152   0.079  1.00 73.91           N
ATOM   1402  CA  ARG A 236       1.850 -45.116  -0.317  1.00 71.85           C
ATOM   1403  C   ARG A 236       1.607 -45.144  -1.821  1.00 74.23           C
ATOM   1404  O   ARG A 236       0.985 -46.093  -2.311  1.00 74.43           O
ATOM   1405  CB  ARG A 236       0.545 -44.801   0.421  1.00 69.61           C
ATOM   1406  CG  ARG A 236      -0.520 -45.883   0.360  1.00 65.57           C
ATOM   1407  CD  ARG A 236      -1.907 -45.262   0.374  1.00 62.31           C
ATOM   1408  NE  ARG A 236      -2.964 -46.254   0.528  1.00 61.88           N
ATOM   1409  CZ  ARG A 236      -3.311 -46.808   1.682  1.00 61.47           C
ATOM   1410  NH1 ARG A 236      -2.690 -46.502   2.810  1.00 58.42           N
ATOM   1411  NH2 ARG A 236      -4.307 -47.689   1.706  1.00 61.89           N
ATOM   1412  N   GLN A 237       2.079 -44.133  -2.557  1.00 77.20           N
ATOM   1413  CA  GLN A 237       1.869 -44.105  -4.003  1.00 80.66           C
ATOM   1414  C   GLN A 237       2.392 -45.365  -4.686  1.00 79.50           C
ATOM   1415  O   GLN A 237       1.857 -45.771  -5.725  1.00 78.60           O
ATOM   1416  CB  GLN A 237       2.534 -42.867  -4.605  1.00 84.15           C
ATOM   1417  CG  GLN A 237       1.650 -41.631  -4.628  1.00 88.41           C
ATOM   1418  CD  GLN A 237       0.221 -41.941  -5.028  1.00 95.32           C
ATOM   1419  OE1 GLN A 237      -0.037 -42.415  -6.135  1.00102.24           O
ATOM   1420  NE2 GLN A 237      -0.717 -41.673  -4.127  1.00 94.86           N
ATOM   1421  N   ASN A 238       3.423 -45.995  -4.129  1.00 77.15           N
ATOM   1422  CA  ASN A 238       4.008 -47.210  -4.691  1.00 78.34           C
ATOM   1423  C   ASN A 238       4.101 -48.298  -3.628  1.00 78.25           C
ATOM   1424  O   ASN A 238       5.132 -48.952  -3.454  1.00 75.92           O
ATOM   1425  CB  ASN A 238       5.378 -46.926  -5.300  1.00 79.19           C
ATOM   1426  CG  ASN A 238       6.193 -45.952  -4.473  1.00 78.33           C
ATOM   1427  OD1 ASN A 238       6.176 -45.997  -3.244  1.00 82.50           O
ATOM   1428  ND2 ASN A 238       6.915 -45.064  -5.147  1.00 77.95           N
ATOM   1429  N   TRP A 239       3.008 -48.502  -2.896  1.00 79.43           N
ATOM   1430  CA  TRP A 239       2.904 -49.534  -1.872  1.00 77.36           C
ATOM   1431  C   TRP A 239       2.214 -50.773  -2.427  1.00 78.54           C
ATOM   1432  O   TRP A 239       1.307 -50.659  -3.260  1.00 73.22           O
ATOM   1433  CB  TRP A 239       2.116 -49.022  -0.665  1.00 74.49           C
ATOM   1434  CG  TRP A 239       2.971 -48.479   0.438  1.00 72.86           C
ATOM   1435  CD1 TRP A 239       4.302 -48.189   0.378  1.00 72.18           C
ATOM   1436  CD2 TRP A 239       2.550 -48.159   1.770  1.00 70.82           C
ATOM   1437  NE1 TRP A 239       4.737 -47.707   1.589  1.00 70.98           N
ATOM   1438  CE2 TRP A 239       3.680 -47.679   2.461  1.00 70.37           C
ATOM   1439  CE3 TRP A 239       1.327 -48.231   2.445  1.00 69.45           C
ATOM   1440  CZ2 TRP A 239       3.625 -47.274   3.793  1.00 69.39           C
ATOM   1441  CZ3 TRP A 239       1.274 -47.828   3.767  1.00 68.94           C
ATOM   1442  CH2 TRP A 239       2.415 -47.356   4.427  1.00 68.63           C
ATOM   1443  N   PRO A 240       2.616 -51.965  -1.997  1.00 83.39           N
ATOM   1444  CA  PRO A 240       1.912 -53.182  -2.411  1.00 81.50           C
ATOM   1445  C   PRO A 240       0.601 -53.342  -1.650  1.00 80.14           C
ATOM   1446  O   PRO A 240       0.350 -52.692  -0.635  1.00 79.74           O
ATOM   1447  CB  PRO A 240       2.899 -54.298  -2.059  1.00 81.19           C
ATOM   1448  CG  PRO A 240       3.687 -53.747  -0.922  1.00 81.25           C
ATOM   1449  CD  PRO A 240       3.784 -52.259  -1.148  1.00 84.13           C
ATOM   1450  N   GLU A 241      -0.245 -54.234  -2.173  1.00 78.18           N
ATOM   1451  CA  GLU A 241      -1.525 -54.511  -1.530  1.00 79.45           C
ATOM   1452  C   GLU A 241      -1.359 -55.150  -0.158  1.00 82.32           C
ATOM   1453  O   GLU A 241      -2.283 -55.083   0.659  1.00 78.17           O
ATOM   1454  CB  GLU A 241      -2.378 -55.414  -2.423  1.00 81.09           C
ATOM   1455  CG  GLU A 241      -2.888 -54.738  -3.686  1.00 84.94           C
ATOM   1456  CD  GLU A 241      -3.757 -55.654  -4.525  1.00 85.65           C
ATOM   1457  OE1 GLU A 241      -4.632 -56.336  -3.951  1.00 84.81           O
ATOM   1458  OE2 GLU A 241      -3.566 -55.692  -5.759  1.00 80.54           O
ATOM   1459  N   ASP A 242      -0.208 -55.772   0.108  1.00 90.76           N
ATOM   1460  CA  ASP A 242       0.027 -56.379   1.415  1.00 96.22           C
ATOM   1461  C   ASP A 242       0.079 -55.326   2.516  1.00 90.97           C
ATOM   1462  O   ASP A 242      -0.449 -55.540   3.613  1.00 86.39           O
ATOM   1463  CB  ASP A 242       1.321 -57.193   1.386  1.00103.74           C
ATOM   1464  CG  ASP A 242       1.746 -57.667   2.762  1.00109.55           C
ATOM   1465  OD1 ASP A 242       0.873 -58.109   3.539  1.00115.42           O
ATOM   1466  OD2 ASP A 242       2.956 -57.600   3.067  1.00111.09           O
ATOM   1467  N   LYS A 243       0.708 -54.182   2.243  1.00 88.99           N
ATOM   1468  CA  LYS A 243       0.901 -53.154   3.257  1.00 87.16           C
ATOM   1469  C   LYS A 243      -0.356 -52.344   3.547  1.00 85.12           C
ATOM   1470  O   LYS A 243      -0.359 -51.569   4.509  1.00 82.99           O
ATOM   1471  CB  LYS A 243       2.029 -52.209   2.834  1.00 89.78           C
ATOM   1472  CG  LYS A 243       3.424 -52.723   3.155  1.00 92.13           C
ATOM   1473  CD  LYS A 243       4.425 -51.584   3.253  1.00 96.59           C
ATOM   1474  CE  LYS A 243       4.424 -50.965   4.641  1.00100.48           C
ATOM   1475  NZ  LYS A 243       5.520 -49.971   4.808  1.00102.59           N
ATOM   1476  N   ARG A 244      -1.414 -52.495   2.754  1.00 80.88           N
ATOM   1477  CA  ARG A 244      -2.652 -51.743   2.942  1.00 75.91           C
ATOM   1478  C   ARG A 244      -3.862 -52.666   2.848  1.00 71.38           C
ATOM   1479  O   ARG A 244      -4.863 -52.365   2.195  1.00 62.73           O
ATOM   1480  CB  ARG A 244      -2.757 -50.601   1.934  1.00 75.90           C
ATOM   1481  CG  ARG A 244      -2.516 -51.007   0.490  1.00 74.57           C
ATOM   1482  CD  ARG A 244      -2.481 -49.788  -0.418  1.00 72.22           C
ATOM   1483  NE  ARG A 244      -3.022 -50.075  -1.741  1.00 72.46           N
ATOM   1484  CZ  ARG A 244      -2.310 -50.550  -2.753  1.00 74.07           C
ATOM   1485  NH1 ARG A 244      -1.018 -50.807  -2.629  1.00 73.13           N
ATOM   1486  NH2 ARG A 244      -2.908 -50.774  -3.920  1.00 75.69           N
ATOM   1487  N   ARG A 245      -3.780 -53.815   3.515  1.00 75.41           N
ATOM   1488  CA  ARG A 245      -4.879 -54.767   3.598  1.00 77.86           C
ATOM   1489  C   ARG A 245      -5.178 -55.038   5.065  1.00 74.56           C
ATOM   1490  O   ARG A 245      -4.260 -55.308   5.846  1.00 68.80           O
ATOM   1491  CB  ARG A 245      -4.539 -56.070   2.869  1.00 83.16           C
ATOM   1492  CG  ARG A 245      -5.274 -57.292   3.397  1.00 87.28           C
ATOM   1493  CD  ARG A 245      -5.603 -58.265   2.277  1.00 85.70           C
ATOM   1494  NE  ARG A 245      -4.534 -58.342   1.288  1.00 85.98           N
ATOM   1495  CZ  ARG A 245      -4.723 -58.574  -0.003  1.00 89.43           C
ATOM   1496  NH1 ARG A 245      -5.935 -58.758  -0.502  1.00 89.21           N
ATOM   1497  NH2 ARG A 245      -3.671 -58.623  -0.815  1.00 89.91           N
ATOM   1498  N   TYR A 246      -6.454 -54.963   5.439  1.00 75.49           N
ATOM   1499  CA  TYR A 246      -6.851 -55.118   6.832  1.00 77.14           C
ATOM   1500  C   TYR A 246      -8.028 -56.075   6.942  1.00 84.57           C
ATOM   1501  O   TYR A 246      -8.927 -56.069   6.098  1.00 83.62           O
ATOM   1502  CB  TYR A 246      -7.206 -53.764   7.458  1.00 71.92           C
ATOM   1503  CG  TYR A 246      -6.010 -52.856   7.634  1.00 67.16           C
ATOM   1504  CD1 TYR A 246      -5.607 -52.001   6.615  1.00 66.10           C
ATOM   1505  CD2 TYR A 246      -5.278 -52.859   8.814  1.00 65.64           C
ATOM   1506  CE1 TYR A 246      -4.512 -51.173   6.770  1.00 65.57           C
ATOM   1507  CE2 TYR A 246      -4.181 -52.033   8.977  1.00 64.50           C
ATOM   1508  CZ  TYR A 246      -3.803 -51.192   7.952  1.00 64.38           C
ATOM   1509  OH  TYR A 246      -2.713 -50.368   8.109  1.00 67.34           O
ATOM   1510  N   PHE A 247      -8.020 -56.889   7.993  1.00 94.24           N
ATOM   1511  CA  PHE A 247      -9.036 -57.910   8.193  1.00 98.87           C
ATOM   1512  C   PHE A 247     -10.220 -57.353   8.975  1.00 99.11           C
ATOM   1513  O   PHE A 247     -10.080 -56.434   9.786  1.00 94.58           O
ATOM   1514  CB  PHE A 247      -8.446 -59.118   8.923  1.00101.57           C
ATOM   1515  CG  PHE A 247      -7.147 -59.601   8.341  1.00105.68           C
ATOM   1516  CD1 PHE A 247      -7.137 -60.467   7.260  1.00110.86           C
ATOM   1517  CD2 PHE A 247      -5.937 -59.187   8.873  1.00107.53           C
ATOM   1518  CE1 PHE A 247      -5.944 -60.912   6.721  1.00113.49           C
ATOM   1519  CE2 PHE A 247      -4.740 -59.628   8.338  1.00109.92           C
ATOM   1520  CZ  PHE A 247      -4.744 -60.492   7.261  1.00111.71           C
ATOM   1521  N   ILE A 248     -11.392 -57.927   8.722  1.00100.78           N
ATOM   1522  CA  ILE A 248     -12.635 -57.483   9.343  1.00103.27           C
ATOM   1523  C   ILE A 248     -12.865 -58.280  10.620  1.00102.43           C
ATOM   1524  O   ILE A 248     -12.740 -59.510  10.627  1.00106.41           O
ATOM   1525  CB  ILE A 248     -13.819 -57.639   8.375  1.00103.31           C
ATOM   1526  CG1 ILE A 248     -13.607 -56.776   7.129  1.00104.46           C
ATOM   1527  CG2 ILE A 248     -15.128 -57.277   9.062  1.00100.88           C
ATOM   1528  CD1 ILE A 248     -14.755 -56.831   6.145  1.00105.64           C
ATOM   1529  N   LYS A 249     -13.195 -57.579  11.701  1.00 95.52           N
ATOM   1530  CA  LYS A 249     -13.480 -58.223  12.978  1.00 86.27           C
ATOM   1531  C   LYS A 249     -14.771 -59.034  12.908  1.00 89.31           C
ATOM   1532  O   LYS A 249     -15.838 -58.555  13.290  1.00 89.17           O
ATOM   1533  CB  LYS A 249     -13.576 -57.180  14.094  1.00 60.00           C
ATOM   1534  CG  LYS A 249     -13.389 -57.746  15.492  1.00 58.36           C
ATOM   1535  CD  LYS A 249     -12.510 -56.840  16.338  1.00 55.55           C
ATOM   1536  CE  LYS A 249     -12.004 -57.562  17.576  1.00 55.13           C
ATOM   1537  NZ  LYS A 249     -10.713 -56.998  18.058  1.00 56.02           N
ATOM   1538  N   ASN A 307     -11.931 -62.770   4.476  1.00 99.59           N
ATOM   1539  CA  ASN A 307     -12.355 -61.753   5.431  1.00101.76           C
ATOM   1540  C   ASN A 307     -11.318 -60.641   5.546  1.00103.30           C
ATOM   1541  O   ASN A 307     -10.727 -60.437   6.606  1.00105.40           O
ATOM   1542  CB  ASN A 307     -12.610 -62.380   6.804  1.00 99.01           C
ATOM   1543  N   SER A 308     -11.101 -59.924   4.445  1.00101.69           N
ATOM   1544  CA  SER A 308     -10.142 -58.830   4.420  1.00 94.84           C
ATOM   1545  C   SER A 308     -10.569 -57.818   3.368  1.00 88.47           C
ATOM   1546  O   SER A 308     -11.346 -58.125   2.460  1.00 84.81           O
ATOM   1547  CB  SER A 308      -8.720 -59.331   4.142  1.00 94.71           C
ATOM   1548  OG  SER A 308      -8.622 -59.891   2.844  1.00 94.40           O
ATOM   1549  N   VAL A 309     -10.049 -56.600   3.503  1.00 84.31           N
ATOM   1550  CA  VAL A 309     -10.384 -55.492   2.619  1.00 80.06           C
ATOM   1551  C   VAL A 309      -9.112 -54.713   2.313  1.00 76.16           C
ATOM   1552  O   VAL A 309      -8.292 -54.463   3.205  1.00 70.99           O
ATOM   1553  CB  VAL A 309     -11.463 -54.580   3.246  1.00 78.64           C
ATOM   1554  CG1 VAL A 309     -11.394 -53.171   2.673  1.00 80.53           C
ATOM   1555  CG2 VAL A 309     -12.848 -55.177   3.038  1.00 78.01           C
ATOM   1556  N   VAL A 310      -8.946 -54.339   1.045  1.00 73.00           N
ATOM   1557  CA  VAL A 310      -7.828 -53.519   0.599  1.00 73.07           C
ATOM   1558  C   VAL A 310      -8.340 -52.117   0.303  1.00 67.79           C
ATOM   1559  O   VAL A 310      -9.514 -51.917  -0.030  1.00 65.54           O
ATOM   1560  CB  VAL A 310      -7.133 -54.118  -0.642  1.00 76.03           C
ATOM   1561  CG1 VAL A 310      -6.365 -55.374  -0.266  1.00 77.22           C
ATOM   1562  CG2 VAL A 310      -8.153 -54.415  -1.731  1.00 80.36           C
ATOM   1563  N   PHE A 311      -7.446 -51.139   0.427  1.00 62.64           N
ATOM   1564  CA  PHE A 311      -7.772 -49.744   0.176  1.00 58.63           C
ATOM   1565  C   PHE A 311      -6.808 -49.174  -0.854  1.00 57.78           C
ATOM   1566  O   PHE A 311      -5.667 -49.628  -0.979  1.00 58.60           O
ATOM   1567  CB  PHE A 311      -7.720 -48.915   1.467  1.00 55.64           C
ATOM   1568  CG  PHE A 311      -8.778 -49.285   2.468  1.00 50.91           C
ATOM   1569  CD1 PHE A 311     -10.041 -48.720   2.403  1.00 50.55           C
ATOM   1570  CD2 PHE A 311      -8.510 -50.201   3.473  1.00 49.63           C
ATOM   1571  CE1 PHE A 311     -11.017 -49.060   3.322  1.00 50.00           C
ATOM   1572  CE2 PHE A 311      -9.481 -50.544   4.396  1.00 49.37           C
ATOM   1573  CZ  PHE A 311     -10.736 -49.973   4.319  1.00 49.05           C
ATOM   1574  N   GLY A 312      -7.280 -48.171  -1.592  1.00 57.77           N
ATOM   1575  CA  GLY A 312      -6.505 -47.585  -2.663  1.00 59.83           C
ATOM   1576  C   GLY A 312      -5.427 -46.639  -2.168  1.00 60.05           C
ATOM   1577  O   GLY A 312      -5.188 -46.477  -0.971  1.00 57.80           O
ATOM   1578  N   THR A 313      -4.759 -46.004  -3.129  1.00 61.66           N
ATOM   1579  CA  THR A 313      -3.652 -45.100  -2.852  1.00 61.16           C
ATOM   1580  C   THR A 313      -4.068 -43.634  -2.809  1.00 57.61           C
ATOM   1581  O   THR A 313      -3.210 -42.769  -2.608  1.00 54.68           O
ATOM   1582  CB  THR A 313      -2.546 -45.285  -3.896  1.00 63.66           C
ATOM   1583  OG1 THR A 313      -1.410 -44.489  -3.538  1.00 65.84           O
ATOM   1584  CG2 THR A 313      -3.039 -44.866  -5.274  1.00 63.81           C
ATOM   1585  N   SER A 314      -5.350 -43.333  -2.992  1.00 56.02           N
ATOM   1586  CA  SER A 314      -5.804 -41.952  -2.979  1.00 55.62           C
ATOM   1587  C   SER A 314      -6.036 -41.472  -1.548  1.00 58.49           C
ATOM   1588  O   SER A 314      -6.114 -42.262  -0.603  1.00 59.91           O
ATOM   1589  CB  SER A 314      -7.085 -41.799  -3.800  1.00 53.73           C
ATOM   1590  OG  SER A 314      -8.201 -42.336  -3.111  1.00 51.66           O
ATOM   1591  N   ALA A 315      -6.142 -40.149  -1.401  1.00 59.27           N
ATOM   1592  CA  ALA A 315      -6.384 -39.565  -0.084  1.00 59.25           C
ATOM   1593  C   ALA A 315      -7.730 -40.007   0.476  1.00 59.02           C
ATOM   1594  O   ALA A 315      -7.848 -40.296   1.674  1.00 59.25           O
ATOM   1595  CB  ALA A 315      -6.308 -38.041  -0.163  1.00 61.36           C
ATOM   1596  N   GLN A 316      -8.757 -40.060  -0.375  1.00 58.30           N
ATOM   1597  CA  GLN A 316     -10.060 -40.545   0.069  1.00 57.77           C
ATOM   1598  C   GLN A 316      -9.973 -41.989   0.543  1.00 60.53           C
ATOM   1599  O   GLN A 316     -10.570 -42.353   1.563  1.00 65.05           O
ATOM   1600  CB  GLN A 316     -11.083 -40.411  -1.059  1.00 57.64           C
ATOM   1601  CG  GLN A 316     -11.610 -39.000  -1.256  1.00 58.09           C
ATOM   1602  CD  GLN A 316     -13.038 -38.838  -0.774  1.00 57.04           C
ATOM   1603  OE1 GLN A 316     -13.517 -39.613   0.054  1.00 54.61           O
ATOM   1604  NE2 GLN A 316     -13.726 -37.827  -1.291  1.00 57.26           N
ATOM   1605  N   GLU A 317      -9.226 -42.825  -0.181  1.00 59.95           N
ATOM   1606  CA  GLU A 317      -9.050 -44.211   0.239  1.00 60.51           C
ATOM   1607  C   GLU A 317      -8.263 -44.300   1.542  1.00 60.31           C
ATOM   1608  O   GLU A 317      -8.548 -45.156   2.386  1.00 62.43           O
ATOM   1609  CB  GLU A 317      -8.360 -45.009  -0.866  1.00 60.46           C
ATOM   1610  CG  GLU A 317      -9.259 -45.318  -2.053  1.00 58.12           C
ATOM   1611  CD  GLU A 317     -10.443 -46.187  -1.677  1.00 56.47           C
ATOM   1612  OE1 GLU A 317     -10.235 -47.384  -1.386  1.00 53.85           O
ATOM   1613  OE2 GLU A 317     -11.582 -45.674  -1.671  1.00 56.09           O
ATOM   1614  N   VAL A 318      -7.271 -43.424   1.724  1.00 60.25           N
ATOM   1615  CA  VAL A 318      -6.515 -43.406   2.975  1.00 59.48           C
ATOM   1616  C   VAL A 318      -7.428 -43.059   4.144  1.00 58.35           C
ATOM   1617  O   VAL A 318      -7.378 -43.696   5.205  1.00 58.84           O
ATOM   1618  CB  VAL A 318      -5.333 -42.423   2.869  1.00 59.01           C
ATOM   1619  CG1 VAL A 318      -4.766 -42.114   4.248  1.00 57.74           C
ATOM   1620  CG2 VAL A 318      -4.254 -42.985   1.960  1.00 59.92           C
ATOM   1621  N   VAL A 319      -8.281 -42.048   3.968  1.00 57.17           N
ATOM   1622  CA  VAL A 319      -9.192 -41.652   5.037  1.00 55.44           C
ATOM   1623  C   VAL A 319     -10.220 -42.747   5.300  1.00 55.62           C
ATOM   1624  O   VAL A 319     -10.601 -42.997   6.451  1.00 59.18           O
ATOM   1625  CB  VAL A 319      -9.858 -40.308   4.693  1.00 54.29           C
ATOM   1626  CG1 VAL A 319     -10.899 -39.948   5.734  1.00 54.85           C
ATOM   1627  CG2 VAL A 319      -8.807 -39.214   4.594  1.00 53.19           C
ATOM   1628  N   LYS A 320     -10.685 -43.418   4.243  1.00 55.18           N
ATOM   1629  CA  LYS A 320     -11.605 -44.537   4.424  1.00 56.22           C
ATOM   1630  C   LYS A 320     -10.948 -45.665   5.208  1.00 54.04           C
ATOM   1631  O   LYS A 320     -11.579 -46.275   6.077  1.00 52.50           O
ATOM   1632  CB  LYS A 320     -12.094 -45.040   3.065  1.00 59.02           C
ATOM   1633  CG  LYS A 320     -13.217 -44.212   2.462  1.00 60.18           C
ATOM   1634  CD  LYS A 320     -13.653 -44.771   1.118  1.00 64.39           C
ATOM   1635  CE  LYS A 320     -14.757 -43.927   0.501  1.00 67.64           C
ATOM   1636  NZ  LYS A 320     -14.729 -43.979  -0.987  1.00 72.13           N
ATOM   1637  N   GLU A 321      -9.679 -45.955   4.912  1.00 52.49           N
ATOM   1638  CA  GLU A 321      -8.947 -46.965   5.669  1.00 54.12           C
ATOM   1639  C   GLU A 321      -8.799 -46.558   7.129  1.00 52.72           C
ATOM   1640  O   GLU A 321      -8.940 -47.391   8.032  1.00 50.51           O
ATOM   1641  CB  GLU A 321      -7.575 -47.197   5.034  1.00 55.38           C
ATOM   1642  CG  GLU A 321      -6.664 -48.121   5.825  1.00 55.23           C
ATOM   1643  CD  GLU A 321      -5.317 -48.318   5.157  1.00 57.09           C
ATOM   1644  OE1 GLU A 321      -5.267 -48.987   4.103  1.00 56.45           O
ATOM   1645  OE2 GLU A 321      -4.309 -47.806   5.686  1.00 58.73           O
ATOM   1646  N   ILE A 322      -8.514 -45.277   7.378  1.00 51.84           N
ATOM   1647  CA  ILE A 322      -8.381 -44.791   8.750  1.00 52.39           C
ATOM   1648  C   ILE A 322      -9.692 -44.974   9.506  1.00 52.54           C
ATOM   1649  O   ILE A 322      -9.716 -45.471  10.640  1.00 54.99           O
ATOM   1650  CB  ILE A 322      -7.931 -43.319   8.755  1.00 54.45           C
ATOM   1651  CG1 ILE A 322      -6.469 -43.203   8.323  1.00 54.92           C
ATOM   1652  CG2 ILE A 322      -8.137 -42.698  10.128  1.00 56.05           C
ATOM   1653  CD1 ILE A 322      -6.008 -41.777   8.108  1.00 54.33           C
ATOM   1654  N   ARG A 323     -10.805 -44.578   8.883  1.00 52.17           N
ATOM   1655  CA  ARG A 323     -12.107 -44.703   9.531  1.00 52.27           C
ATOM   1656  C   ARG A 323     -12.477 -46.164   9.759  1.00 52.80           C
ATOM   1657  O   ARG A 323     -13.037 -46.511  10.805  1.00 54.85           O
ATOM   1658  CB  ARG A 323     -13.177 -43.997   8.699  1.00 53.00           C
ATOM   1659  CG  ARG A 323     -12.971 -42.495   8.575  1.00 53.27           C
ATOM   1660  CD  ARG A 323     -14.274 -41.778   8.268  1.00 53.35           C
ATOM   1661  NE  ARG A 323     -14.912 -42.291   7.061  1.00 53.55           N
ATOM   1662  CZ  ARG A 323     -16.134 -42.805   7.021  1.00 54.14           C
ATOM   1663  NH1 ARG A 323     -16.883 -42.893   8.108  1.00 53.92           N
ATOM   1664  NH2 ARG A 323     -16.617 -43.240   5.860  1.00 55.32           N
ATOM   1665  N   PHE A 324     -12.176 -47.032   8.789  1.00 54.01           N
ATOM   1666  CA  PHE A 324     -12.458 -48.454   8.950  1.00 54.98           C
ATOM   1667  C   PHE A 324     -11.651 -49.050  10.096  1.00 54.36           C
ATOM   1668  O   PHE A 324     -12.179 -49.834  10.893  1.00 54.91           O
ATOM   1669  CB  PHE A 324     -12.168 -49.192   7.642  1.00 58.19           C
ATOM   1670  CG  PHE A 324     -12.205 -50.689   7.766  1.00 60.64           C
ATOM   1671  CD1 PHE A 324     -13.413 -51.363   7.826  1.00 59.26           C
ATOM   1672  CD2 PHE A 324     -11.030 -51.422   7.814  1.00 60.93           C
ATOM   1673  CE1 PHE A 324     -13.449 -52.740   7.937  1.00 57.90           C
ATOM   1674  CE2 PHE A 324     -11.060 -52.799   7.926  1.00 60.06           C
ATOM   1675  CZ  PHE A 324     -12.271 -53.459   7.986  1.00 59.00           C
ATOM   1676  N   ARG A 325     -10.369 -48.690  10.194  1.00 52.33           N
ATOM   1677  CA  ARG A 325      -9.546 -49.180  11.296  1.00 50.33           C
ATOM   1678  C   ARG A 325     -10.068 -48.678  12.636  1.00 51.77           C
ATOM   1679  O   ARG A 325     -10.098 -49.429  13.619  1.00 53.89           O
ATOM   1680  CB  ARG A 325      -8.092 -48.757  11.093  1.00 47.95           C
ATOM   1681  CG  ARG A 325      -7.339 -49.594  10.074  1.00 47.05           C
ATOM   1682  CD  ARG A 325      -5.929 -49.071   9.869  1.00 46.52           C
ATOM   1683  NE  ARG A 325      -5.073 -49.341  11.018  1.00 47.16           N
ATOM   1684  CZ  ARG A 325      -3.805 -48.965  11.113  1.00 50.19           C
ATOM   1685  NH1 ARG A 325      -3.208 -48.296  10.140  1.00 52.33           N
ATOM   1686  NH2 ARG A 325      -3.119 -49.268  12.211  1.00 51.56           N
ATOM   1687  N   ILE A 326     -10.482 -47.410  12.694  1.00 52.19           N
ATOM   1688  CA  ILE A 326     -11.033 -46.861  13.931  1.00 52.13           C
ATOM   1689  C   ILE A 326     -12.295 -47.617  14.331  1.00 53.69           C
ATOM   1690  O   ILE A 326     -12.478 -47.986  15.498  1.00 54.74           O
ATOM   1691  CB  ILE A 326     -11.303 -45.353  13.773  1.00 51.75           C
ATOM   1692  CG1 ILE A 326      -9.993 -44.566  13.840  1.00 49.67           C
ATOM   1693  CG2 ILE A 326     -12.277 -44.865  14.836  1.00 52.07           C
ATOM   1694  CD1 ILE A 326     -10.096 -43.163  13.284  1.00 49.01           C
ATOM   1695  N   GLU A 327     -13.180 -47.866  13.362  1.00 56.90           N
ATOM   1696  CA  GLU A 327     -14.420 -48.579  13.652  1.00 61.28           C
ATOM   1697  C   GLU A 327     -14.146 -50.008  14.105  1.00 65.44           C
ATOM   1698  O   GLU A 327     -14.814 -50.517  15.011  1.00 70.59           O
ATOM   1699  CB  GLU A 327     -15.329 -48.569  12.422  1.00 63.42           C
ATOM   1700  CG  GLU A 327     -16.647 -49.302  12.617  1.00 66.30           C
ATOM   1701  CD  GLU A 327     -17.703 -48.880  11.615  1.00 70.17           C
ATOM   1702  OE1 GLU A 327     -17.331 -48.409  10.519  1.00 73.11           O
ATOM   1703  OE2 GLU A 327     -18.906 -49.020  11.922  1.00 72.62           O
ATOM   1704  N   GLN A 328     -13.176 -50.676  13.479  1.00 66.90           N
ATOM   1705  CA  GLN A 328     -12.853 -52.042  13.877  1.00 66.56           C
ATOM   1706  C   GLN A 328     -12.250 -52.088  15.276  1.00 64.51           C
ATOM   1707  O   GLN A 328     -12.575 -52.980  16.068  1.00 71.32           O
ATOM   1708  CB  GLN A 328     -11.903 -52.676  12.861  1.00 71.78           C
ATOM   1709  CG  GLN A 328     -12.525 -52.926  11.495  1.00 74.39           C
ATOM   1710  CD  GLN A 328     -13.800 -53.742  11.569  1.00 75.66           C
ATOM   1711  OE1 GLN A 328     -13.762 -54.961  11.734  1.00 76.68           O
ATOM   1712  NE2 GLN A 328     -14.940 -53.072  11.443  1.00 74.87           N
ATOM   1713  N   LYS A 329     -11.370 -51.137  15.599  1.00 61.88           N
ATOM   1714  CA  LYS A 329     -10.669 -51.181  16.878  1.00 59.12           C
ATOM   1715  C   LYS A 329     -11.553 -50.735  18.039  1.00 59.74           C
ATOM   1716  O   LYS A 329     -11.465 -51.298  19.136  1.00 63.29           O
ATOM   1717  CB  LYS A 329      -9.408 -50.320  16.813  1.00 58.46           C
ATOM   1718  CG  LYS A 329      -8.443 -50.542  17.966  1.00 61.57           C
ATOM   1719  CD  LYS A 329      -7.117 -51.104  17.478  1.00 65.37           C
ATOM   1720  CE  LYS A 329      -6.270 -51.606  18.635  1.00 69.38           C
ATOM   1721  NZ  LYS A 329      -6.975 -52.652  19.427  1.00 70.62           N
ATOM   1722  N   THR A 330     -12.407 -49.732  17.825  1.00 58.95           N
ATOM   1723  CA  THR A 330     -13.158 -49.125  18.916  1.00 59.51           C
ATOM   1724  C   THR A 330     -14.663 -49.330  18.828  1.00 59.77           C
ATOM   1725  O   THR A 330     -15.370 -48.969  19.776  1.00 59.53           O
ATOM   1726  CB  THR A 330     -12.869 -47.617  18.985  1.00 59.14           C
ATOM   1727  OG1 THR A 330     -13.433 -46.968  17.838  1.00 58.60           O
ATOM   1728  CG2 THR A 330     -11.369 -47.361  19.019  1.00 59.44           C
ATOM   1729  N   THR A 331     -15.170 -49.895  17.729  1.00 59.63           N
ATOM   1730  CA  THR A 331     -16.611 -50.047  17.505  1.00 60.58           C
ATOM   1731  C   THR A 331     -17.323 -48.697  17.592  1.00 59.57           C
ATOM   1732  O   THR A 331     -18.441 -48.590  18.100  1.00 59.40           O
ATOM   1733  CB  THR A 331     -17.229 -51.057  18.477  1.00 61.61           C
ATOM   1734  OG1 THR A 331     -16.252 -52.047  18.823  1.00 61.14           O
ATOM   1735  CG2 THR A 331     -18.428 -51.749  17.840  1.00 62.71           C
ATOM   1736  N   LEU A 332     -16.661 -47.654  17.094  1.00 59.01           N
ATOM   1737  CA  LEU A 332     -17.206 -46.304  17.090  1.00 58.42           C
ATOM   1738  C   LEU A 332     -16.932 -45.660  15.740  1.00 57.57           C
ATOM   1739  O   LEU A 332     -15.878 -45.883  15.140  1.00 59.80           O
ATOM   1740  CB  LEU A 332     -16.602 -45.448  18.211  1.00 58.96           C
ATOM   1741  CG  LEU A 332     -16.718 -45.993  19.636  1.00 59.76           C
ATOM   1742  CD1 LEU A 332     -15.798 -45.232  20.577  1.00 58.04           C
ATOM   1743  CD2 LEU A 332     -18.157 -45.937  20.121  1.00 59.59           C
ATOM   1744  N   THR A 333     -17.884 -44.860  15.271  1.00 56.16           N
ATOM   1745  CA  THR A 333     -17.761 -44.187  13.987  1.00 56.22           C
ATOM   1746  C   THR A 333     -17.155 -42.800  14.162  1.00 56.18           C
ATOM   1747  O   THR A 333     -17.284 -42.170  15.215  1.00 55.57           O
ATOM   1748  CB  THR A 333     -19.123 -44.072  13.300  1.00 56.64           C
ATOM   1749  OG1 THR A 333     -20.014 -43.311  14.125  1.00 55.42           O
ATOM   1750  CG2 THR A 333     -19.716 -45.452  13.060  1.00 58.01           C
ATOM   1751  N   ALA A 334     -16.486 -42.331  13.112  1.00 56.93           N
ATOM   1752  CA  ALA A 334     -15.889 -41.005  13.096  1.00 55.42           C
ATOM   1753  C   ALA A 334     -16.108 -40.373  11.730  1.00 53.23           C
ATOM   1754  O   ALA A 334     -16.275 -41.072  10.727  1.00 54.46           O
ATOM   1755  CB  ALA A 334     -14.390 -41.053  13.419  1.00 55.39           C
ATOM   1756  N   SER A 335     -16.115 -39.045  11.701  1.00 50.82           N
ATOM   1757  CA  SER A 335     -16.198 -38.279  10.470  1.00 49.35           C
ATOM   1758  C   SER A 335     -14.858 -37.608  10.200  1.00 47.55           C
ATOM   1759  O   SER A 335     -14.041 -37.406  11.106  1.00 47.02           O
ATOM   1760  CB  SER A 335     -17.314 -37.230  10.545  1.00 49.32           C
ATOM   1761  OG  SER A 335     -18.574 -37.843  10.756  1.00 50.74           O
ATOM   1762  N   ALA A 336     -14.630 -37.273   8.933  1.00 46.91           N
ATOM   1763  CA  ALA A 336     -13.352 -36.703   8.543  1.00 47.85           C
ATOM   1764  C   ALA A 336     -13.541 -35.761   7.365  1.00 49.32           C
ATOM   1765  O   ALA A 336     -14.510 -35.857   6.608  1.00 49.96           O
ATOM   1766  CB  ALA A 336     -12.337 -37.795   8.193  1.00 46.88           C
ATOM   1767  N   GLY A 337     -12.589 -34.845   7.230  1.00 49.07           N
ATOM   1768  CA  GLY A 337     -12.558 -33.915   6.118  1.00 49.64           C
ATOM   1769  C   GLY A 337     -11.170 -33.781   5.528  1.00 50.25           C
ATOM   1770  O   GLY A 337     -10.180 -33.785   6.263  1.00 50.00           O
ATOM   1771  N   ILE A 338     -11.081 -33.659   4.205  1.00 51.27           N
ATOM   1772  CA  ILE A 338      -9.809 -33.561   3.499  1.00 53.18           C
ATOM   1773  C   ILE A 338      -9.764 -32.221   2.780  1.00 54.74           C
ATOM   1774  O   ILE A 338     -10.696 -31.877   2.043  1.00 58.20           O
ATOM   1775  CB  ILE A 338      -9.619 -34.720   2.503  1.00 54.11           C
ATOM   1776  CG1 ILE A 338     -10.047 -36.045   3.136  1.00 53.60           C
ATOM   1777  CG2 ILE A 338      -8.173 -34.789   2.035  1.00 56.24           C
ATOM   1778  CD1 ILE A 338     -10.523 -37.073   2.133  1.00 53.87           C
ATOM   1779  N   ALA A 339      -8.684 -31.472   2.988  1.00 54.63           N
ATOM   1780  CA  ALA A 339      -8.553 -30.144   2.406  1.00 55.34           C
ATOM   1781  C   ALA A 339      -7.094 -29.720   2.490  1.00 55.95           C
ATOM   1782  O   ALA A 339      -6.345 -30.230   3.331  1.00 54.38           O
ATOM   1783  CB  ALA A 339      -9.455 -29.132   3.127  1.00 55.37           C
ATOM   1784  N   PRO A 340      -6.660 -28.788   1.634  1.00 57.79           N
ATOM   1785  CA  PRO A 340      -5.253 -28.355   1.673  1.00 57.35           C
ATOM   1786  C   PRO A 340      -4.861 -27.610   2.941  1.00 56.20           C
ATOM   1787  O   PRO A 340      -3.659 -27.450   3.187  1.00 59.04           O
ATOM   1788  CB  PRO A 340      -5.126 -27.451   0.437  1.00 57.68           C
ATOM   1789  CG  PRO A 340      -6.524 -27.034   0.118  1.00 58.57           C
ATOM   1790  CD  PRO A 340      -7.387 -28.195   0.498  1.00 58.10           C
ATOM   1791  N   ASN A 341      -5.814 -27.142   3.745  1.00 54.84           N
ATOM   1792  CA  ASN A 341      -5.491 -26.417   4.967  1.00 55.78           C
ATOM   1793  C   ASN A 341      -6.412 -26.870   6.092  1.00 54.08           C
ATOM   1794  O   ASN A 341      -7.424 -27.541   5.871  1.00 54.39           O
ATOM   1795  CB  ASN A 341      -5.583 -24.898   4.767  1.00 57.60           C
ATOM   1796  CG  ASN A 341      -6.940 -24.453   4.265  1.00 61.44           C
ATOM   1797  OD1 ASN A 341      -7.924 -24.465   5.005  1.00 63.82           O
ATOM   1798  ND2 ASN A 341      -6.999 -24.050   3.002  1.00 64.25           N
ATOM   1799  N   THR A 342      -6.039 -26.489   7.318  1.00 52.32           N
ATOM   1800  CA  THR A 342      -6.740 -26.971   8.505  1.00 52.23           C
ATOM   1801  C   THR A 342      -8.165 -26.435   8.584  1.00 54.20           C
ATOM   1802  O   THR A 342      -9.084 -27.166   8.970  1.00 54.42           O
ATOM   1803  CB  THR A 342      -5.960 -26.591   9.764  1.00 49.40           C
ATOM   1804  OG1 THR A 342      -5.579 -25.212   9.695  1.00 46.38           O
ATOM   1805  CG2 THR A 342      -4.712 -27.451   9.897  1.00 50.02           C
ATOM   1806  N   MET A 343      -8.368 -25.160   8.244  1.00 57.85           N
ATOM   1807  CA  MET A 343      -9.693 -24.558   8.382  1.00 61.37           C
ATOM   1808  C   MET A 343     -10.701 -25.220   7.450  1.00 60.25           C
ATOM   1809  O   MET A 343     -11.813 -25.576   7.865  1.00 59.89           O
ATOM   1810  CB  MET A 343      -9.612 -23.055   8.111  1.00 65.17           C
ATOM   1811  CG  MET A 343     -10.957 -22.394   7.855  1.00 68.05           C
ATOM   1812  SD  MET A 343     -11.248 -22.055   6.108  1.00 71.46           S
ATOM   1813  CE  MET A 343     -12.992 -21.650   6.126  1.00 72.68           C
ATOM   1814  N   LEU A 344     -10.327 -25.397   6.181  1.00 59.85           N
ATOM   1815  CA  LEU A 344     -11.233 -26.023   5.225  1.00 59.63           C
ATOM   1816  C   LEU A 344     -11.512 -27.473   5.599  1.00 59.70           C
ATOM   1817  O   LEU A 344     -12.640 -27.952   5.449  1.00 58.72           O
ATOM   1818  CB  LEU A 344     -10.655 -25.926   3.813  1.00 58.57           C
ATOM   1819  CG  LEU A 344     -10.660 -24.546   3.152  1.00 57.46           C
ATOM   1820  CD1 LEU A 344     -10.038 -24.615   1.766  1.00 56.99           C
ATOM   1821  CD2 LEU A 344     -12.071 -23.988   3.081  1.00 58.24           C
ATOM   1822  N   ALA A 345     -10.496 -28.190   6.088  1.00 58.10           N
ATOM   1823  CA  ALA A 345     -10.703 -29.570   6.518  1.00 54.83           C
ATOM   1824  C   ALA A 345     -11.645 -29.641   7.714  1.00 53.52           C
ATOM   1825  O   ALA A 345     -12.504 -30.529   7.788  1.00 54.08           O
ATOM   1826  CB  ALA A 345      -9.363 -30.225   6.849  1.00 54.26           C
ATOM   1827  N   LYS A 346     -11.492 -28.717   8.665  1.00 52.97           N
ATOM   1828  CA  LYS A 346     -12.389 -28.674   9.815  1.00 55.21           C
ATOM   1829  C   LYS A 346     -13.820 -28.388   9.382  1.00 53.53           C
ATOM   1830  O   LYS A 346     -14.768 -28.980   9.912  1.00 52.57           O
ATOM   1831  CB  LYS A 346     -11.905 -27.623  10.814  1.00 59.42           C
ATOM   1832  CG  LYS A 346     -12.880 -27.337  11.943  1.00 63.90           C
ATOM   1833  CD  LYS A 346     -12.455 -28.031  13.225  1.00 68.26           C
ATOM   1834  CE  LYS A 346     -13.164 -27.444  14.433  1.00 73.23           C
ATOM   1835  NZ  LYS A 346     -14.591 -27.866  14.497  1.00 76.80           N
ATOM   1836  N   VAL A 347     -13.996 -27.477   8.422  1.00 55.57           N
ATOM   1837  CA  VAL A 347     -15.335 -27.199   7.906  1.00 57.44           C
ATOM   1838  C   VAL A 347     -15.906 -28.430   7.210  1.00 59.55           C
ATOM   1839  O   VAL A 347     -17.082 -28.774   7.388  1.00 60.18           O
ATOM   1840  CB  VAL A 347     -15.306 -25.978   6.968  1.00 57.20           C
ATOM   1841  CG1 VAL A 347     -16.658 -25.789   6.303  1.00 58.28           C
ATOM   1842  CG2 VAL A 347     -14.911 -24.728   7.738  1.00 56.83           C
ATOM   1843  N   CYS A 348     -15.083 -29.116   6.413  1.00 61.50           N
ATOM   1844  CA  CYS A 348     -15.554 -30.275   5.661  1.00 60.17           C
ATOM   1845  C   CYS A 348     -15.929 -31.436   6.572  1.00 57.68           C
ATOM   1846  O   CYS A 348     -16.864 -32.184   6.264  1.00 58.97           O
ATOM   1847  CB  CYS A 348     -14.487 -30.721   4.661  1.00 60.54           C
ATOM   1848  SG  CYS A 348     -14.268 -29.609   3.258  1.00 63.75           S
ATOM   1849  N   SER A 349     -15.210 -31.610   7.685  1.00 55.36           N
ATOM   1850  CA  SER A 349     -15.484 -32.736   8.574  1.00 56.50           C
ATOM   1851  C   SER A 349     -16.899 -32.686   9.136  1.00 59.33           C
ATOM   1852  O   SER A 349     -17.457 -33.727   9.502  1.00 61.75           O
ATOM   1853  CB  SER A 349     -14.463 -32.767   9.711  1.00 57.04           C
ATOM   1854  OG  SER A 349     -14.820 -31.862  10.741  1.00 56.23           O
ATOM   1855  N   ASP A 350     -17.493 -31.497   9.217  1.00 62.77           N
ATOM   1856  CA  ASP A 350     -18.859 -31.343   9.699  1.00 65.44           C
ATOM   1857  C   ASP A 350     -19.901 -31.442   8.591  1.00 65.76           C
ATOM   1858  O   ASP A 350     -21.098 -31.497   8.893  1.00 69.08           O
ATOM   1859  CB  ASP A 350     -19.011 -29.998  10.420  1.00 69.49           C
ATOM   1860  CG  ASP A 350     -20.217 -29.960  11.337  1.00 74.63           C
ATOM   1861  OD1 ASP A 350     -20.188 -30.632  12.389  1.00 75.17           O
ATOM   1862  OD2 ASP A 350     -21.194 -29.255  11.006  1.00 80.04           O
ATOM   1863  N   LYS A 351     -19.480 -31.475   7.324  1.00 66.04           N
ATOM   1864  CA  LYS A 351     -20.437 -31.450   6.222  1.00 65.04           C
ATOM   1865  C   LYS A 351     -21.243 -32.742   6.152  1.00 62.10           C
ATOM   1866  O   LYS A 351     -22.475 -32.712   6.049  1.00 62.07           O
ATOM   1867  CB  LYS A 351     -19.708 -31.198   4.902  1.00 68.51           C
ATOM   1868  CG  LYS A 351     -20.628 -31.077   3.699  1.00 73.26           C
ATOM   1869  CD  LYS A 351     -20.156 -29.988   2.750  1.00 76.86           C
ATOM   1870  CE  LYS A 351     -20.974 -29.979   1.469  1.00 77.98           C
ATOM   1871  NZ  LYS A 351     -22.381 -29.555   1.712  1.00 78.37           N
ATOM   1872  N   ASN A 352     -20.566 -33.889   6.208  1.00 61.39           N
ATOM   1873  CA  ASN A 352     -21.216 -35.189   6.096  1.00 60.47           C
ATOM   1874  C   ASN A 352     -21.236 -35.934   7.428  1.00 62.23           C
ATOM   1875  O   ASN A 352     -21.197 -37.166   7.461  1.00 64.06           O
ATOM   1876  CB  ASN A 352     -20.540 -36.032   5.016  1.00 59.64           C
ATOM   1877  CG  ASN A 352     -20.902 -35.579   3.613  1.00 61.07           C
ATOM   1878  OD1 ASN A 352     -21.809 -34.767   3.426  1.00 62.38           O
ATOM   1879  ND2 ASN A 352     -20.194 -36.104   2.620  1.00 61.82           N
ATOM   1880  N   LYS A 353     -21.287 -35.195   8.530  1.00 62.08           N
ATOM   1881  CA  LYS A 353     -21.404 -35.810   9.842  1.00 63.82           C
ATOM   1882  C   LYS A 353     -22.818 -36.357  10.038  1.00 66.19           C
ATOM   1883  O   LYS A 353     -23.794 -35.704   9.656  1.00 69.95           O
ATOM   1884  CB  LYS A 353     -21.082 -34.790  10.934  1.00 67.11           C
ATOM   1885  CG  LYS A 353     -20.531 -35.383  12.218  1.00 70.83           C
ATOM   1886  CD  LYS A 353     -19.966 -34.303  13.123  1.00 73.86           C
ATOM   1887  CE  LYS A 353     -18.456 -34.415  13.234  1.00 76.37           C
ATOM   1888  NZ  LYS A 353     -18.044 -35.684  13.894  1.00 76.46           N
ATOM   1889  N   PRO A 354     -22.967 -37.552  10.633  1.00 65.05           N
ATOM   1890  CA  PRO A 354     -21.896 -38.440  11.092  1.00 65.41           C
ATOM   1891  C   PRO A 354     -21.554 -39.546  10.095  1.00 65.61           C
ATOM   1892  O   PRO A 354     -22.320 -39.788   9.161  1.00 66.76           O
ATOM   1893  CB  PRO A 354     -22.480 -39.036  12.371  1.00 66.59           C
ATOM   1894  CG  PRO A 354     -23.965 -39.082  12.111  1.00 65.80           C
ATOM   1895  CD  PRO A 354     -24.290 -38.053  11.043  1.00 64.56           C
ATOM   1896  N   ASN A 355     -20.410 -40.202  10.308  1.00 66.62           N
ATOM   1897  CA  ASN A 355     -19.987 -41.351   9.506  1.00 66.20           C
ATOM   1898  C   ASN A 355     -19.933 -41.005   8.018  1.00 63.73           C
ATOM   1899  O   ASN A 355     -20.485 -41.709   7.170  1.00 62.94           O
ATOM   1900  CB  ASN A 355     -20.897 -42.557   9.757  1.00 66.66           C
ATOM   1901  CG  ASN A 355     -20.217 -43.875   9.445  1.00 66.91           C
ATOM   1902  OD1 ASN A 355     -19.012 -43.923   9.199  1.00 66.58           O
ATOM   1903  ND2 ASN A 355     -20.989 -44.956   9.455  1.00 68.07           N
ATOM   1904  N   GLY A 356     -19.255 -39.901   7.703  1.00 63.23           N
ATOM   1905  CA  GLY A 356     -19.137 -39.458   6.329  1.00 64.28           C
ATOM   1906  C   GLY A 356     -17.843 -38.707   6.107  1.00 63.24           C
ATOM   1907  O   GLY A 356     -17.133 -38.348   7.049  1.00 65.17           O
ATOM   1908  N   GLN A 357     -17.546 -38.469   4.832  1.00 62.08           N
ATOM   1909  CA  GLN A 357     -16.325 -37.792   4.423  1.00 60.83           C
ATOM   1910  C   GLN A 357     -16.648 -36.718   3.395  1.00 61.89           C
ATOM   1911  O   GLN A 357     -17.724 -36.704   2.792  1.00 62.82           O
ATOM   1912  CB  GLN A 357     -15.302 -38.774   3.833  1.00 59.97           C
ATOM   1913  CG  GLN A 357     -14.689 -39.730   4.838  1.00 59.01           C
ATOM   1914  CD  GLN A 357     -13.861 -40.812   4.173  1.00 54.99           C
ATOM   1915  OE1 GLN A 357     -13.596 -41.859   4.764  1.00 59.41           O
ATOM   1916  NE2 GLN A 357     -13.446 -40.564   2.936  1.00 52.86           N
ATOM   1917  N   TYR A 358     -15.695 -35.808   3.212  1.00 61.46           N
ATOM   1918  CA  TYR A 358     -15.754 -34.826   2.140  1.00 62.49           C
ATOM   1919  C   TYR A 358     -14.339 -34.349   1.854  1.00 59.65           C
ATOM   1920  O   TYR A 358     -13.543 -34.169   2.779  1.00 60.26           O
ATOM   1921  CB  TYR A 358     -16.656 -33.638   2.495  1.00 65.46           C
ATOM   1922  CG  TYR A 358     -16.936 -32.724   1.323  1.00 70.00           C
ATOM   1923  CD1 TYR A 358     -17.995 -32.975   0.460  1.00 75.47           C
ATOM   1924  CD2 TYR A 358     -16.138 -31.615   1.074  1.00 74.16           C
ATOM   1925  CE1 TYR A 358     -18.254 -32.144  -0.615  1.00 81.71           C
ATOM   1926  CE2 TYR A 358     -16.388 -30.780   0.002  1.00 79.63           C
ATOM   1927  CZ  TYR A 358     -17.447 -31.048  -0.839  1.00 80.10           C
ATOM   1928  OH  TYR A 358     -17.699 -30.218  -1.907  1.00 77.16           O
ATOM   1929  N   GLN A 359     -14.033 -34.151   0.574  1.00 57.88           N
ATOM   1930  CA  GLN A 359     -12.713 -33.706   0.152  1.00 57.78           C
ATOM   1931  C   GLN A 359     -12.848 -32.498  -0.760  1.00 60.60           C
ATOM   1932  O   GLN A 359     -13.648 -32.511  -1.701  1.00 62.21           O
ATOM   1933  CB  GLN A 359     -11.951 -34.823  -0.571  1.00 57.13           C
ATOM   1934  CG  GLN A 359     -10.693 -34.344  -1.283  1.00 57.53           C
ATOM   1935  CD  GLN A 359      -9.949 -35.463  -1.985  1.00 61.88           C
ATOM   1936  OE1 GLN A 359     -10.551 -36.289  -2.672  1.00 63.37           O
ATOM   1937  NE2 GLN A 359      -8.632 -35.493  -1.819  1.00 62.52           N
ATOM   1938  N   ILE A 360     -12.069 -31.460  -0.476  1.00 57.54           N
ATOM   1939  CA  ILE A 360     -11.906 -30.337  -1.391  1.00 54.23           C
ATOM   1940  C   ILE A 360     -10.665 -30.609  -2.229  1.00 54.89           C
ATOM   1941  O   ILE A 360      -9.551 -30.674  -1.698  1.00 55.31           O
ATOM   1942  CB  ILE A 360     -11.783 -29.007  -0.633  1.00 55.38           C
ATOM   1943  CG1 ILE A 360     -13.124 -28.615  -0.011  1.00 54.86           C
ATOM   1944  CG2 ILE A 360     -11.294 -27.908  -1.564  1.00 55.98           C
ATOM   1945  CD1 ILE A 360     -13.075 -27.316   0.764  1.00 54.08           C
ATOM   1946  N   LEU A 361     -10.857 -30.782  -3.533  1.00 56.18           N
ATOM   1947  CA  LEU A 361      -9.745 -31.113  -4.407  1.00 58.91           C
ATOM   1948  C   LEU A 361      -8.744 -29.959  -4.451  1.00 60.81           C
ATOM   1949  O   LEU A 361      -9.128 -28.789  -4.370  1.00 63.69           O
ATOM   1950  CB  LEU A 361     -10.248 -31.431  -5.813  1.00 60.73           C
ATOM   1951  CG  LEU A 361     -10.848 -32.827  -6.000  1.00 61.36           C
ATOM   1952  CD1 LEU A 361     -11.740 -32.872  -7.231  1.00 60.77           C
ATOM   1953  CD2 LEU A 361      -9.753 -33.879  -6.087  1.00 60.78           C
ATOM   1954  N   PRO A 362      -7.448 -30.263  -4.577  1.00 63.38           N
ATOM   1955  CA  PRO A 362      -6.431 -29.205  -4.495  1.00 66.33           C
ATOM   1956  C   PRO A 362      -6.385 -28.313  -5.726  1.00 68.79           C
ATOM   1957  O   PRO A 362      -5.341 -28.191  -6.375  1.00 69.37           O
ATOM   1958  CB  PRO A 362      -5.126 -29.993  -4.326  1.00 65.39           C
ATOM   1959  CG  PRO A 362      -5.394 -31.297  -4.991  1.00 64.88           C
ATOM   1960  CD  PRO A 362      -6.850 -31.598  -4.758  1.00 63.05           C
ATOM   1961  N   ASN A 363      -7.511 -27.685  -6.055  1.00 73.43           N
ATOM   1962  CA  ASN A 363      -7.579 -26.703  -7.125  1.00 74.26           C
ATOM   1963  C   ASN A 363      -8.337 -25.480  -6.631  1.00 76.04           C
ATOM   1964  O   ASN A 363      -9.221 -25.580  -5.775  1.00 71.67           O
ATOM   1965  CB  ASN A 363      -8.245 -27.275  -8.388  1.00 71.63           C
ATOM   1966  CG  ASN A 363      -9.712 -27.593  -8.184  1.00 71.23           C
ATOM   1967  OD1 ASN A 363     -10.572 -26.725  -8.326  1.00 71.21           O
ATOM   1968  ND2 ASN A 363     -10.005 -28.846  -7.858  1.00 71.51           N
ATOM   1969  N   ARG A 364      -7.976 -24.318  -7.181  1.00 76.86           N
ATOM   1970  CA  ARG A 364      -8.538 -23.058  -6.702  1.00 75.81           C
ATOM   1971  C   ARG A 364     -10.040 -22.981  -6.952  1.00 72.19           C
ATOM   1972  O   ARG A 364     -10.787 -22.441  -6.126  1.00 67.83           O
ATOM   1973  CB  ARG A 364      -7.821 -21.884  -7.369  1.00 79.35           C
ATOM   1974  CG  ARG A 364      -8.027 -20.549  -6.676  1.00 81.90           C
ATOM   1975  CD  ARG A 364      -7.568 -19.399  -7.557  1.00 82.57           C
ATOM   1976  NE  ARG A 364      -7.824 -18.102  -6.943  1.00 79.77           N
ATOM   1977  CZ  ARG A 364      -8.993 -17.477  -6.973  1.00 77.30           C
ATOM   1978  NH1 ARG A 364     -10.043 -18.003  -7.583  1.00 78.35           N
ATOM   1979  NH2 ARG A 364      -9.112 -16.294  -6.377  1.00 75.35           N
ATOM   1980  N   GLN A 365     -10.499 -23.503  -8.092  1.00 72.20           N
ATOM   1981  CA  GLN A 365     -11.914 -23.406  -8.436  1.00 77.23           C
ATOM   1982  C   GLN A 365     -12.786 -24.155  -7.435  1.00 75.01           C
ATOM   1983  O   GLN A 365     -13.845 -23.660  -7.034  1.00 71.61           O
ATOM   1984  CB  GLN A 365     -12.148 -23.931  -9.852  1.00 82.71           C
ATOM   1985  CG  GLN A 365     -13.476 -23.507 -10.462  1.00 88.25           C
ATOM   1986  CD  GLN A 365     -13.759 -22.027 -10.282  1.00 91.62           C
ATOM   1987  OE1 GLN A 365     -12.924 -21.180 -10.600  1.00 93.96           O
ATOM   1988  NE2 GLN A 365     -14.943 -21.709  -9.771  1.00 91.93           N
ATOM   1989  N   ALA A 366     -12.363 -25.353  -7.024  1.00 74.75           N
ATOM   1990  CA  ALA A 366     -13.131 -26.108  -6.038  1.00 73.46           C
ATOM   1991  C   ALA A 366     -13.163 -25.389  -4.695  1.00 69.25           C
ATOM   1992  O   ALA A 366     -14.198 -25.368  -4.016  1.00 63.14           O
ATOM   1993  CB  ALA A 366     -12.553 -27.514  -5.882  1.00 75.74           C
ATOM   1994  N   VAL A 367     -12.036 -24.795  -4.296  1.00 67.06           N
ATOM   1995  CA  VAL A 367     -11.987 -24.045  -3.044  1.00 64.22           C
ATOM   1996  C   VAL A 367     -12.959 -22.873  -3.092  1.00 64.70           C
ATOM   1997  O   VAL A 367     -13.709 -22.624  -2.141  1.00 62.75           O
ATOM   1998  CB  VAL A 367     -10.549 -23.572  -2.757  1.00 62.82           C
ATOM   1999  CG1 VAL A 367     -10.522 -22.647  -1.550  1.00 63.91           C
ATOM   2000  CG2 VAL A 367      -9.629 -24.764  -2.545  1.00 63.63           C
ATOM   2001  N   MET A 368     -12.962 -22.139  -4.208  1.00 67.09           N
ATOM   2002  CA  MET A 368     -13.873 -21.006  -4.345  1.00 67.65           C
ATOM   2003  C   MET A 368     -15.328 -21.459  -4.357  1.00 68.56           C
ATOM   2004  O   MET A 368     -16.193 -20.801  -3.767  1.00 67.53           O
ATOM   2005  CB  MET A 368     -13.543 -20.219  -5.612  1.00 70.35           C
ATOM   2006  CG  MET A 368     -12.291 -19.364  -5.500  1.00 73.18           C
ATOM   2007  SD  MET A 368     -12.195 -18.471  -3.936  1.00 79.14           S
ATOM   2008  CE  MET A 368     -10.422 -18.392  -3.699  1.00 78.70           C
ATOM   2009  N   ASP A 369     -15.619 -22.576  -5.031  1.00 70.80           N
ATOM   2010  CA  ASP A 369     -16.987 -23.083  -5.072  1.00 71.42           C
ATOM   2011  C   ASP A 369     -17.471 -23.483  -3.684  1.00 71.53           C
ATOM   2012  O   ASP A 369     -18.614 -23.195  -3.310  1.00 72.44           O
ATOM   2013  CB  ASP A 369     -17.078 -24.267  -6.035  1.00 73.80           C
ATOM   2014  CG  ASP A 369     -17.072 -23.837  -7.489  1.00 76.73           C
ATOM   2015  OD1 ASP A 369     -16.703 -22.676  -7.766  1.00 82.75           O
ATOM   2016  OD2 ASP A 369     -17.436 -24.659  -8.355  1.00 76.58           O
ATOM   2017  N   PHE A 370     -16.617 -24.156  -2.909  1.00 71.10           N
ATOM   2018  CA  PHE A 370     -16.988 -24.513  -1.542  1.00 68.00           C
ATOM   2019  C   PHE A 370     -17.160 -23.271  -0.674  1.00 66.97           C
ATOM   2020  O   PHE A 370     -18.086 -23.200   0.143  1.00 66.09           O
ATOM   2021  CB  PHE A 370     -15.937 -25.447  -0.941  1.00 66.80           C
ATOM   2022  CG  PHE A 370     -16.352 -26.068   0.363  1.00 65.50           C
ATOM   2023  CD1 PHE A 370     -16.061 -25.446   1.566  1.00 66.86           C
ATOM   2024  CD2 PHE A 370     -17.029 -27.276   0.386  1.00 65.79           C
ATOM   2025  CE1 PHE A 370     -16.440 -26.014   2.767  1.00 67.88           C
ATOM   2026  CE2 PHE A 370     -17.411 -27.850   1.585  1.00 68.07           C
ATOM   2027  CZ  PHE A 370     -17.116 -27.218   2.776  1.00 70.28           C
ATOM   2028  N   ILE A 371     -16.276 -22.285  -0.837  1.00 69.46           N
ATOM   2029  CA  ILE A 371     -16.310 -21.086  -0.005  1.00 71.57           C
ATOM   2030  C   ILE A 371     -17.517 -20.214  -0.339  1.00 71.29           C
ATOM   2031  O   ILE A 371     -18.064 -19.541   0.545  1.00 69.12           O
ATOM   2032  CB  ILE A 371     -14.980 -20.321  -0.160  1.00 74.93           C
ATOM   2033  CG1 ILE A 371     -13.891 -20.968   0.698  1.00 77.67           C
ATOM   2034  CG2 ILE A 371     -15.132 -18.849   0.198  1.00 76.88           C
ATOM   2035  CD1 ILE A 371     -14.264 -21.104   2.158  1.00 79.49           C
ATOM   2036  N   LYS A 372     -17.968 -20.242  -1.598  1.00 74.73           N
ATOM   2037  CA  LYS A 372     -18.933 -19.272  -2.114  1.00 78.11           C
ATOM   2038  C   LYS A 372     -20.124 -19.074  -1.179  1.00 76.43           C
ATOM   2039  O   LYS A 372     -20.378 -17.962  -0.703  1.00 78.90           O
ATOM   2040  CB  LYS A 372     -19.409 -19.714  -3.500  1.00 84.71           C
ATOM   2041  CG  LYS A 372     -20.292 -18.701  -4.210  1.00 92.58           C
ATOM   2042  CD  LYS A 372     -20.593 -19.135  -5.635  1.00 98.30           C
ATOM   2043  CE  LYS A 372     -21.768 -18.363  -6.212  1.00101.48           C
ATOM   2044  NZ  LYS A 372     -23.064 -18.804  -5.626  1.00102.63           N
ATOM   2045  N   ASP A 373     -20.867 -20.145  -0.902  1.00 75.97           N
ATOM   2046  CA  ASP A 373     -22.078 -20.059  -0.094  1.00 77.92           C
ATOM   2047  C   ASP A 373     -21.892 -20.642   1.304  1.00 74.44           C
ATOM   2048  O   ASP A 373     -22.879 -20.982   1.965  1.00 73.81           O
ATOM   2049  CB  ASP A 373     -23.239 -20.753  -0.807  1.00 79.10           C
ATOM   2050  CG  ASP A 373     -23.688 -20.007  -2.048  1.00 80.74           C
ATOM   2051  OD1 ASP A 373     -24.389 -18.982  -1.908  1.00 79.79           O
ATOM   2052  OD2 ASP A 373     -23.340 -20.445  -3.165  1.00 83.14           O
ATOM   2053  N   LEU A 374     -20.654 -20.762   1.767  1.00 70.89           N
ATOM   2054  CA  LEU A 374     -20.395 -21.329   3.084  1.00 67.31           C
ATOM   2055  C   LEU A 374     -20.700 -20.300   4.167  1.00 63.45           C
ATOM   2056  O   LEU A 374     -20.135 -19.201   4.137  1.00 60.96           O
ATOM   2057  CB  LEU A 374     -18.946 -21.786   3.191  1.00 67.68           C
ATOM   2058  CG  LEU A 374     -18.482 -22.210   4.585  1.00 65.62           C
ATOM   2059  CD1 LEU A 374     -19.203 -23.473   5.026  1.00 66.11           C
ATOM   2060  CD2 LEU A 374     -16.974 -22.409   4.614  1.00 63.03           C
ATOM   2061  N   PRO A 375     -21.583 -20.601   5.119  1.00 61.53           N
ATOM   2062  CA  PRO A 375     -21.815 -19.667   6.228  1.00 63.88           C
ATOM   2063  C   PRO A 375     -20.554 -19.469   7.056  1.00 64.62           C
ATOM   2064  O   PRO A 375     -19.762 -20.394   7.250  1.00 62.74           O
ATOM   2065  CB  PRO A 375     -22.924 -20.347   7.040  1.00 63.44           C
ATOM   2066  CG  PRO A 375     -23.575 -21.298   6.086  1.00 62.98           C
ATOM   2067  CD  PRO A 375     -22.484 -21.764   5.174  1.00 61.91           C
ATOM   2068  N   ILE A 376     -20.374 -18.240   7.549  1.00 65.63           N
ATOM   2069  CA  ILE A 376     -19.182 -17.914   8.323  1.00 64.21           C
ATOM   2070  C   ILE A 376     -19.169 -18.610   9.677  1.00 65.48           C
ATOM   2071  O   ILE A 376     -18.098 -18.769  10.276  1.00 63.94           O
ATOM   2072  CB  ILE A 376     -19.058 -16.388   8.498  1.00 63.98           C
ATOM   2073  CG1 ILE A 376     -20.413 -15.777   8.864  1.00 65.23           C
ATOM   2074  CG2 ILE A 376     -18.507 -15.750   7.233  1.00 62.78           C
ATOM   2075  CD1 ILE A 376     -20.601 -15.538  10.346  1.00 67.08           C
ATOM   2076  N   ARG A 377     -20.333 -19.029  10.179  1.00 67.31           N
ATOM   2077  CA  ARG A 377     -20.391 -19.675  11.487  1.00 67.46           C
ATOM   2078  C   ARG A 377     -19.655 -21.010  11.495  1.00 65.35           C
ATOM   2079  O   ARG A 377     -19.058 -21.379  12.513  1.00 72.91           O
ATOM   2080  CB  ARG A 377     -21.847 -19.869  11.910  1.00 66.74           C
ATOM   2081  CG  ARG A 377     -22.021 -20.373  13.334  1.00 69.14           C
ATOM   2082  CD  ARG A 377     -21.540 -19.348  14.348  1.00 69.61           C
ATOM   2083  NE  ARG A 377     -22.229 -19.482  15.626  1.00 70.37           N
ATOM   2084  CZ  ARG A 377     -21.898 -20.356  16.568  1.00 72.99           C
ATOM   2085  NH1 ARG A 377     -20.886 -21.193  16.409  1.00 75.72           N
ATOM   2086  NH2 ARG A 377     -22.600 -20.391  17.696  1.00 71.62           N
ATOM   2087  N   LYS A 378     -19.685 -21.743  10.379  1.00 59.51           N
ATOM   2088  CA  LYS A 378     -19.044 -23.052  10.320  1.00 60.40           C
ATOM   2089  C   LYS A 378     -17.530 -22.973  10.469  1.00 56.52           C
ATOM   2090  O   LYS A 378     -16.897 -23.988  10.779  1.00 58.29           O
ATOM   2091  CB  LYS A 378     -19.398 -23.750   9.006  1.00 63.32           C
ATOM   2092  CG  LYS A 378     -20.891 -23.862   8.746  1.00 66.23           C
ATOM   2093  CD  LYS A 378     -21.523 -24.934   9.620  1.00 71.51           C
ATOM   2094  CE  LYS A 378     -22.931 -25.266   9.154  1.00 77.13           C
ATOM   2095  NZ  LYS A 378     -22.927 -26.009   7.863  1.00 80.42           N
ATOM   2096  N   VAL A 379     -16.935 -21.798  10.256  1.00 53.82           N
ATOM   2097  CA  VAL A 379     -15.491 -21.654  10.377  1.00 53.26           C
ATOM   2098  C   VAL A 379     -15.092 -21.670  11.846  1.00 56.49           C
ATOM   2099  O   VAL A 379     -15.759 -21.068  12.699  1.00 58.50           O
ATOM   2100  CB  VAL A 379     -15.022 -20.361   9.689  1.00 50.02           C
ATOM   2101  CG1 VAL A 379     -13.505 -20.327   9.595  1.00 49.44           C
ATOM   2102  CG2 VAL A 379     -15.652 -20.235   8.311  1.00 50.04           C
ATOM   2103  N   SER A 380     -13.999 -22.367  12.150  1.00 60.32           N
ATOM   2104  CA  SER A 380     -13.482 -22.404  13.512  1.00 62.30           C
ATOM   2105  C   SER A 380     -12.895 -21.045  13.873  1.00 62.30           C
ATOM   2106  O   SER A 380     -11.973 -20.561  13.208  1.00 62.96           O
ATOM   2107  CB  SER A 380     -12.430 -23.501  13.649  1.00 64.11           C
ATOM   2108  OG  SER A 380     -11.952 -23.587  14.980  1.00 66.07           O
ATOM   2109  N   GLY A 381     -13.425 -20.432  14.929  1.00 60.30           N
ATOM   2110  CA  GLY A 381     -13.029 -19.108  15.357  1.00 60.57           C
ATOM   2111  C   GLY A 381     -14.121 -18.066  15.248  1.00 58.41           C
ATOM   2112  O   GLY A 381     -14.015 -17.008  15.883  1.00 61.66           O
ATOM   2113  N   ILE A 382     -15.163 -18.329  14.466  1.00 55.74           N
ATOM   2114  CA  ILE A 382     -16.303 -17.430  14.337  1.00 56.08           C
ATOM   2115  C   ILE A 382     -17.426 -17.990  15.200  1.00 55.52           C
ATOM   2116  O   ILE A 382     -18.054 -18.994  14.846  1.00 61.90           O
ATOM   2117  CB  ILE A 382     -16.744 -17.275  12.876  1.00 57.65           C
ATOM   2118  CG1 ILE A 382     -15.538 -16.974  11.982  1.00 58.20           C
ATOM   2119  CG2 ILE A 382     -17.797 -16.183  12.749  1.00 58.18           C
ATOM   2120  CD1 ILE A 382     -15.001 -15.568  12.132  1.00 59.08           C
ATOM   2121  N   GLY A 383     -17.682 -17.344  16.333  1.00 55.01           N
ATOM   2122  CA  GLY A 383     -18.704 -17.766  17.263  1.00 56.30           C
ATOM   2123  C   GLY A 383     -19.991 -16.984  17.109  1.00 57.49           C
ATOM   2124  O   GLY A 383     -20.246 -16.342  16.083  1.00 57.41           O
ATOM   2125  N   LYS A 384     -20.820 -17.041  18.154  1.00 61.12           N
ATOM   2126  CA  LYS A 384     -22.116 -16.368  18.114  1.00 62.43           C
ATOM   2127  C   LYS A 384     -21.961 -14.853  18.033  1.00 64.79           C
ATOM   2128  O   LYS A 384     -22.678 -14.192  17.273  1.00 65.55           O
ATOM   2129  CB  LYS A 384     -22.943 -16.756  19.339  1.00 59.59           C
ATOM   2130  N   VAL A 385     -21.034 -14.287  18.809  1.00 66.05           N
ATOM   2131  CA  VAL A 385     -20.875 -12.835  18.843  1.00 64.22           C
ATOM   2132  C   VAL A 385     -20.385 -12.317  17.496  1.00 60.67           C
ATOM   2133  O   VAL A 385     -20.919 -11.340  16.956  1.00 64.11           O
ATOM   2134  CB  VAL A 385     -19.927 -12.427  19.984  1.00 64.41           C
ATOM   2135  CG1 VAL A 385     -19.573 -10.951  19.883  1.00 65.95           C
ATOM   2136  CG2 VAL A 385     -20.557 -12.738  21.333  1.00 64.58           C
ATOM   2137  N   THR A 386     -19.361 -12.964  16.933  1.00 56.11           N
ATOM   2138  CA  THR A 386     -18.851 -12.549  15.631  1.00 56.27           C
ATOM   2139  C   THR A 386     -19.899 -12.744  14.543  1.00 57.14           C
ATOM   2140  O   THR A 386     -20.029 -11.909  13.639  1.00 55.85           O
ATOM   2141  CB  THR A 386     -17.575 -13.320  15.291  1.00 56.73           C
ATOM   2142  OG1 THR A 386     -16.651 -13.223  16.382  1.00 58.22           O
ATOM   2143  CG2 THR A 386     -16.927 -12.756  14.035  1.00 57.03           C
ATOM   2144  N   GLU A 387     -20.654 -13.843  14.612  1.00 60.79           N
ATOM   2145  CA  GLU A 387     -21.711 -14.076  13.634  1.00 61.89           C
ATOM   2146  C   GLU A 387     -22.766 -12.979  13.692  1.00 62.17           C
ATOM   2147  O   GLU A 387     -23.192 -12.464  12.653  1.00 66.12           O
ATOM   2148  CB  GLU A 387     -22.348 -15.447  13.865  1.00 62.25           C
ATOM   2149  CG  GLU A 387     -23.436 -15.806  12.867  1.00 64.04           C
ATOM   2150  CD  GLU A 387     -24.186 -17.065  13.253  1.00 63.58           C
ATOM   2151  OE1 GLU A 387     -24.245 -17.378  14.461  1.00 61.31           O
ATOM   2152  OE2 GLU A 387     -24.718 -17.743  12.348  1.00 66.45           O
ATOM   2153  N   LYS A 388     -23.191 -12.600  14.900  1.00 64.02           N
ATOM   2154  CA  LYS A 388     -24.177 -11.532  15.037  1.00 67.89           C
ATOM   2155  C   LYS A 388     -23.623 -10.201  14.542  1.00 67.97           C
ATOM   2156  O   LYS A 388     -24.325  -9.442  13.860  1.00 68.06           O
ATOM   2157  CB  LYS A 388     -24.627 -11.419  16.494  1.00 70.44           C
ATOM   2158  CG  LYS A 388     -25.960 -10.714  16.681  1.00 74.83           C
ATOM   2159  CD  LYS A 388     -26.403 -10.750  18.135  1.00 77.22           C
ATOM   2160  CE  LYS A 388     -27.671  -9.938  18.347  1.00 79.64           C
ATOM   2161  NZ  LYS A 388     -27.968  -9.740  19.793  1.00 80.92           N
ATOM   2162  N   MET A 389     -22.365  -9.900  14.876  1.00 69.58           N
ATOM   2163  CA  MET A 389     -21.765  -8.642  14.444  1.00 71.42           C
ATOM   2164  C   MET A 389     -21.669  -8.567  12.925  1.00 70.56           C
ATOM   2165  O   MET A 389     -21.954  -7.521  12.329  1.00 73.35           O
ATOM   2166  CB  MET A 389     -20.385  -8.473  15.079  1.00 74.09           C
ATOM   2167  CG  MET A 389     -20.422  -8.118  16.557  1.00 77.36           C
ATOM   2168  SD  MET A 389     -18.955  -7.219  17.095  1.00 82.08           S
ATOM   2169  CE  MET A 389     -17.663  -8.374  16.644  1.00 82.23           C
ATOM   2170  N   LEU A 390     -21.271  -9.666  12.281  1.00 70.74           N
ATOM   2171  CA  LEU A 390     -21.186  -9.677  10.825  1.00 70.14           C
ATOM   2172  C   LEU A 390     -22.566  -9.648  10.181  1.00 68.95           C
ATOM   2173  O   LEU A 390     -22.734  -9.057   9.107  1.00 64.54           O
ATOM   2174  CB  LEU A 390     -20.399 -10.899  10.353  1.00 70.64           C
ATOM   2175  CG  LEU A 390     -18.911 -10.908  10.711  1.00 72.65           C
ATOM   2176  CD1 LEU A 390     -18.239 -12.171  10.196  1.00 73.62           C
ATOM   2177  CD2 LEU A 390     -18.219  -9.667  10.169  1.00 74.51           C
ATOM   2178  N   LYS A 391     -23.562 -10.275  10.813  1.00 69.62           N
ATOM   2179  CA  LYS A 391     -24.924 -10.209  10.297  1.00 72.66           C
ATOM   2180  C   LYS A 391     -25.481  -8.795  10.377  1.00 74.68           C
ATOM   2181  O   LYS A 391     -26.246  -8.381   9.498  1.00 77.78           O
ATOM   2182  CB  LYS A 391     -25.823 -11.180  11.063  1.00 74.26           C
ATOM   2183  CG  LYS A 391     -27.204 -11.362  10.457  1.00 78.55           C
ATOM   2184  CD  LYS A 391     -28.067 -12.269  11.318  1.00 82.22           C
ATOM   2185  CE  LYS A 391     -29.501 -12.305  10.817  1.00 87.45           C
ATOM   2186  NZ  LYS A 391     -30.343 -13.240  11.613  1.00 92.38           N
ATOM   2187  N   ALA A 392     -25.113  -8.043  11.418  1.00 77.25           N
ATOM   2188  CA  ALA A 392     -25.515  -6.644  11.502  1.00 78.49           C
ATOM   2189  C   ALA A 392     -24.965  -5.819  10.345  1.00 77.68           C
ATOM   2190  O   ALA A 392     -25.538  -4.777  10.012  1.00 81.91           O
ATOM   2191  CB  ALA A 392     -25.064  -6.044  12.834  1.00 78.09           C
ATOM   2192  N   LEU A 393     -23.871  -6.261   9.729  1.00 74.66           N
ATOM   2193  CA  LEU A 393     -23.310  -5.617   8.551  1.00 73.74           C
ATOM   2194  C   LEU A 393     -23.818  -6.230   7.252  1.00 74.15           C
ATOM   2195  O   LEU A 393     -23.328  -5.870   6.177  1.00 73.14           O
ATOM   2196  CB  LEU A 393     -21.781  -5.682   8.590  1.00 76.68           C
ATOM   2197  CG  LEU A 393     -21.101  -5.082   9.822  1.00 80.75           C
ATOM   2198  CD1 LEU A 393     -19.590  -5.235   9.729  1.00 81.54           C
ATOM   2199  CD2 LEU A 393     -21.486  -3.621   9.988  1.00 82.55           C
ATOM   2200  N   GLY A 394     -24.781  -7.146   7.327  1.00 76.94           N
ATOM   2201  CA  GLY A 394     -25.276  -7.823   6.148  1.00 78.04           C
ATOM   2202  C   GLY A 394     -24.412  -8.959   5.654  1.00 77.82           C
ATOM   2203  O   GLY A 394     -24.613  -9.425   4.526  1.00 77.02           O
ATOM   2204  N   ILE A 395     -23.458  -9.421   6.457  1.00 74.91           N
ATOM   2205  CA  ILE A 395     -22.530 -10.473   6.063  1.00 71.78           C
ATOM   2206  C   ILE A 395     -22.994 -11.783   6.682  1.00 67.30           C
ATOM   2207  O   ILE A 395     -23.034 -11.921   7.911  1.00 67.12           O
ATOM   2208  CB  ILE A 395     -21.092 -10.141   6.492  1.00 73.54           C
ATOM   2209  CG1 ILE A 395     -20.643  -8.813   5.878  1.00 72.97           C
ATOM   2210  CG2 ILE A 395     -20.150 -11.267   6.103  1.00 73.95           C
ATOM   2211  CD1 ILE A 395     -19.422  -8.216   6.543  1.00 73.43           C
ATOM   2212  N   ILE A 396     -23.346 -12.748   5.831  1.00 65.21           N
ATOM   2213  CA  ILE A 396     -23.738 -14.086   6.257  1.00 64.45           C
ATOM   2214  C   ILE A 396     -22.865 -15.153   5.606  1.00 63.55           C
ATOM   2215  O   ILE A 396     -22.382 -16.071   6.276  1.00 64.23           O
ATOM   2216  CB  ILE A 396     -25.233 -14.353   5.969  1.00 65.48           C
ATOM   2217  CG1 ILE A 396     -26.110 -13.390   6.773  1.00 67.76           C
ATOM   2218  CG2 ILE A 396     -25.591 -15.797   6.287  1.00 65.68           C
ATOM   2219  CD1 ILE A 396     -27.590 -13.698   6.696  1.00 69.62           C
ATOM   2220  N   THR A 397     -22.648 -15.044   4.299  1.00 63.42           N
ATOM   2221  CA  THR A 397     -21.819 -15.988   3.569  1.00 64.06           C
ATOM   2222  C   THR A 397     -20.387 -15.467   3.452  1.00 62.36           C
ATOM   2223  O   THR A 397     -20.083 -14.319   3.781  1.00 62.98           O
ATOM   2224  CB  THR A 397     -22.403 -16.253   2.180  1.00 66.99           C
ATOM   2225  OG1 THR A 397     -22.210 -15.101   1.350  1.00 69.15           O
ATOM   2226  CG2 THR A 397     -23.890 -16.557   2.279  1.00 68.48           C
ATOM   2227  N   CYS A 398     -19.497 -16.341   2.975  1.00 63.22           N
ATOM   2228  CA  CYS A 398     -18.096 -15.961   2.827  1.00 65.84           C
ATOM   2229  C   CYS A 398     -17.890 -15.000   1.663  1.00 69.51           C
ATOM   2230  O   CYS A 398     -16.981 -14.163   1.707  1.00 74.16           O
ATOM   2231  CB  CYS A 398     -17.230 -17.208   2.650  1.00 65.76           C
ATOM   2232  SG  CYS A 398     -17.069 -18.223   4.138  1.00 63.10           S
ATOM   2233  N   THR A 399     -18.708 -15.110   0.613  1.00 72.30           N
ATOM   2234  CA  THR A 399     -18.628 -14.153  -0.487  1.00 77.91           C
ATOM   2235  C   THR A 399     -18.972 -12.747  -0.013  1.00 77.53           C
ATOM   2236  O   THR A 399     -18.322 -11.772  -0.408  1.00 75.29           O
ATOM   2237  CB  THR A 399     -19.556 -14.576  -1.626  1.00 78.41           C
ATOM   2238  OG1 THR A 399     -20.741 -15.172  -1.084  1.00 78.47           O
ATOM   2239  CG2 THR A 399     -18.860 -15.576  -2.536  1.00 77.53           C
ATOM   2240  N   GLU A 400     -19.994 -12.624   0.837  1.00 75.44           N
ATOM   2241  CA  GLU A 400     -20.313 -11.330   1.429  1.00 72.57           C
ATOM   2242  C   GLU A 400     -19.186 -10.840   2.327  1.00 71.51           C
ATOM   2243  O   GLU A 400     -18.938  -9.631   2.409  1.00 72.64           O
ATOM   2244  CB  GLU A 400     -21.623 -11.419   2.211  1.00 72.66           C
ATOM   2245  CG  GLU A 400     -22.839 -11.716   1.347  1.00 75.40           C
ATOM   2246  CD  GLU A 400     -24.064 -12.073   2.166  1.00 78.87           C
ATOM   2247  OE1 GLU A 400     -23.922 -12.294   3.387  1.00 79.64           O
ATOM   2248  OE2 GLU A 400     -25.170 -12.132   1.588  1.00 83.40           O
ATOM   2249  N   LEU A 401     -18.501 -11.758   3.013  1.00 72.32           N
ATOM   2250  CA  LEU A 401     -17.339 -11.377   3.810  1.00 69.93           C
ATOM   2251  C   LEU A 401     -16.233 -10.811   2.929  1.00 68.89           C
ATOM   2252  O   LEU A 401     -15.583  -9.823   3.291  1.00 71.09           O
ATOM   2253  CB  LEU A 401     -16.833 -12.583   4.603  1.00 67.81           C
ATOM   2254  CG  LEU A 401     -15.831 -12.312   5.726  1.00 66.85           C
ATOM   2255  CD1 LEU A 401     -16.534 -11.725   6.937  1.00 67.21           C
ATOM   2256  CD2 LEU A 401     -15.090 -13.586   6.100  1.00 68.14           C
ATOM   2257  N   TYR A 402     -16.001 -11.430   1.769  1.00 70.18           N
ATOM   2258  CA  TYR A 402     -14.994 -10.920   0.845  1.00 73.51           C
ATOM   2259  C   TYR A 402     -15.406  -9.574   0.260  1.00 78.63           C
ATOM   2260  O   TYR A 402     -14.559  -8.702   0.039  1.00 79.05           O
ATOM   2261  CB  TYR A 402     -14.743 -11.933  -0.272  1.00 73.25           C
ATOM   2262  CG  TYR A 402     -13.736 -11.470  -1.302  1.00 71.90           C
ATOM   2263  CD1 TYR A 402     -12.383 -11.399  -0.995  1.00 71.97           C
ATOM   2264  CD2 TYR A 402     -14.138 -11.102  -2.579  1.00 73.58           C
ATOM   2265  CE1 TYR A 402     -11.459 -10.976  -1.931  1.00 73.28           C
ATOM   2266  CE2 TYR A 402     -13.220 -10.678  -3.523  1.00 74.90           C
ATOM   2267  CZ  TYR A 402     -11.882 -10.617  -3.193  1.00 75.09           C
ATOM   2268  OH  TYR A 402     -10.965 -10.195  -4.128  1.00 74.53           O
ATOM   2269  N   GLN A 403     -16.702  -9.390  -0.004  1.00 82.98           N
ATOM   2270  CA  GLN A 403     -17.163  -8.152  -0.626  1.00 83.95           C
ATOM   2271  C   GLN A 403     -16.942  -6.949   0.284  1.00 85.84           C
ATOM   2272  O   GLN A 403     -16.595  -5.861  -0.192  1.00 93.31           O
ATOM   2273  CB  GLN A 403     -18.639  -8.275  -1.004  1.00 82.65           C
ATOM   2274  CG  GLN A 403     -18.888  -9.068  -2.277  1.00 81.97           C
ATOM   2275  CD  GLN A 403     -20.310  -9.581  -2.375  1.00 83.90           C
ATOM   2276  OE1 GLN A 403     -21.150  -9.282  -1.526  1.00 80.64           O
ATOM   2277  NE2 GLN A 403     -20.589 -10.359  -3.415  1.00 86.22           N
ATOM   2278  N   GLN A 404     -17.138  -7.120   1.592  1.00 80.80           N
ATOM   2279  CA  GLN A 404     -17.030  -6.031   2.555  1.00 75.49           C
ATOM   2280  C   GLN A 404     -15.673  -5.999   3.252  1.00 69.89           C
ATOM   2281  O   GLN A 404     -15.587  -5.603   4.419  1.00 69.83           O
ATOM   2282  CB  GLN A 404     -18.151  -6.130   3.589  1.00 77.94           C
ATOM   2283  CG  GLN A 404     -19.524  -6.391   2.995  1.00 79.81           C
ATOM   2284  CD  GLN A 404     -20.330  -5.120   2.818  1.00 84.43           C
ATOM   2285  OE1 GLN A 404     -19.823  -4.017   3.022  1.00 87.07           O
ATOM   2286  NE2 GLN A 404     -21.594  -5.268   2.438  1.00 91.18           N
ATOM   2287  N   ARG A 405     -14.608  -6.406   2.556  1.00 65.92           N
ATOM   2288  CA  ARG A 405     -13.298  -6.499   3.195  1.00 70.36           C
ATOM   2289  C   ARG A 405     -12.780  -5.131   3.629  1.00 75.14           C
ATOM   2290  O   ARG A 405     -12.182  -5.003   4.703  1.00 77.34           O
ATOM   2291  CB  ARG A 405     -12.301  -7.182   2.257  1.00 71.19           C
ATOM   2292  CG  ARG A 405     -12.291  -6.638   0.837  1.00 73.34           C
ATOM   2293  CD  ARG A 405     -11.572  -7.594  -0.105  1.00 76.33           C
ATOM   2294  NE  ARG A 405     -11.418  -7.038  -1.444  1.00 76.75           N
ATOM   2295  CZ  ARG A 405     -12.368  -7.040  -2.369  1.00 74.62           C
ATOM   2296  NH1 ARG A 405     -13.562  -7.559  -2.134  1.00 74.49           N
ATOM   2297  NH2 ARG A 405     -12.113  -6.507  -3.561  1.00 73.76           N
ATOM   2298  N   ALA A 406     -12.989  -4.100   2.805  1.00 78.10           N
ATOM   2299  CA  ALA A 406     -12.527  -2.762   3.165  1.00 76.53           C
ATOM   2300  C   ALA A 406     -13.261  -2.229   4.390  1.00 72.66           C
ATOM   2301  O   ALA A 406     -12.644  -1.638   5.286  1.00 68.96           O
ATOM   2302  CB  ALA A 406     -12.697  -1.812   1.981  1.00 78.78           C
ATOM   2303  N   LEU A 407     -14.580  -2.428   4.446  1.00 70.45           N
ATOM   2304  CA  LEU A 407     -15.347  -1.980   5.603  1.00 71.88           C
ATOM   2305  C   LEU A 407     -14.903  -2.704   6.868  1.00 74.13           C
ATOM   2306  O   LEU A 407     -14.813  -2.097   7.941  1.00 74.88           O
ATOM   2307  CB  LEU A 407     -16.841  -2.190   5.356  1.00 71.64           C
ATOM   2308  CG  LEU A 407     -17.785  -1.797   6.494  1.00 72.55           C
ATOM   2309  CD1 LEU A 407     -17.649  -0.317   6.818  1.00 71.35           C
ATOM   2310  CD2 LEU A 407     -19.223  -2.143   6.141  1.00 75.11           C
ATOM   2311  N   LEU A 408     -14.624  -4.006   6.761  1.00 75.61           N
ATOM   2312  CA  LEU A 408     -14.127  -4.752   7.913  1.00 75.32           C
ATOM   2313  C   LEU A 408     -12.756  -4.252   8.348  1.00 75.67           C
ATOM   2314  O   LEU A 408     -12.485  -4.127   9.548  1.00 74.99           O
ATOM   2315  CB  LEU A 408     -14.076  -6.244   7.587  1.00 73.69           C
ATOM   2316  CG  LEU A 408     -15.426  -6.922   7.359  1.00 73.64           C
ATOM   2317  CD1 LEU A 408     -15.231  -8.327   6.816  1.00 72.42           C
ATOM   2318  CD2 LEU A 408     -16.240  -6.944   8.642  1.00 74.96           C
ATOM   2319  N   SER A 409     -11.874  -3.965   7.386  1.00 74.66           N
ATOM   2320  CA  SER A 409     -10.553  -3.448   7.724  1.00 73.81           C
ATOM   2321  C   SER A 409     -10.642  -2.078   8.381  1.00 72.56           C
ATOM   2322  O   SER A 409      -9.793  -1.729   9.209  1.00 71.89           O
ATOM   2323  CB  SER A 409      -9.676  -3.383   6.473  1.00 74.06           C
ATOM   2324  OG  SER A 409      -9.930  -2.202   5.732  1.00 73.23           O
ATOM   2325  N   LEU A 410     -11.652  -1.287   8.019  1.00 75.73           N
ATOM   2326  CA  LEU A 410     -11.853   0.006   8.660  1.00 82.72           C
ATOM   2327  C   LEU A 410     -12.553  -0.103  10.009  1.00 85.37           C
ATOM   2328  O   LEU A 410     -12.385   0.786  10.851  1.00 91.72           O
ATOM   2329  CB  LEU A 410     -12.651   0.931   7.740  1.00 84.51           C
ATOM   2330  CG  LEU A 410     -11.892   1.457   6.521  1.00 86.14           C
ATOM   2331  CD1 LEU A 410     -12.706   2.510   5.789  1.00 86.51           C
ATOM   2332  CD2 LEU A 410     -10.536   2.011   6.931  1.00 85.76           C
ATOM   2333  N   LEU A 411     -13.325  -1.167  10.236  1.00 84.59           N
ATOM   2334  CA  LEU A 411     -14.096  -1.313  11.464  1.00 83.36           C
ATOM   2335  C   LEU A 411     -13.432  -2.206  12.503  1.00 82.11           C
ATOM   2336  O   LEU A 411     -13.795  -2.128  13.682  1.00 81.85           O
ATOM   2337  CB  LEU A 411     -15.489  -1.875  11.153  1.00 84.82           C
ATOM   2338  CG  LEU A 411     -16.503  -0.927  10.510  1.00 89.30           C
ATOM   2339  CD1 LEU A 411     -17.829  -1.639  10.287  1.00 89.39           C
ATOM   2340  CD2 LEU A 411     -16.695   0.317  11.363  1.00 93.10           C
ATOM   2341  N   PHE A 412     -12.479  -3.043  12.106  1.00 77.76           N
ATOM   2342  CA  PHE A 412     -11.864  -4.011  13.002  1.00 73.13           C
ATOM   2343  C   PHE A 412     -10.352  -3.826  13.023  1.00 70.98           C
ATOM   2344  O   PHE A 412      -9.771  -3.128  12.187  1.00 70.31           O
ATOM   2345  CB  PHE A 412     -12.220  -5.445  12.588  1.00 71.33           C
ATOM   2346  CG  PHE A 412     -13.648  -5.818  12.864  1.00 69.67           C
ATOM   2347  CD1 PHE A 412     -14.017  -6.341  14.092  1.00 71.57           C
ATOM   2348  CD2 PHE A 412     -14.623  -5.644  11.895  1.00 68.32           C
ATOM   2349  CE1 PHE A 412     -15.331  -6.685  14.349  1.00 73.96           C
ATOM   2350  CE2 PHE A 412     -15.939  -5.986  12.146  1.00 69.87           C
ATOM   2351  CZ  PHE A 412     -16.293  -6.507  13.375  1.00 72.29           C
ATOM   2352  N   SER A 413      -9.717  -4.470  14.000  1.00 70.16           N
ATOM   2353  CA  SER A 413      -8.273  -4.391  14.151  1.00 71.84           C
ATOM   2354  C   SER A 413      -7.576  -5.115  13.000  1.00 70.51           C
ATOM   2355  O   SER A 413      -8.189  -5.865  12.235  1.00 70.43           O
ATOM   2356  CB  SER A 413      -7.843  -4.981  15.493  1.00 75.36           C
ATOM   2357  OG  SER A 413      -8.207  -6.347  15.591  1.00 79.28           O
ATOM   2358  N   GLU A 414      -6.265  -4.880  12.890  1.00 74.37           N
ATOM   2359  CA  GLU A 414      -5.499  -5.418  11.768  1.00 77.64           C
ATOM   2360  C   GLU A 414      -5.545  -6.941  11.745  1.00 79.85           C
ATOM   2361  O   GLU A 414      -5.786  -7.552  10.696  1.00 81.36           O
ATOM   2362  CB  GLU A 414      -4.055  -4.922  11.839  1.00 81.97           C
ATOM   2363  CG  GLU A 414      -3.344  -4.884  10.496  1.00 87.32           C
ATOM   2364  CD  GLU A 414      -1.864  -4.588  10.629  1.00 91.46           C
ATOM   2365  OE1 GLU A 414      -1.420  -4.262  11.750  1.00 96.87           O
ATOM   2366  OE2 GLU A 414      -1.143  -4.681   9.613  1.00 89.99           O
ATOM   2367  N   THR A 415      -5.327  -7.573  12.900  1.00 80.21           N
ATOM   2368  CA  THR A 415      -5.346  -9.031  12.962  1.00 79.77           C
ATOM   2369  C   THR A 415      -6.730  -9.580  12.637  1.00 73.57           C
ATOM   2370  O   THR A 415      -6.855 -10.608  11.962  1.00 72.72           O
ATOM   2371  CB  THR A 415      -4.893  -9.506  14.342  1.00 82.63           C
ATOM   2372  OG1 THR A 415      -5.552  -8.736  15.355  1.00 88.28           O
ATOM   2373  CG2 THR A 415      -3.387  -9.347  14.492  1.00 82.79           C
ATOM   2374  N   SER A 416      -7.781  -8.903  13.106  1.00 68.13           N
ATOM   2375  CA  SER A 416      -9.140  -9.390  12.885  1.00 67.76           C
ATOM   2376  C   SER A 416      -9.482  -9.426  11.400  1.00 68.40           C
ATOM   2377  O   SER A 416      -9.964 -10.444  10.887  1.00 70.66           O
ATOM   2378  CB  SER A 416     -10.137  -8.519  13.650  1.00 69.40           C
ATOM   2379  OG  SER A 416     -10.223  -8.915  15.008  1.00 70.68           O
ATOM   2380  N   TRP A 417      -9.233  -8.327  10.685  1.00 71.85           N
ATOM   2381  CA  TRP A 417      -9.550  -8.324   9.263  1.00 75.94           C
ATOM   2382  C   TRP A 417      -8.547  -9.120   8.439  1.00 78.51           C
ATOM   2383  O   TRP A 417      -8.911  -9.615   7.369  1.00 78.36           O
ATOM   2384  CB  TRP A 417      -9.685  -6.888   8.736  1.00 77.09           C
ATOM   2385  CG  TRP A 417      -8.412  -6.133   8.490  1.00 76.13           C
ATOM   2386  CD1 TRP A 417      -7.828  -5.228   9.325  1.00 77.05           C
ATOM   2387  CD2 TRP A 417      -7.599  -6.171   7.310  1.00 74.31           C
ATOM   2388  NE1 TRP A 417      -6.688  -4.719   8.752  1.00 76.94           N
ATOM   2389  CE2 TRP A 417      -6.525  -5.281   7.514  1.00 73.57           C
ATOM   2390  CE3 TRP A 417      -7.666  -6.880   6.106  1.00 74.61           C
ATOM   2391  CZ2 TRP A 417      -5.529  -5.080   6.561  1.00 71.57           C
ATOM   2392  CZ3 TRP A 417      -6.674  -6.681   5.162  1.00 74.26           C
ATOM   2393  CH2 TRP A 417      -5.620  -5.789   5.395  1.00 73.50           C
ATOM   2394  N   HIS A 418      -7.313  -9.293   8.921  1.00 81.19           N
ATOM   2395  CA  HIS A 418      -6.408 -10.245   8.282  1.00 83.79           C
ATOM   2396  C   HIS A 418      -6.977 -11.658   8.348  1.00 83.99           C
ATOM   2397  O   HIS A 418      -6.973 -12.394   7.354  1.00 90.18           O
ATOM   2398  CB  HIS A 418      -5.031 -10.190   8.944  1.00 87.08           C
ATOM   2399  CG  HIS A 418      -4.173  -9.061   8.467  1.00 90.32           C
ATOM   2400  ND1 HIS A 418      -2.799  -9.068   8.586  1.00 93.77           N
ATOM   2401  CD2 HIS A 418      -4.492  -7.889   7.871  1.00 91.12           C
ATOM   2402  CE1 HIS A 418      -2.310  -7.948   8.083  1.00 93.30           C
ATOM   2403  NE2 HIS A 418      -3.317  -7.215   7.642  1.00 91.81           N
ATOM   2404  N   TYR A 419      -7.482 -12.048   9.521  1.00 76.79           N
ATOM   2405  CA  TYR A 419      -8.104 -13.360   9.674  1.00 73.12           C
ATOM   2406  C   TYR A 419      -9.354 -13.481   8.809  1.00 66.49           C
ATOM   2407  O   TYR A 419      -9.600 -14.530   8.200  1.00 65.00           O
ATOM   2408  CB  TYR A 419      -8.434 -13.601  11.147  1.00 75.01           C
ATOM   2409  CG  TYR A 419      -9.314 -14.801  11.411  1.00 75.06           C
ATOM   2410  CD1 TYR A 419      -8.873 -16.087  11.126  1.00 73.67           C
ATOM   2411  CD2 TYR A 419     -10.581 -14.649  11.959  1.00 75.28           C
ATOM   2412  CE1 TYR A 419      -9.673 -17.186  11.372  1.00 73.00           C
ATOM   2413  CE2 TYR A 419     -11.388 -15.742  12.208  1.00 74.50           C
ATOM   2414  CZ  TYR A 419     -10.929 -17.008  11.912  1.00 73.80           C
ATOM   2415  OH  TYR A 419     -11.730 -18.100  12.158  1.00 70.23           O
ATOM   2416  N   PHE A 420     -10.157 -12.416   8.747  1.00 63.23           N
ATOM   2417  CA  PHE A 420     -11.353 -12.437   7.910  1.00 63.62           C
ATOM   2418  C   PHE A 420     -10.997 -12.597   6.435  1.00 64.41           C
ATOM   2419  O   PHE A 420     -11.660 -13.344   5.707  1.00 63.84           O
ATOM   2420  CB  PHE A 420     -12.171 -11.164   8.130  1.00 61.79           C
ATOM   2421  CG  PHE A 420     -12.823 -11.089   9.482  1.00 60.50           C
ATOM   2422  CD1 PHE A 420     -13.241 -12.240  10.130  1.00 60.38           C
ATOM   2423  CD2 PHE A 420     -13.018  -9.867  10.104  1.00 61.64           C
ATOM   2424  CE1 PHE A 420     -13.841 -12.173  11.373  1.00 60.84           C
ATOM   2425  CE2 PHE A 420     -13.617  -9.794  11.347  1.00 63.91           C
ATOM   2426  CZ  PHE A 420     -14.029 -10.949  11.983  1.00 63.26           C
ATOM   2427  N   LEU A 421      -9.956 -11.896   5.977  1.00 66.14           N
ATOM   2428  CA  LEU A 421      -9.509 -12.039   4.595  1.00 68.49           C
ATOM   2429  C   LEU A 421      -8.974 -13.441   4.330  1.00 69.95           C
ATOM   2430  O   LEU A 421      -9.195 -14.002   3.251  1.00 68.54           O
ATOM   2431  CB  LEU A 421      -8.446 -10.989   4.276  1.00 68.72           C
ATOM   2432  CG  LEU A 421      -8.054 -10.846   2.804  1.00 70.03           C
ATOM   2433  CD1 LEU A 421      -9.232 -10.350   1.980  1.00 68.67           C
ATOM   2434  CD2 LEU A 421      -6.860  -9.915   2.655  1.00 72.48           C
ATOM   2435  N   HIS A 422      -8.258 -14.016   5.300  1.00 72.31           N
ATOM   2436  CA  HIS A 422      -7.788 -15.390   5.154  1.00 70.37           C
ATOM   2437  C   HIS A 422      -8.958 -16.356   5.010  1.00 68.88           C
ATOM   2438  O   HIS A 422      -8.918 -17.274   4.182  1.00 68.17           O
ATOM   2439  CB  HIS A 422      -6.920 -15.779   6.351  1.00 71.16           C
ATOM   2440  CG  HIS A 422      -5.473 -15.433   6.188  1.00 72.34           C
ATOM   2441  ND1 HIS A 422      -4.934 -14.251   6.647  1.00 72.53           N
ATOM   2442  CD2 HIS A 422      -4.451 -16.117   5.620  1.00 72.46           C
ATOM   2443  CE1 HIS A 422      -3.644 -14.219   6.367  1.00 72.89           C
ATOM   2444  NE2 HIS A 422      -3.325 -15.339   5.744  1.00 73.62           N
ATOM   2445  N   ILE A 423     -10.006 -16.166   5.814  1.00 67.75           N
ATOM   2446  CA  ILE A 423     -11.176 -17.035   5.727  1.00 67.35           C
ATOM   2447  C   ILE A 423     -11.883 -16.859   4.387  1.00 70.51           C
ATOM   2448  O   ILE A 423     -12.269 -17.840   3.740  1.00 74.28           O
ATOM   2449  CB  ILE A 423     -12.128 -16.772   6.908  1.00 65.30           C
ATOM   2450  CG1 ILE A 423     -11.447 -17.118   8.234  1.00 64.23           C
ATOM   2451  CG2 ILE A 423     -13.413 -17.572   6.749  1.00 65.07           C
ATOM   2452  CD1 ILE A 423     -10.665 -18.415   8.203  1.00 67.48           C
ATOM   2453  N   SER A 424     -12.061 -15.610   3.947  1.00 72.12           N
ATOM   2454  CA  SER A 424     -12.808 -15.343   2.723  1.00 71.27           C
ATOM   2455  C   SER A 424     -12.103 -15.860   1.476  1.00 66.23           C
ATOM   2456  O   SER A 424     -12.766 -16.105   0.463  1.00 65.00           O
ATOM   2457  CB  SER A 424     -13.070 -13.842   2.584  1.00 72.53           C
ATOM   2458  OG  SER A 424     -11.855 -13.113   2.549  1.00 75.91           O
ATOM   2459  N   LEU A 425     -10.783 -16.029   1.523  1.00 62.37           N
ATOM   2460  CA  LEU A 425     -10.018 -16.535   0.392  1.00 64.17           C
ATOM   2461  C   LEU A 425      -9.753 -18.032   0.486  1.00 65.12           C
ATOM   2462  O   LEU A 425      -9.019 -18.575  -0.345  1.00 61.14           O
ATOM   2463  CB  LEU A 425      -8.696 -15.776   0.268  1.00 68.03           C
ATOM   2464  CG  LEU A 425      -8.800 -14.296  -0.104  1.00 69.85           C
ATOM   2465  CD1 LEU A 425      -7.439 -13.622  -0.013  1.00 68.99           C
ATOM   2466  CD2 LEU A 425      -9.393 -14.130  -1.495  1.00 70.01           C
ATOM   2467  N   GLY A 426     -10.333 -18.708   1.473  1.00 65.98           N
ATOM   2468  CA  GLY A 426     -10.100 -20.130   1.654  1.00 65.26           C
ATOM   2469  C   GLY A 426      -8.675 -20.478   2.026  1.00 64.57           C
ATOM   2470  O   GLY A 426      -8.142 -21.488   1.549  1.00 63.49           O
ATOM   2471  N   LEU A 427      -8.045 -19.667   2.870  1.00 62.09           N
ATOM   2472  CA  LEU A 427      -6.672 -19.880   3.297  1.00 61.34           C
ATOM   2473  C   LEU A 427      -6.640 -20.397   4.730  1.00 59.26           C
ATOM   2474  O   LEU A 427      -7.603 -20.259   5.488  1.00 57.03           O
ATOM   2475  CB  LEU A 427      -5.856 -18.587   3.187  1.00 64.39           C
ATOM   2476  CG  LEU A 427      -4.870 -18.499   2.020  1.00 65.45           C
ATOM   2477  CD1 LEU A 427      -5.566 -18.805   0.703  1.00 65.17           C
ATOM   2478  CD2 LEU A 427      -4.212 -17.128   1.977  1.00 68.67           C
ATOM   2479  N   GLY A 428      -5.513 -20.997   5.091  1.00 56.19           N
ATOM   2480  CA  GLY A 428      -5.349 -21.529   6.430  1.00 56.40           C
ATOM   2481  C   GLY A 428      -3.976 -22.141   6.589  1.00 57.55           C
ATOM   2482  O   GLY A 428      -3.156 -22.140   5.666  1.00 55.84           O
ATOM   2483  N   SER A 429      -3.736 -22.666   7.789  1.00 59.28           N
ATOM   2484  CA  SER A 429      -2.457 -23.292   8.091  1.00 61.42           C
ATOM   2485  C   SER A 429      -2.283 -24.566   7.274  1.00 64.42           C
ATOM   2486  O   SER A 429      -3.206 -25.380   7.168  1.00 67.03           O
ATOM   2487  CB  SER A 429      -2.358 -23.602   9.584  1.00 61.64           C
ATOM   2488  OG  SER A 429      -1.015 -23.543  10.030  1.00 65.90           O
ATOM   2489  N   THR A 430      -1.094 -24.737   6.695  1.00 66.69           N
ATOM   2490  CA  THR A 430      -0.787 -25.905   5.883  1.00 67.93           C
ATOM   2491  C   THR A 430       0.198 -26.858   6.543  1.00 71.60           C
ATOM   2492  O   THR A 430       0.410 -27.959   6.022  1.00 71.63           O
ATOM   2493  CB  THR A 430      -0.233 -25.474   4.516  1.00 68.32           C
ATOM   2494  OG1 THR A 430       0.900 -24.618   4.704  1.00 65.76           O
ATOM   2495  CG2 THR A 430      -1.298 -24.732   3.723  1.00 69.62           C
ATOM   2496  N   HIS A 431       0.806 -26.471   7.662  1.00 79.73           N
ATOM   2497  CA  HIS A 431       1.699 -27.340   8.414  1.00 87.30           C
ATOM   2498  C   HIS A 431       1.322 -27.287   9.887  1.00 85.16           C
ATOM   2499  O   HIS A 431       0.923 -26.236  10.397  1.00 85.13           O
ATOM   2500  CB  HIS A 431       3.169 -26.937   8.226  1.00 95.78           C
ATOM   2501  CG  HIS A 431       3.494 -25.571   8.745  1.00108.97           C
ATOM   2502  ND1 HIS A 431       3.414 -24.439   7.964  1.00118.08           N
ATOM   2503  CD2 HIS A 431       3.907 -25.157   9.967  1.00116.86           C
ATOM   2504  CE1 HIS A 431       3.760 -23.385   8.682  1.00120.39           C
ATOM   2505  NE2 HIS A 431       4.064 -23.793   9.901  1.00121.82           N
ATOM   2506  N   LEU A 432       1.449 -28.425  10.564  1.00 84.47           N
ATOM   2507  CA  LEU A 432       1.051 -28.546  11.960  1.00 83.40           C
ATOM   2508  C   LEU A 432       2.240 -28.226  12.858  1.00 89.94           C
ATOM   2509  O   LEU A 432       3.260 -28.922  12.819  1.00 90.09           O
ATOM   2510  CB  LEU A 432       0.519 -29.949  12.249  1.00 81.17           C
ATOM   2511  CG  LEU A 432      -0.480 -30.518  11.238  1.00 80.40           C
ATOM   2512  CD1 LEU A 432      -0.955 -31.897  11.671  1.00 82.66           C
ATOM   2513  CD2 LEU A 432      -1.660 -29.576  11.052  1.00 80.18           C
ATOM   2514  N   THR A 433       2.105 -27.177  13.665  1.00 99.47           N
ATOM   2515  CA  THR A 433       3.156 -26.762  14.584  1.00105.40           C
ATOM   2516  C   THR A 433       2.924 -27.418  15.940  1.00110.29           C
ATOM   2517  O   THR A 433       1.892 -27.183  16.579  1.00112.37           O
ATOM   2518  CB  THR A 433       3.187 -25.240  14.725  1.00107.12           C
ATOM   2519  OG1 THR A 433       1.912 -24.775  15.187  1.00108.44           O
ATOM   2520  CG2 THR A 433       3.504 -24.588  13.389  1.00107.62           C
ATOM   2521  N   ARG A 434       3.880 -28.235  16.374  1.00114.29           N
ATOM   2522  CA  ARG A 434       3.776 -28.893  17.669  1.00116.54           C
ATOM   2523  C   ARG A 434       3.772 -27.856  18.783  1.00120.61           C
ATOM   2524  O   ARG A 434       4.744 -27.113  18.955  1.00123.73           O
ATOM   2525  CB  ARG A 434       4.932 -29.875  17.854  1.00116.88           C
ATOM   2526  N   ASP A 435       2.673 -27.803  19.534  1.00121.10           N
ATOM   2527  CA  ASP A 435       2.534 -26.819  20.600  1.00119.37           C
ATOM   2528  C   ASP A 435       3.599 -27.040  21.665  1.00122.75           C
ATOM   2529  O   ASP A 435       3.705 -28.130  22.235  1.00125.74           O
ATOM   2530  CB  ASP A 435       1.137 -26.903  21.212  1.00112.44           C
ATOM   2531  N   GLY A 436       4.384 -26.000  21.934  1.00120.79           N
ATOM   2532  CA  GLY A 436       5.493 -26.110  22.860  1.00119.05           C
ATOM   2533  C   GLY A 436       5.116 -25.842  24.301  1.00116.35           C
ATOM   2534  O   GLY A 436       4.190 -26.461  24.835  1.00118.53           O
ATOM   2535  N   GLU A 437       5.832 -24.921  24.940  1.00110.61           N
ATOM   2536  CA  GLU A 437       5.599 -24.626  26.347  1.00100.54           C
ATOM   2537  C   GLU A 437       4.221 -24.008  26.552  1.00 91.36           C
ATOM   2538  O   GLU A 437       3.758 -23.195  25.748  1.00 85.20           O
ATOM   2539  CB  GLU A 437       6.679 -23.684  26.876  1.00 97.92           C
ATOM   2540  N   ARG A 438       3.566 -24.403  27.640  1.00 85.57           N
ATOM   2541  CA  ARG A 438       2.267 -23.852  27.985  1.00 82.24           C
ATOM   2542  C   ARG A 438       2.422 -22.451  28.572  1.00 78.60           C
ATOM   2543  O   ARG A 438       3.513 -22.026  28.961  1.00 81.97           O
ATOM   2544  CB  ARG A 438       1.541 -24.762  28.976  1.00 83.39           C
ATOM   2545  CG  ARG A 438       2.107 -24.722  30.385  1.00 85.10           C
ATOM   2546  CD  ARG A 438       1.065 -25.142  31.409  1.00 86.81           C
ATOM   2547  NE  ARG A 438       0.626 -26.517  31.208  1.00 85.46           N
ATOM   2548  CZ  ARG A 438      -0.643 -26.899  31.167  1.00 80.80           C
ATOM   2549  NH1 ARG A 438      -1.632 -26.032  31.310  1.00 78.27           N
ATOM   2550  NH2 ARG A 438      -0.928 -28.184  30.977  1.00 80.51           N
ATOM   2551  N   LYS A 439       1.301 -21.728  28.631  1.00 73.59           N
ATOM   2552  CA  LYS A 439       1.300 -20.355  29.112  1.00 74.14           C
ATOM   2553  C   LYS A 439       0.555 -20.157  30.424  1.00 70.32           C
ATOM   2554  O   LYS A 439       0.848 -19.191  31.135  1.00 70.83           O
ATOM   2555  CB  LYS A 439       0.693 -19.421  28.054  1.00 77.59           C
ATOM   2556  CG  LYS A 439       1.130 -19.730  26.631  1.00 80.29           C
ATOM   2557  CD  LYS A 439       1.334 -18.458  25.825  1.00 81.74           C
ATOM   2558  CE  LYS A 439       2.125 -18.729  24.556  1.00 85.36           C
ATOM   2559  NZ  LYS A 439       1.818 -17.738  23.487  1.00 87.80           N
ATOM   2560  N   SER A 440      -0.388 -21.033  30.763  1.00 67.58           N
ATOM   2561  CA  SER A 440      -1.150 -20.869  31.992  1.00 65.48           C
ATOM   2562  C   SER A 440      -1.689 -22.218  32.443  1.00 64.86           C
ATOM   2563  O   SER A 440      -1.965 -23.098  31.624  1.00 70.14           O
ATOM   2564  CB  SER A 440      -2.301 -19.873  31.808  1.00 66.71           C
ATOM   2565  OG  SER A 440      -3.281 -20.384  30.921  1.00 68.98           O
ATOM   2566  N   MET A 441      -1.831 -22.364  33.760  1.00 62.00           N
ATOM   2567  CA  MET A 441      -2.446 -23.537  34.369  1.00 60.34           C
ATOM   2568  C   MET A 441      -3.479 -23.068  35.381  1.00 55.56           C
ATOM   2569  O   MET A 441      -3.160 -22.275  36.272  1.00 57.00           O
ATOM   2570  CB  MET A 441      -1.400 -24.429  35.044  1.00 62.97           C
ATOM   2571  CG  MET A 441      -1.839 -25.872  35.226  1.00 63.81           C
ATOM   2572  SD  MET A 441      -0.576 -26.882  36.022  1.00 65.70           S
ATOM   2573  CE  MET A 441       0.371 -27.419  34.601  1.00 65.37           C
ATOM   2574  N   SER A 442      -4.709 -23.562  35.255  1.00 51.37           N
ATOM   2575  CA  SER A 442      -5.812 -23.064  36.062  1.00 49.10           C
ATOM   2576  C   SER A 442      -6.667 -24.221  36.559  1.00 49.41           C
ATOM   2577  O   SER A 442      -6.650 -25.321  36.003  1.00 50.20           O
ATOM   2578  CB  SER A 442      -6.681 -22.074  35.274  1.00 49.09           C
ATOM   2579  OG  SER A 442      -7.300 -22.710  34.169  1.00 50.83           O
ATOM   2580  N   VAL A 443      -7.414 -23.951  37.626  1.00 52.38           N
ATOM   2581  CA  VAL A 443      -8.368 -24.909  38.181  1.00 56.02           C
ATOM   2582  C   VAL A 443      -9.508 -24.131  38.823  1.00 56.25           C
ATOM   2583  O   VAL A 443      -9.277 -23.245  39.651  1.00 57.84           O
ATOM   2584  CB  VAL A 443      -7.703 -25.864  39.196  1.00 58.07           C
ATOM   2585  CG1 VAL A 443      -6.778 -25.098  40.132  1.00 59.47           C
ATOM   2586  CG2 VAL A 443      -8.759 -26.629  39.980  1.00 59.29           C
ATOM   2587  N   GLU A 444     -10.742 -24.457  38.437  1.00 58.30           N
ATOM   2588  CA  GLU A 444     -11.919 -23.764  38.942  1.00 58.92           C
ATOM   2589  C   GLU A 444     -13.001 -24.780  39.281  1.00 57.35           C
ATOM   2590  O   GLU A 444     -13.016 -25.901  38.766  1.00 56.42           O
ATOM   2591  CB  GLU A 444     -12.449 -22.737  37.932  1.00 60.18           C
ATOM   2592  CG  GLU A 444     -13.127 -23.345  36.717  1.00 60.12           C
ATOM   2593  CD  GLU A 444     -13.466 -22.309  35.663  1.00 60.26           C
ATOM   2594  OE1 GLU A 444     -12.589 -21.480  35.340  1.00 61.41           O
ATOM   2595  OE2 GLU A 444     -14.608 -22.324  35.158  1.00 58.06           O
ATOM   2596  N   ARG A 445     -13.912 -24.370  40.162  1.00 56.02           N
ATOM   2597  CA  ARG A 445     -14.968 -25.251  40.639  1.00 58.41           C
ATOM   2598  C   ARG A 445     -16.216 -24.441  40.962  1.00 57.52           C
ATOM   2599  O   ARG A 445     -16.130 -23.344  41.525  1.00 57.73           O
ATOM   2600  CB  ARG A 445     -14.518 -26.036  41.878  1.00 60.23           C
ATOM   2601  CG  ARG A 445     -15.455 -27.165  42.275  1.00 61.74           C
ATOM   2602  CD  ARG A 445     -14.734 -28.214  43.106  1.00 62.81           C
ATOM   2603  NE  ARG A 445     -13.586 -28.773  42.403  1.00 63.69           N
ATOM   2604  CZ  ARG A 445     -12.349 -28.786  42.879  1.00 65.69           C
ATOM   2605  NH1 ARG A 445     -12.060 -28.276  44.065  1.00 65.39           N
ATOM   2606  NH2 ARG A 445     -11.377 -29.323  42.147  1.00 69.46           N
ATOM   2607  N   THR A 446     -17.370 -25.000  40.604  1.00 57.14           N
ATOM   2608  CA  THR A 446     -18.676 -24.459  40.948  1.00 57.78           C
ATOM   2609  C   THR A 446     -19.231 -25.195  42.163  1.00 58.42           C
ATOM   2610  O   THR A 446     -18.943 -26.374  42.381  1.00 58.22           O
ATOM   2611  CB  THR A 446     -19.652 -24.587  39.773  1.00 58.22           C
ATOM   2612  OG1 THR A 446     -18.997 -24.202  38.559  1.00 58.94           O
ATOM   2613  CG2 THR A 446     -20.876 -23.704  39.982  1.00 58.74           C
ATOM   2614  N   PHE A 447     -20.030 -24.486  42.955  1.00 57.83           N
ATOM   2615  CA  PHE A 447     -20.579 -25.047  44.181  1.00 58.64           C
ATOM   2616  C   PHE A 447     -21.813 -24.250  44.575  1.00 59.05           C
ATOM   2617  O   PHE A 447     -22.129 -23.218  43.978  1.00 57.76           O
ATOM   2618  CB  PHE A 447     -19.540 -25.033  45.306  1.00 59.05           C
ATOM   2619  CG  PHE A 447     -18.626 -23.842  45.263  1.00 58.92           C
ATOM   2620  CD1 PHE A 447     -19.073 -22.594  45.662  1.00 59.94           C
ATOM   2621  CD2 PHE A 447     -17.323 -23.968  44.813  1.00 57.89           C
ATOM   2622  CE1 PHE A 447     -18.237 -21.496  45.620  1.00 59.66           C
ATOM   2623  CE2 PHE A 447     -16.482 -22.873  44.768  1.00 57.93           C
ATOM   2624  CZ  PHE A 447     -16.940 -21.635  45.173  1.00 58.64           C
ATOM   2625  N   SER A 448     -22.509 -24.746  45.594  1.00 61.84           N
ATOM   2626  CA  SER A 448     -23.588 -23.981  46.195  1.00 65.48           C
ATOM   2627  C   SER A 448     -23.025 -22.727  46.858  1.00 64.29           C
ATOM   2628  O   SER A 448     -21.828 -22.628  47.141  1.00 62.45           O
ATOM   2629  CB  SER A 448     -24.351 -24.828  47.214  1.00 67.89           C
ATOM   2630  OG  SER A 448     -23.477 -25.696  47.914  1.00 68.09           O
ATOM   2631  N   GLU A 449     -23.909 -21.760  47.100  1.00 63.43           N
ATOM   2632  CA  GLU A 449     -23.477 -20.442  47.552  1.00 64.19           C
ATOM   2633  C   GLU A 449     -22.670 -20.535  48.841  1.00 61.43           C
ATOM   2634  O   GLU A 449     -23.077 -21.196  49.801  1.00 61.78           O
ATOM   2635  CB  GLU A 449     -24.689 -19.534  47.756  1.00 68.49           C
ATOM   2636  CG  GLU A 449     -24.334 -18.136  48.236  1.00 71.34           C
ATOM   2637  CD  GLU A 449     -25.557 -17.306  48.571  1.00 72.28           C
ATOM   2638  OE1 GLU A 449     -26.637 -17.584  48.010  1.00 70.99           O
ATOM   2639  OE2 GLU A 449     -25.437 -16.374  49.394  1.00 73.80           O
ATOM   2640  N   ILE A 450     -21.517 -19.871  48.852  1.00 60.77           N
ATOM   2641  CA  ILE A 450     -20.648 -19.795  50.020  1.00 62.61           C
ATOM   2642  C   ILE A 450     -20.476 -18.325  50.371  1.00 65.51           C
ATOM   2643  O   ILE A 450     -19.991 -17.537  49.549  1.00 68.67           O
ATOM   2644  CB  ILE A 450     -19.285 -20.461  49.768  1.00 62.53           C
ATOM   2645  CG1 ILE A 450     -19.469 -21.929  49.380  1.00 63.87           C
ATOM   2646  CG2 ILE A 450     -18.398 -20.339  50.997  1.00 63.41           C
ATOM   2647  CD1 ILE A 450     -18.167 -22.668  49.154  1.00 63.33           C
ATOM   2648  N   ASN A 451     -20.870 -17.956  51.591  1.00 67.65           N
ATOM   2649  CA  ASN A 451     -20.756 -16.584  52.059  1.00 68.92           C
ATOM   2650  C   ASN A 451     -19.853 -16.420  53.270  1.00 69.50           C
ATOM   2651  O   ASN A 451     -19.343 -15.315  53.488  1.00 69.25           O
ATOM   2652  CB  ASN A 451     -22.142 -16.013  52.398  1.00 67.85           C
ATOM   2653  CG  ASN A 451     -23.044 -17.031  53.066  1.00 66.01           C
ATOM   2654  OD1 ASN A 451     -22.685 -17.622  54.085  1.00 66.34           O
ATOM   2655  ND2 ASN A 451     -24.224 -17.243  52.494  1.00 64.94           N
ATOM   2656  N   LYS A 452     -19.642 -17.470  54.060  1.00 73.08           N
ATOM   2657  CA  LYS A 452     -18.741 -17.381  55.200  1.00 75.78           C
ATOM   2658  C   LYS A 452     -17.302 -17.246  54.717  1.00 72.25           C
ATOM   2659  O   LYS A 452     -16.865 -17.975  53.821  1.00 73.84           O
ATOM   2660  CB  LYS A 452     -18.895 -18.610  56.094  1.00 80.79           C
ATOM   2661  CG  LYS A 452     -20.280 -18.757  56.707  1.00 85.81           C
ATOM   2662  CD  LYS A 452     -20.271 -19.725  57.878  1.00 89.52           C
ATOM   2663  CE  LYS A 452     -21.473 -19.509  58.784  1.00 92.97           C
ATOM   2664  NZ  LYS A 452     -22.750 -19.471  58.017  1.00 95.33           N
ATOM   2665  N   ALA A 453     -16.567 -16.304  55.312  1.00 70.52           N
ATOM   2666  CA  ALA A 453     -15.210 -16.019  54.857  1.00 72.18           C
ATOM   2667  C   ALA A 453     -14.282 -17.207  55.077  1.00 70.71           C
ATOM   2668  O   ALA A 453     -13.437 -17.508  54.226  1.00 70.31           O
ATOM   2669  CB  ALA A 453     -14.669 -14.777  55.565  1.00 74.27           C
ATOM   2670  N   GLU A 454     -14.418 -17.890  56.217  1.00 73.51           N
ATOM   2671  CA  GLU A 454     -13.526 -19.003  56.528  1.00 76.86           C
ATOM   2672  C   GLU A 454     -13.671 -20.133  55.516  1.00 72.32           C
ATOM   2673  O   GLU A 454     -12.674 -20.735  55.098  1.00 70.39           O
ATOM   2674  CB  GLU A 454     -13.797 -19.512  57.944  1.00 82.07           C
ATOM   2675  CG  GLU A 454     -12.668 -20.343  58.530  1.00 89.29           C
ATOM   2676  CD  GLU A 454     -12.956 -20.798  59.947  1.00 97.41           C
ATOM   2677  OE1 GLU A 454     -13.532 -20.005  60.722  1.00103.25           O
ATOM   2678  OE2 GLU A 454     -12.607 -21.948  60.287  1.00 96.04           O
ATOM   2679  N   GLU A 455     -14.906 -20.440  55.113  1.00 69.13           N
ATOM   2680  CA  GLU A 455     -15.118 -21.474  54.105  1.00 69.29           C
ATOM   2681  C   GLU A 455     -14.513 -21.069  52.767  1.00 66.69           C
ATOM   2682  O   GLU A 455     -13.947 -21.906  52.053  1.00 63.04           O
ATOM   2683  CB  GLU A 455     -16.611 -21.765  53.959  1.00 70.54           C
ATOM   2684  CG  GLU A 455     -17.295 -22.147  55.261  1.00 71.61           C
ATOM   2685  CD  GLU A 455     -18.781 -22.387  55.090  1.00 73.65           C
ATOM   2686  OE1 GLU A 455     -19.260 -22.361  53.937  1.00 73.92           O
ATOM   2687  OE2 GLU A 455     -19.471 -22.603  56.109  1.00 74.87           O
ATOM   2688  N   GLN A 456     -14.630 -19.788  52.407  1.00 66.83           N
ATOM   2689  CA  GLN A 456     -14.011 -19.308  51.175  1.00 65.64           C
ATOM   2690  C   GLN A 456     -12.496 -19.452  51.229  1.00 65.54           C
ATOM   2691  O   GLN A 456     -11.870 -19.868  50.248  1.00 66.73           O
ATOM   2692  CB  GLN A 456     -14.404 -17.852  50.924  1.00 64.67           C
ATOM   2693  CG  GLN A 456     -15.870 -17.653  50.579  1.00 65.95           C
ATOM   2694  CD  GLN A 456     -16.339 -16.232  50.822  1.00 67.85           C
ATOM   2695  OE1 GLN A 456     -15.573 -15.383  51.279  1.00 68.53           O
ATOM   2696  NE2 GLN A 456     -17.603 -15.966  50.516  1.00 66.21           N
ATOM   2697  N   TYR A 457     -11.890 -19.116  52.371  1.00 69.29           N
ATOM   2698  CA  TYR A 457     -10.447 -19.275  52.519  1.00 73.77           C
ATOM   2699  C   TYR A 457     -10.041 -20.741  52.430  1.00 72.88           C
ATOM   2700  O   TYR A 457      -9.020 -21.074  51.817  1.00 69.72           O
ATOM   2701  CB  TYR A 457      -9.981 -18.667  53.843  1.00 76.73           C
ATOM   2702  CG  TYR A 457      -9.825 -17.162  53.809  1.00 78.06           C
ATOM   2703  CD1 TYR A 457      -8.856 -16.560  53.017  1.00 81.55           C
ATOM   2704  CD2 TYR A 457     -10.646 -16.343  54.573  1.00 78.04           C
ATOM   2705  CE1 TYR A 457      -8.712 -15.185  52.985  1.00 81.33           C
ATOM   2706  CE2 TYR A 457     -10.510 -14.968  54.548  1.00 79.87           C
ATOM   2707  CZ  TYR A 457      -9.541 -14.394  53.753  1.00 79.91           C
ATOM   2708  OH  TYR A 457      -9.403 -13.026  53.726  1.00 77.99           O
ATOM   2709  N   SER A 458     -10.825 -21.633  53.042  1.00 72.77           N
ATOM   2710  CA  SER A 458     -10.517 -23.059  52.975  1.00 73.81           C
ATOM   2711  C   SER A 458     -10.604 -23.580  51.544  1.00 72.77           C
ATOM   2712  O   SER A 458      -9.740 -24.347  51.098  1.00 70.73           O
ATOM   2713  CB  SER A 458     -11.461 -23.842  53.888  1.00 74.53           C
ATOM   2714  OG  SER A 458     -11.156 -23.614  55.253  1.00 79.84           O
ATOM   2715  N   LEU A 459     -11.642 -23.176  50.807  1.00 70.67           N
ATOM   2716  CA  LEU A 459     -11.770 -23.603  49.417  1.00 68.84           C
ATOM   2717  C   LEU A 459     -10.644 -23.037  48.560  1.00 66.27           C
ATOM   2718  O   LEU A 459     -10.134 -23.719  47.662  1.00 66.00           O
ATOM   2719  CB  LEU A 459     -13.131 -23.188  48.862  1.00 71.07           C
ATOM   2720  CG  LEU A 459     -13.603 -23.978  47.640  1.00 75.11           C
ATOM   2721  CD1 LEU A 459     -15.056 -24.401  47.796  1.00 77.95           C
ATOM   2722  CD2 LEU A 459     -13.408 -23.164  46.374  1.00 75.55           C
ATOM   2723  N   CYS A 460     -10.248 -21.788  48.817  1.00 63.98           N
ATOM   2724  CA  CYS A 460      -9.121 -21.204  48.101  1.00 66.06           C
ATOM   2725  C   CYS A 460      -7.834 -21.967  48.389  1.00 65.88           C
ATOM   2726  O   CYS A 460      -7.024 -22.197  47.484  1.00 61.05           O
ATOM   2727  CB  CYS A 460      -8.973 -19.731  48.481  1.00 68.09           C
ATOM   2728  SG  CYS A 460      -7.550 -18.912  47.745  1.00 71.75           S
ATOM   2729  N   GLN A 461      -7.630 -22.367  49.646  1.00 70.80           N
ATOM   2730  CA  GLN A 461      -6.461 -23.168  49.993  1.00 73.47           C
ATOM   2731  C   GLN A 461      -6.485 -24.513  49.279  1.00 70.39           C
ATOM   2732  O   GLN A 461      -5.449 -24.991  48.804  1.00 65.98           O
ATOM   2733  CB  GLN A 461      -6.389 -23.367  51.507  1.00 78.48           C
ATOM   2734  CG  GLN A 461      -5.062 -23.921  51.998  1.00 83.18           C
ATOM   2735  CD  GLN A 461      -4.946 -23.902  53.509  1.00 85.65           C
ATOM   2736  OE1 GLN A 461      -5.934 -23.704  54.217  1.00 80.24           O
ATOM   2737  NE2 GLN A 461      -3.735 -24.109  54.013  1.00 89.67           N
ATOM   2738  N   GLU A 462      -7.661 -25.141  49.200  1.00 70.04           N
ATOM   2739  CA  GLU A 462      -7.773 -26.411  48.487  1.00 68.06           C
ATOM   2740  C   GLU A 462      -7.445 -26.246  47.007  1.00 65.07           C
ATOM   2741  O   GLU A 462      -6.726 -27.069  46.423  1.00 65.05           O
ATOM   2742  CB  GLU A 462      -9.177 -26.987  48.667  1.00 71.03           C
ATOM   2743  CG  GLU A 462      -9.453 -28.228  47.835  1.00 75.14           C
ATOM   2744  CD  GLU A 462      -8.668 -29.433  48.312  1.00 77.97           C
ATOM   2745  OE1 GLU A 462      -8.886 -29.869  49.462  1.00 81.02           O
ATOM   2746  OE2 GLU A 462      -7.833 -29.946  47.537  1.00 75.70           O
ATOM   2747  N   LEU A 463      -7.962 -25.183  46.384  1.00 61.57           N
ATOM   2748  CA  LEU A 463      -7.669 -24.934  44.975  1.00 55.95           C
ATOM   2749  C   LEU A 463      -6.184 -24.667  44.758  1.00 53.32           C
ATOM   2750  O   LEU A 463      -5.594 -25.145  43.781  1.00 50.04           O
ATOM   2751  CB  LEU A 463      -8.504 -23.761  44.464  1.00 54.76           C
ATOM   2752  CG  LEU A 463     -10.001 -24.013  44.271  1.00 55.87           C
ATOM   2753  CD1 LEU A 463     -10.715 -22.719  43.914  1.00 57.87           C
ATOM   2754  CD2 LEU A 463     -10.238 -25.071  43.204  1.00 56.59           C
ATOM   2755  N   CYS A 464      -5.564 -23.900  45.658  1.00 54.71           N
ATOM   2756  CA  CYS A 464      -4.134 -23.633  45.547  1.00 56.55           C
ATOM   2757  C   CYS A 464      -3.321 -24.911  45.712  1.00 59.20           C
ATOM   2758  O   CYS A 464      -2.316 -25.109  45.022  1.00 61.93           O
ATOM   2759  CB  CYS A 464      -3.713 -22.588  46.579  1.00 57.28           C
ATOM   2760  SG  CYS A 464      -4.353 -20.927  46.257  1.00 61.24           S
ATOM   2761  N   SER A 465      -3.738 -25.787  46.630  1.00 61.25           N
ATOM   2762  CA  SER A 465      -3.056 -27.066  46.798  1.00 62.18           C
ATOM   2763  C   SER A 465      -3.168 -27.919  45.541  1.00 62.08           C
ATOM   2764  O   SER A 465      -2.192 -28.551  45.121  1.00 61.90           O
ATOM   2765  CB  SER A 465      -3.626 -27.810  48.005  1.00 63.25           C
ATOM   2766  OG  SER A 465      -3.114 -27.284  49.217  1.00 68.55           O
ATOM   2767  N   GLU A 466      -4.354 -27.950  44.926  1.00 62.15           N
ATOM   2768  CA  GLU A 466      -4.520 -28.702  43.684  1.00 61.63           C
ATOM   2769  C   GLU A 466      -3.649 -28.129  42.570  1.00 62.00           C
ATOM   2770  O   GLU A 466      -3.029 -28.879  41.802  1.00 64.64           O
ATOM   2771  CB  GLU A 466      -5.990 -28.708  43.266  1.00 63.40           C
ATOM   2772  CG  GLU A 466      -6.902 -29.479  44.206  1.00 66.92           C
ATOM   2773  CD  GLU A 466      -8.368 -29.316  43.859  1.00 68.62           C
ATOM   2774  OE1 GLU A 466      -8.677 -29.099  42.668  1.00 67.24           O
ATOM   2775  OE2 GLU A 466      -9.212 -29.403  44.775  1.00 68.70           O
ATOM   2776  N   LEU A 467      -3.592 -26.799  42.464  1.00 61.34           N
ATOM   2777  CA  LEU A 467      -2.759 -26.172  41.444  1.00 62.90           C
ATOM   2778  C   LEU A 467      -1.282 -26.470  41.676  1.00 65.49           C
ATOM   2779  O   LEU A 467      -0.536 -26.722  40.724  1.00 63.86           O
ATOM   2780  CB  LEU A 467      -3.005 -24.663  41.416  1.00 63.44           C
ATOM   2781  CG  LEU A 467      -2.430 -23.913  40.213  1.00 62.51           C
ATOM   2782  CD1 LEU A 467      -2.875 -24.561  38.910  1.00 63.15           C
ATOM   2783  CD2 LEU A 467      -2.832 -22.447  40.250  1.00 60.98           C
ATOM   2784  N   ALA A 468      -0.842 -26.440  42.936  1.00 68.73           N
ATOM   2785  CA  ALA A 468       0.543 -26.779  43.248  1.00 68.81           C
ATOM   2786  C   ALA A 468       0.839 -28.237  42.924  1.00 69.67           C
ATOM   2787  O   ALA A 468       1.930 -28.567  42.444  1.00 69.74           O
ATOM   2788  CB  ALA A 468       0.839 -26.482  44.718  1.00 68.35           C
ATOM   2789  N   GLN A 469      -0.120 -29.128  43.191  1.00 73.31           N
ATOM   2790  CA  GLN A 469       0.049 -30.531  42.832  1.00 78.48           C
ATOM   2791  C   GLN A 469       0.213 -30.696  41.327  1.00 78.50           C
ATOM   2792  O   GLN A 469       1.091 -31.434  40.868  1.00 79.36           O
ATOM   2793  CB  GLN A 469      -1.143 -31.346  43.334  1.00 82.85           C
ATOM   2794  CG  GLN A 469      -0.769 -32.634  44.046  1.00 87.13           C
ATOM   2795  CD  GLN A 469      -1.971 -33.329  44.656  1.00 91.11           C
ATOM   2796  OE1 GLN A 469      -2.451 -32.943  45.722  1.00 95.92           O
ATOM   2797  NE2 GLN A 469      -2.466 -34.359  43.979  1.00 89.34           N
ATOM   2798  N   ASP A 470      -0.617 -30.005  40.543  1.00 77.64           N
ATOM   2799  CA  ASP A 470      -0.494 -30.087  39.089  1.00 76.65           C
ATOM   2800  C   ASP A 470       0.833 -29.503  38.609  1.00 76.06           C
ATOM   2801  O   ASP A 470       1.468 -30.045  37.693  1.00 76.72           O
ATOM   2802  CB  ASP A 470      -1.672 -29.375  38.424  1.00 76.84           C
ATOM   2803  CG  ASP A 470      -2.986 -30.105  38.633  1.00 78.01           C
ATOM   2804  OD1 ASP A 470      -2.979 -31.354  38.636  1.00 82.58           O
ATOM   2805  OD2 ASP A 470      -4.024 -29.430  38.795  1.00 79.37           O
ATOM   2806  N   LEU A 471       1.267 -28.396  39.217  1.00 72.53           N
ATOM   2807  CA  LEU A 471       2.545 -27.796  38.845  1.00 72.52           C
ATOM   2808  C   LEU A 471       3.701 -28.745  39.126  1.00 76.61           C
ATOM   2809  O   LEU A 471       4.602 -28.901  38.294  1.00 78.89           O
ATOM   2810  CB  LEU A 471       2.742 -26.476  39.591  1.00 71.69           C
ATOM   2811  CG  LEU A 471       1.954 -25.268  39.081  1.00 72.31           C
ATOM   2812  CD1 LEU A 471       2.071 -24.105  40.054  1.00 71.60           C
ATOM   2813  CD2 LEU A 471       2.426 -24.861  37.696  1.00 72.85           C
ATOM   2814  N   GLN A 472       3.693 -29.391  40.295  1.00 80.72           N
ATOM   2815  CA  GLN A 472       4.714 -30.390  40.593  1.00 84.00           C
ATOM   2816  C   GLN A 472       4.607 -31.585  39.657  1.00 84.38           C
ATOM   2817  O   GLN A 472       5.617 -32.229  39.352  1.00 83.71           O
ATOM   2818  CB  GLN A 472       4.602 -30.841  42.050  1.00 84.85           C
ATOM   2819  N   LYS A 473       3.392 -31.899  39.199  1.00 86.51           N
ATOM   2820  CA  LYS A 473       3.222 -32.952  38.205  1.00 91.38           C
ATOM   2821  C   LYS A 473       3.935 -32.599  36.907  1.00 90.81           C
ATOM   2822  O   LYS A 473       4.570 -33.458  36.284  1.00 91.46           O
ATOM   2823  CB  LYS A 473       1.735 -33.197  37.946  1.00 95.00           C
ATOM   2824  CG  LYS A 473       1.134 -34.344  38.739  1.00 97.78           C
ATOM   2825  CD  LYS A 473      -0.334 -34.088  39.043  1.00102.95           C
ATOM   2826  CE  LYS A 473      -1.182 -35.320  38.767  1.00104.18           C
ATOM   2827  NZ  LYS A 473      -2.625 -35.072  39.036  1.00105.28           N
ATOM   2828  N   GLU A 474       3.838 -31.341  36.480  1.00 90.62           N
ATOM   2829  CA  GLU A 474       4.469 -30.908  35.239  1.00 89.65           C
ATOM   2830  C   GLU A 474       5.755 -30.116  35.454  1.00 90.03           C
ATOM   2831  O   GLU A 474       6.329 -29.627  34.475  1.00 85.29           O
ATOM   2832  CB  GLU A 474       3.480 -30.086  34.407  1.00 91.94           C
ATOM   2833  CG  GLU A 474       2.465 -30.941  33.663  1.00 95.63           C
ATOM   2834  CD  GLU A 474       1.706 -30.168  32.606  1.00 97.28           C
ATOM   2835  OE1 GLU A 474       2.085 -29.012  32.323  1.00 93.86           O
ATOM   2836  OE2 GLU A 474       0.728 -30.717  32.055  1.00 97.16           O
ATOM   2837  N   ARG A 475       6.221 -29.987  36.698  1.00 94.85           N
ATOM   2838  CA  ARG A 475       7.488 -29.321  37.016  1.00 95.60           C
ATOM   2839  C   ARG A 475       7.535 -27.906  36.441  1.00 91.86           C
ATOM   2840  O   ARG A 475       8.453 -27.534  35.706  1.00 94.92           O
ATOM   2841  CB  ARG A 475       8.677 -30.150  36.527  1.00102.41           C
ATOM   2842  CG  ARG A 475       9.220 -31.126  37.556  1.00111.29           C
ATOM   2843  CD  ARG A 475       8.486 -32.455  37.493  1.00118.31           C
ATOM   2844  NE  ARG A 475       8.762 -33.287  38.659  1.00124.35           N
ATOM   2845  CZ  ARG A 475       9.766 -34.148  38.743  1.00130.32           C
ATOM   2846  NH1 ARG A 475      10.616 -34.319  37.744  1.00132.57           N
ATOM   2847  NH2 ARG A 475       9.921 -34.857  39.858  1.00134.41           N
ATOM   2848  N   LEU A 476       6.530 -27.107  36.789  1.00 89.39           N
ATOM   2849  CA  LEU A 476       6.389 -25.754  36.271  1.00 84.06           C
ATOM   2850  C   LEU A 476       6.330 -24.754  37.417  1.00 81.41           C
ATOM   2851  O   LEU A 476       5.771 -25.042  38.480  1.00 81.75           O
ATOM   2852  CB  LEU A 476       5.133 -25.626  35.404  1.00 84.01           C
ATOM   2853  CG  LEU A 476       5.316 -25.841  33.901  1.00 82.85           C
ATOM   2854  CD1 LEU A 476       4.046 -26.403  33.282  1.00 83.15           C
ATOM   2855  CD2 LEU A 476       5.721 -24.543  33.220  1.00 82.79           C
ATOM   2856  N   LYS A 477       6.915 -23.578  37.192  1.00 80.31           N
ATOM   2857  CA  LYS A 477       6.879 -22.475  38.141  1.00 79.78           C
ATOM   2858  C   LYS A 477       6.460 -21.208  37.411  1.00 74.16           C
ATOM   2859  O   LYS A 477       6.858 -20.983  36.264  1.00 75.00           O
ATOM   2860  CB  LYS A 477       8.242 -22.265  38.817  1.00 85.41           C
ATOM   2861  CG  LYS A 477       8.913 -23.546  39.290  1.00 93.85           C
ATOM   2862  CD  LYS A 477      10.160 -23.249  40.106  1.00 99.17           C
ATOM   2863  CE  LYS A 477      10.665 -24.495  40.816  1.00102.94           C
ATOM   2864  NZ  LYS A 477      11.345 -24.166  42.099  1.00107.62           N
ATOM   2865  N   GLY A 478       5.656 -20.376  38.082  1.00 66.64           N
ATOM   2866  CA  GLY A 478       5.140 -19.168  37.482  1.00 64.79           C
ATOM   2867  C   GLY A 478       5.339 -17.967  38.390  1.00 64.36           C
ATOM   2868  O   GLY A 478       5.683 -18.096  39.567  1.00 67.78           O
ATOM   2869  N   ARG A 479       5.113 -16.785  37.811  1.00 62.45           N
ATOM   2870  CA  ARG A 479       5.268 -15.526  38.526  1.00 61.18           C
ATOM   2871  C   ARG A 479       3.963 -14.775  38.742  1.00 58.96           C
ATOM   2872  O   ARG A 479       3.908 -13.915  39.626  1.00 56.22           O
ATOM   2873  CB  ARG A 479       6.243 -14.604  37.779  1.00 63.66           C
ATOM   2874  CG  ARG A 479       7.687 -15.069  37.806  1.00 68.68           C
ATOM   2875  CD  ARG A 479       8.550 -14.244  36.866  1.00 69.65           C
ATOM   2876  NE  ARG A 479       8.297 -12.815  37.005  1.00 71.29           N
ATOM   2877  CZ  ARG A 479       7.897 -12.025  36.019  1.00 70.09           C
ATOM   2878  NH1 ARG A 479       7.692 -12.492  34.798  1.00 69.09           N
ATOM   2879  NH2 ARG A 479       7.696 -10.733  36.262  1.00 69.83           N
ATOM   2880  N   THR A 480       2.924 -15.073  37.969  1.00 59.70           N
ATOM   2881  CA  THR A 480       1.646 -14.381  38.061  1.00 59.18           C
ATOM   2882  C   THR A 480       0.585 -15.339  38.584  1.00 58.00           C
ATOM   2883  O   THR A 480       0.422 -16.442  38.052  1.00 59.76           O
ATOM   2884  CB  THR A 480       1.225 -13.820  36.700  1.00 58.33           C
ATOM   2885  OG1 THR A 480       2.213 -12.891  36.237  1.00 57.77           O
ATOM   2886  CG2 THR A 480      -0.119 -13.112  36.805  1.00 57.48           C
ATOM   2887  N   VAL A 481      -0.130 -14.914  39.622  1.00 55.96           N
ATOM   2888  CA  VAL A 481      -1.216 -15.686  40.212  1.00 55.63           C
ATOM   2889  C   VAL A 481      -2.506 -14.903  40.021  1.00 56.02           C
ATOM   2890  O   VAL A 481      -2.588 -13.731  40.404  1.00 58.33           O
ATOM   2891  CB  VAL A 481      -0.965 -15.976  41.704  1.00 56.13           C
ATOM   2892  CG1 VAL A 481      -2.217 -16.547  42.353  1.00 56.08           C
ATOM   2893  CG2 VAL A 481       0.210 -16.928  41.868  1.00 56.32           C
ATOM   2894  N   THR A 482      -3.504 -15.548  39.420  1.00 57.02           N
ATOM   2895  CA  THR A 482      -4.779 -14.912  39.119  1.00 55.03           C
ATOM   2896  C   THR A 482      -5.910 -15.728  39.724  1.00 54.99           C
ATOM   2897  O   THR A 482      -5.970 -16.948  39.536  1.00 58.57           O
ATOM   2898  CB  THR A 482      -4.985 -14.769  37.606  1.00 54.10           C
ATOM   2899  OG1 THR A 482      -3.756 -14.365  36.990  1.00 53.15           O
ATOM   2900  CG2 THR A 482      -6.060 -13.734  37.310  1.00 55.27           C
ATOM   2901  N   ILE A 483      -6.802 -15.053  40.443  1.00 54.20           N
ATOM   2902  CA  ILE A 483      -7.981 -15.668  41.036  1.00 56.81           C
ATOM   2903  C   ILE A 483      -9.205 -15.224  40.248  1.00 53.73           C
ATOM   2904  O   ILE A 483      -9.269 -14.087  39.762  1.00 52.03           O
ATOM   2905  CB  ILE A 483      -8.123 -15.313  42.531  1.00 61.74           C
ATOM   2906  CG1 ILE A 483      -8.355 -13.812  42.717  1.00 63.00           C
ATOM   2907  CG2 ILE A 483      -6.892 -15.758  43.303  1.00 62.61           C
ATOM   2908  CD1 ILE A 483      -9.132 -13.465  43.969  1.00 62.10           C
ATOM   2909  N   LYS A 484     -10.167 -16.133  40.107  1.00 54.25           N
ATOM   2910  CA  LYS A 484     -11.404 -15.882  39.382  1.00 52.63           C
ATOM   2911  C   LYS A 484     -12.579 -16.091  40.324  1.00 50.32           C
ATOM   2912  O   LYS A 484     -12.685 -17.141  40.967  1.00 48.64           O
ATOM   2913  CB  LYS A 484     -11.520 -16.804  38.164  1.00 55.24           C
ATOM   2914  CG  LYS A 484     -12.883 -16.798  37.494  1.00 56.99           C
ATOM   2915  CD  LYS A 484     -12.999 -17.931  36.485  1.00 58.04           C
ATOM   2916  CE  LYS A 484     -14.121 -17.678  35.491  1.00 58.42           C
ATOM   2917  NZ  LYS A 484     -14.147 -18.700  34.409  1.00 59.08           N
ATOM   2918  N   LEU A 485     -13.458 -15.094  40.407  1.00 50.56           N
ATOM   2919  CA  LEU A 485     -14.602 -15.134  41.308  1.00 53.36           C
ATOM   2920  C   LEU A 485     -15.879 -14.871  40.525  1.00 54.48           C
ATOM   2921  O   LEU A 485     -15.973 -13.875  39.800  1.00 55.76           O
ATOM   2922  CB  LEU A 485     -14.454 -14.107  42.436  1.00 55.31           C
ATOM   2923  CG  LEU A 485     -13.147 -14.146  43.231  1.00 56.49           C
ATOM   2924  CD1 LEU A 485     -12.967 -12.864  44.030  1.00 57.21           C
ATOM   2925  CD2 LEU A 485     -13.109 -15.361  44.144  1.00 57.66           C
ATOM   2926  N   LYS A 486     -16.859 -15.755  40.681  1.00 58.24           N
ATOM   2927  CA  LYS A 486     -18.167 -15.606  40.058  1.00 62.75           C
ATOM   2928  C   LYS A 486     -19.230 -15.577  41.145  1.00 66.81           C
ATOM   2929  O   LYS A 486     -19.298 -16.492  41.972  1.00 65.81           O
ATOM   2930  CB  LYS A 486     -18.442 -16.743  39.070  1.00 62.70           C
ATOM   2931  CG  LYS A 486     -19.880 -16.809  38.581  1.00 62.38           C
ATOM   2932  CD  LYS A 486     -19.957 -17.345  37.160  1.00 62.62           C
ATOM   2933  CE  LYS A 486     -19.158 -18.629  37.007  1.00 64.49           C
ATOM   2934  NZ  LYS A 486     -19.430 -19.303  35.708  1.00 65.02           N
ATOM   2935  N   ASN A 487     -20.053 -14.532  41.144  1.00 68.98           N
ATOM   2936  CA  ASN A 487     -21.082 -14.372  42.158  1.00 68.48           C
ATOM   2937  C   ASN A 487     -22.345 -15.135  41.761  1.00 68.66           C
ATOM   2938  O   ASN A 487     -22.413 -15.779  40.712  1.00 67.85           O
ATOM   2939  CB  ASN A 487     -21.378 -12.890  42.394  1.00 72.61           C
ATOM   2940  CG  ASN A 487     -21.654 -12.132  41.108  1.00 76.33           C
ATOM   2941  OD1 ASN A 487     -22.128 -12.699  40.123  1.00 77.74           O
ATOM   2942  ND2 ASN A 487     -21.361 -10.836  41.114  1.00 78.43           N
ATOM   2943  N   VAL A 488     -23.368 -15.052  42.617  1.00 69.64           N
ATOM   2944  CA  VAL A 488     -24.619 -15.758  42.364  1.00 70.65           C
ATOM   2945  C   VAL A 488     -25.340 -15.220  41.136  1.00 72.12           C
ATOM   2946  O   VAL A 488     -26.200 -15.911  40.576  1.00 72.89           O
ATOM   2947  CB  VAL A 488     -25.534 -15.687  43.601  1.00 72.32           C
ATOM   2948  CG1 VAL A 488     -24.903 -16.431  44.769  1.00 72.41           C
ATOM   2949  CG2 VAL A 488     -25.814 -14.239  43.973  1.00 73.77           C
ATOM   2950  N   ASN A 489     -25.016 -14.004  40.698  1.00 75.38           N
ATOM   2951  CA  ASN A 489     -25.599 -13.418  39.501  1.00 75.26           C
ATOM   2952  C   ASN A 489     -24.763 -13.686  38.254  1.00 74.39           C
ATOM   2953  O   ASN A 489     -24.955 -13.014  37.233  1.00 73.78           O
ATOM   2954  CB  ASN A 489     -25.797 -11.913  39.693  1.00 77.85           C
ATOM   2955  CG  ASN A 489     -26.899 -11.593  40.684  1.00 78.92           C
ATOM   2956  OD1 ASN A 489     -27.988 -12.164  40.625  1.00 75.57           O
ATOM   2957  ND2 ASN A 489     -26.620 -10.678  41.604  1.00 81.89           N
ATOM   2958  N   PHE A 490     -23.831 -14.638  38.326  1.00 74.68           N
ATOM   2959  CA  PHE A 490     -23.015 -15.083  37.197  1.00 74.82           C
ATOM   2960  C   PHE A 490     -22.097 -13.986  36.664  1.00 71.05           C
ATOM   2961  O   PHE A 490     -21.639 -14.059  35.519  1.00 71.74           O
ATOM   2962  CB  PHE A 490     -23.887 -15.641  36.065  1.00 76.50           C
ATOM   2963  CG  PHE A 490     -24.633 -16.892  36.435  1.00 75.91           C
ATOM   2964  CD1 PHE A 490     -25.855 -16.820  37.085  1.00 76.56           C
ATOM   2965  CD2 PHE A 490     -24.112 -18.140  36.136  1.00 75.12           C
ATOM   2966  CE1 PHE A 490     -26.542 -17.969  37.428  1.00 75.46           C
ATOM   2967  CE2 PHE A 490     -24.795 -19.292  36.477  1.00 74.17           C
ATOM   2968  CZ  PHE A 490     -26.012 -19.206  37.123  1.00 75.27           C
ATOM   2969  N   GLU A 491     -21.812 -12.968  37.472  1.00 69.65           N
ATOM   2970  CA  GLU A 491     -20.838 -11.948  37.111  1.00 71.33           C
ATOM   2971  C   GLU A 491     -19.443 -12.418  37.499  1.00 67.49           C
ATOM   2972  O   GLU A 491     -19.234 -12.939  38.599  1.00 66.90           O
ATOM   2973  CB  GLU A 491     -21.162 -10.619  37.795  1.00 79.74           C
ATOM   2974  CG  GLU A 491     -22.505 -10.030  37.394  1.00 86.83           C
ATOM   2975  CD  GLU A 491     -22.949  -8.910  38.313  1.00 90.67           C
ATOM   2976  OE1 GLU A 491     -22.110  -8.407  39.089  1.00 90.36           O
ATOM   2977  OE2 GLU A 491     -24.139  -8.531  38.259  1.00 92.49           O
ATOM   2978  N   VAL A 492     -18.488 -12.229  36.592  1.00 65.27           N
ATOM   2979  CA  VAL A 492     -17.155 -12.811  36.708  1.00 65.61           C
ATOM   2980  C   VAL A 492     -16.134 -11.696  36.877  1.00 66.82           C
ATOM   2981  O   VAL A 492     -16.142 -10.715  36.124  1.00 71.65           O
ATOM   2982  CB  VAL A 492     -16.817 -13.681  35.484  1.00 63.73           C
ATOM   2983  CG1 VAL A 492     -15.425 -14.275  35.623  1.00 63.37           C
ATOM   2984  CG2 VAL A 492     -17.857 -14.777  35.310  1.00 63.00           C
ATOM   2985  N   LYS A 493     -15.256 -11.850  37.868  1.00 65.67           N
ATOM   2986  CA  LYS A 493     -14.134 -10.951  38.085  1.00 66.13           C
ATOM   2987  C   LYS A 493     -12.847 -11.761  38.138  1.00 61.08           C
ATOM   2988  O   LYS A 493     -12.832 -12.904  38.604  1.00 57.40           O
ATOM   2989  CB  LYS A 493     -14.290 -10.147  39.384  1.00 71.94           C
ATOM   2990  CG  LYS A 493     -15.429  -9.144  39.372  1.00 76.94           C
ATOM   2991  CD  LYS A 493     -15.514  -8.403  40.697  1.00 80.15           C
ATOM   2992  CE  LYS A 493     -16.570  -7.311  40.655  1.00 81.99           C
ATOM   2993  NZ  LYS A 493     -17.842  -7.746  41.295  1.00 83.83           N
ATOM   2994  N   THR A 494     -11.765 -11.160  37.648  1.00 60.14           N
ATOM   2995  CA  THR A 494     -10.439 -11.761  37.709  1.00 61.53           C
ATOM   2996  C   THR A 494      -9.483 -10.772  38.356  1.00 61.45           C
ATOM   2997  O   THR A 494      -9.431  -9.604  37.957  1.00 58.86           O
ATOM   2998  CB  THR A 494      -9.931 -12.153  36.315  1.00 63.22           C
ATOM   2999  OG1 THR A 494      -9.948 -11.006  35.456  1.00 64.75           O
ATOM   3000  CG2 THR A 494     -10.803 -13.246  35.714  1.00 63.92           C
ATOM   3001  N   ARG A 495      -8.731 -11.239  39.350  1.00 63.22           N
ATOM   3002  CA  ARG A 495      -7.764 -10.406  40.059  1.00 63.69           C
ATOM   3003  C   ARG A 495      -6.404 -11.082  40.001  1.00 60.18           C
ATOM   3004  O   ARG A 495      -6.265 -12.233  40.425  1.00 60.61           O
ATOM   3005  CB  ARG A 495      -8.193 -10.173  41.510  1.00 67.84           C
ATOM   3006  CG  ARG A 495      -9.548  -9.496  41.656  1.00 73.37           C
ATOM   3007  CD  ARG A 495      -9.520  -8.075  41.114  1.00 76.58           C
ATOM   3008  NE  ARG A 495     -10.836  -7.448  41.154  1.00 77.59           N
ATOM   3009  CZ  ARG A 495     -11.419  -6.862  40.117  1.00 76.79           C
ATOM   3010  NH1 ARG A 495     -10.829  -6.804  38.934  1.00 78.10           N
ATOM   3011  NH2 ARG A 495     -12.625  -6.322  40.270  1.00 76.32           N
ATOM   3012  N   ALA A 496      -5.403 -10.367  39.496  1.00 58.83           N
ATOM   3013  CA  ALA A 496      -4.086 -10.934  39.253  1.00 60.21           C
ATOM   3014  C   ALA A 496      -3.026 -10.210  40.072  1.00 61.38           C
ATOM   3015  O   ALA A 496      -3.204  -9.063  40.492  1.00 59.92           O
ATOM   3016  CB  ALA A 496      -3.722 -10.872  37.763  1.00 61.86           C
ATOM   3017  N   SER A 497      -1.914 -10.907  40.300  1.00 62.04           N
ATOM   3018  CA  SER A 497      -0.771 -10.338  41.003  1.00 63.24           C
ATOM   3019  C   SER A 497       0.501 -10.994  40.488  1.00 63.86           C
ATOM   3020  O   SER A 497       0.586 -12.224  40.433  1.00 61.10           O
ATOM   3021  CB  SER A 497      -0.898 -10.533  42.518  1.00 65.34           C
ATOM   3022  OG  SER A 497       0.360 -10.397  43.156  1.00 67.07           O
ATOM   3023  N   THR A 498       1.483 -10.175  40.122  1.00 66.91           N
ATOM   3024  CA  THR A 498       2.751 -10.647  39.584  1.00 71.20           C
ATOM   3025  C   THR A 498       3.860 -10.430  40.605  1.00 75.31           C
ATOM   3026  O   THR A 498       3.920  -9.384  41.261  1.00 77.94           O
ATOM   3027  CB  THR A 498       3.095  -9.929  38.274  1.00 72.44           C
ATOM   3028  OG1 THR A 498       1.985 -10.020  37.373  1.00 72.16           O
ATOM   3029  CG2 THR A 498       4.318 -10.557  37.621  1.00 72.36           C
ATOM   3030  N   VAL A 499       4.737 -11.423  40.735  1.00 78.35           N
ATOM   3031  CA  VAL A 499       5.822 -11.413  41.708  1.00 79.57           C
ATOM   3032  C   VAL A 499       7.148 -11.478  40.960  1.00 80.94           C
ATOM   3033  O   VAL A 499       7.251 -12.137  39.920  1.00 83.49           O
ATOM   3034  CB  VAL A 499       5.690 -12.582  42.708  1.00 81.70           C
ATOM   3035  CG1 VAL A 499       6.819 -12.560  43.729  1.00 85.10           C
ATOM   3036  CG2 VAL A 499       4.340 -12.528  43.407  1.00 80.88           C
ATOM   3037  N   SER A 500       8.157 -10.780  41.490  1.00 83.41           N
ATOM   3038  CA  SER A 500       9.467 -10.757  40.846  1.00 82.94           C
ATOM   3039  C   SER A 500      10.090 -12.148  40.794  1.00 82.99           C
ATOM   3040  O   SER A 500      10.674 -12.537  39.776  1.00 81.56           O
ATOM   3041  CB  SER A 500      10.393  -9.784  41.577  1.00 85.15           C
ATOM   3042  OG  SER A 500       9.700  -8.609  41.959  1.00 84.15           O
ATOM   3043  N   SER A 501       9.977 -12.910  41.878  1.00 85.51           N
ATOM   3044  CA  SER A 501      10.563 -14.240  41.966  1.00 87.19           C
ATOM   3045  C   SER A 501       9.510 -15.300  41.671  1.00 83.28           C
ATOM   3046  O   SER A 501       8.341 -15.150  42.040  1.00 80.41           O
ATOM   3047  CB  SER A 501      11.171 -14.478  43.350  1.00 89.65           C
ATOM   3048  OG  SER A 501      12.066 -13.436  43.699  1.00 92.02           O
ATOM   3049  N   VAL A 502       9.934 -16.373  41.000  1.00 80.65           N
ATOM   3050  CA  VAL A 502       9.017 -17.452  40.655  1.00 78.94           C
ATOM   3051  C   VAL A 502       8.556 -18.167  41.921  1.00 77.34           C
ATOM   3052  O   VAL A 502       9.280 -18.245  42.923  1.00 75.59           O
ATOM   3053  CB  VAL A 502       9.676 -18.435  39.669  1.00 79.45           C
ATOM   3054  CG1 VAL A 502      10.081 -17.716  38.392  1.00 80.89           C
ATOM   3055  CG2 VAL A 502      10.882 -19.107  40.309  1.00 81.10           C
ATOM   3056  N   VAL A 503       7.332 -18.688  41.879  1.00 77.67           N
ATOM   3057  CA  VAL A 503       6.740 -19.413  42.996  1.00 77.46           C
ATOM   3058  C   VAL A 503       6.206 -20.743  42.484  1.00 76.77           C
ATOM   3059  O   VAL A 503       5.668 -20.822  41.373  1.00 80.29           O
ATOM   3060  CB  VAL A 503       5.622 -18.600  43.684  1.00 79.66           C
ATOM   3061  CG1 VAL A 503       6.203 -17.373  44.371  1.00 80.70           C
ATOM   3062  CG2 VAL A 503       4.551 -18.196  42.681  1.00 81.75           C
ATOM   3063  N   SER A 504       6.375 -21.795  43.285  1.00 74.23           N
ATOM   3064  CA  SER A 504       5.926 -23.129  42.907  1.00 72.55           C
ATOM   3065  C   SER A 504       5.175 -23.876  43.999  1.00 70.83           C
ATOM   3066  O   SER A 504       4.400 -24.782  43.669  1.00 70.49           O
ATOM   3067  CB  SER A 504       7.120 -23.989  42.463  1.00 72.87           C
ATOM   3068  OG  SER A 504       8.190 -23.887  43.387  1.00 72.51           O
ATOM   3069  N   THR A 505       5.366 -23.539  45.269  1.00 72.08           N
ATOM   3070  CA  THR A 505       4.766 -24.293  46.358  1.00 73.89           C
ATOM   3071  C   THR A 505       3.343 -23.820  46.634  1.00 72.84           C
ATOM   3072  O   THR A 505       2.915 -22.751  46.191  1.00 69.80           O
ATOM   3073  CB  THR A 505       5.609 -24.172  47.629  1.00 75.96           C
ATOM   3074  OG1 THR A 505       5.556 -22.825  48.115  1.00 73.40           O
ATOM   3075  CG2 THR A 505       7.055 -24.548  47.345  1.00 77.71           C
ATOM   3076  N   ALA A 506       2.607 -24.646  47.381  1.00 72.18           N
ATOM   3077  CA  ALA A 506       1.240 -24.296  47.747  1.00 73.00           C
ATOM   3078  C   ALA A 506       1.196 -23.100  48.688  1.00 72.29           C
ATOM   3079  O   ALA A 506       0.229 -22.332  48.663  1.00 70.00           O
ATOM   3080  CB  ALA A 506       0.542 -25.497  48.385  1.00 72.56           C
ATOM   3081  N   GLU A 507       2.227 -22.925  49.518  1.00 74.15           N
ATOM   3082  CA  GLU A 507       2.212 -21.854  50.511  1.00 79.48           C
ATOM   3083  C   GLU A 507       2.223 -20.479  49.851  1.00 79.55           C
ATOM   3084  O   GLU A 507       1.429 -19.603  50.210  1.00 77.47           O
ATOM   3085  CB  GLU A 507       3.399 -22.008  51.463  1.00 82.19           C
ATOM   3086  CG  GLU A 507       3.199 -23.069  52.535  1.00 82.57           C
ATOM   3087  CD  GLU A 507       3.404 -24.477  52.010  1.00 84.98           C
ATOM   3088  OE1 GLU A 507       4.208 -24.651  51.070  1.00 80.78           O
ATOM   3089  OE2 GLU A 507       2.760 -25.410  52.535  1.00 84.98           O
ATOM   3090  N   GLU A 508       3.113 -20.270  48.876  1.00 77.47           N
ATOM   3091  CA  GLU A 508       3.207 -18.963  48.228  1.00 75.38           C
ATOM   3092  C   GLU A 508       1.958 -18.653  47.408  1.00 71.79           C
ATOM   3093  O   GLU A 508       1.435 -17.529  47.455  1.00 67.29           O
ATOM   3094  CB  GLU A 508       4.456 -18.906  47.348  1.00 76.63           C
ATOM   3095  CG  GLU A 508       5.731 -19.340  48.056  1.00 81.05           C
ATOM   3096  CD  GLU A 508       6.797 -19.832  47.095  1.00 88.04           C
ATOM   3097  OE1 GLU A 508       6.463 -20.618  46.185  1.00 91.97           O
ATOM   3098  OE2 GLU A 508       7.970 -19.433  47.252  1.00 95.20           O
ATOM   3099  N   ILE A 509       1.473 -19.636  46.645  1.00 69.73           N
ATOM   3100  CA  ILE A 509       0.265 -19.439  45.850  1.00 68.47           C
ATOM   3101  C   ILE A 509      -0.918 -19.132  46.756  1.00 64.63           C
ATOM   3102  O   ILE A 509      -1.726 -18.238  46.468  1.00 62.69           O
ATOM   3103  CB  ILE A 509      -0.001 -20.673  44.967  1.00 68.65           C
ATOM   3104  CG1 ILE A 509       1.162 -20.899  43.999  1.00 66.73           C
ATOM   3105  CG2 ILE A 509      -1.309 -20.518  44.206  1.00 69.10           C
ATOM   3106  CD1 ILE A 509       1.111 -22.233  43.285  1.00 66.78           C
ATOM   3107  N   PHE A 510      -1.038 -19.865  47.866  1.00 64.07           N
ATOM   3108  CA  PHE A 510      -2.123 -19.606  48.803  1.00 64.62           C
ATOM   3109  C   PHE A 510      -1.986 -18.233  49.444  1.00 65.38           C
ATOM   3110  O   PHE A 510      -2.990 -17.561  49.680  1.00 65.13           O
ATOM   3111  CB  PHE A 510      -2.182 -20.688  49.878  1.00 63.92           C
ATOM   3112  CG  PHE A 510      -3.270 -20.465  50.892  1.00 61.21           C
ATOM   3113  CD1 PHE A 510      -4.563 -20.179  50.486  1.00 58.94           C
ATOM   3114  CD2 PHE A 510      -2.998 -20.526  52.249  1.00 60.98           C
ATOM   3115  CE1 PHE A 510      -5.567 -19.964  51.412  1.00 58.03           C
ATOM   3116  CE2 PHE A 510      -3.998 -20.314  53.180  1.00 61.39           C
ATOM   3117  CZ  PHE A 510      -5.284 -20.034  52.761  1.00 59.17           C
ATOM   3118  N   ALA A 511      -0.760 -17.798  49.739  1.00 65.40           N
ATOM   3119  CA  ALA A 511      -0.573 -16.468  50.312  1.00 65.03           C
ATOM   3120  C   ALA A 511      -1.040 -15.387  49.345  1.00 66.64           C
ATOM   3121  O   ALA A 511      -1.766 -14.459  49.729  1.00 70.95           O
ATOM   3122  CB  ALA A 511       0.894 -16.262  50.689  1.00 65.00           C
ATOM   3123  N   ILE A 512      -0.653 -15.507  48.072  1.00 68.48           N
ATOM   3124  CA  ILE A 512      -1.047 -14.505  47.081  1.00 65.72           C
ATOM   3125  C   ILE A 512      -2.561 -14.508  46.892  1.00 65.14           C
ATOM   3126  O   ILE A 512      -3.210 -13.452  46.889  1.00 61.96           O
ATOM   3127  CB  ILE A 512      -0.312 -14.745  45.750  1.00 64.24           C
ATOM   3128  CG1 ILE A 512       1.201 -14.671  45.954  1.00 65.29           C
ATOM   3129  CG2 ILE A 512      -0.759 -13.732  44.707  1.00 63.64           C
ATOM   3130  CD1 ILE A 512       1.995 -15.417  44.904  1.00 65.69           C
ATOM   3131  N   ALA A 513      -3.147 -15.699  46.739  1.00 65.80           N
ATOM   3132  CA  ALA A 513      -4.587 -15.788  46.527  1.00 66.20           C
ATOM   3133  C   ALA A 513      -5.365 -15.332  47.755  1.00 71.93           C
ATOM   3134  O   ALA A 513      -6.436 -14.734  47.619  1.00 71.48           O
ATOM   3135  CB  ALA A 513      -4.971 -17.215  46.144  1.00 65.79           C
ATOM   3136  N   LYS A 514      -4.843 -15.596  48.955  1.00 79.05           N
ATOM   3137  CA  LYS A 514      -5.486 -15.139  50.178  1.00 82.56           C
ATOM   3138  C   LYS A 514      -5.454 -13.623  50.282  1.00 83.38           C
ATOM   3139  O   LYS A 514      -6.443 -13.006  50.688  1.00 84.34           O
ATOM   3140  CB  LYS A 514      -4.808 -15.782  51.390  1.00 85.80           C
ATOM   3141  CG  LYS A 514      -5.116 -15.114  52.719  1.00 93.12           C
ATOM   3142  CD  LYS A 514      -4.151 -15.573  53.801  1.00 98.70           C
ATOM   3143  CE  LYS A 514      -4.893 -16.046  55.040  1.00100.99           C
ATOM   3144  NZ  LYS A 514      -5.443 -14.908  55.826  1.00101.52           N
ATOM   3145  N   GLU A 515      -4.329 -13.001  49.917  1.00 82.76           N
ATOM   3146  CA  GLU A 515      -4.280 -11.542  49.910  1.00 83.29           C
ATOM   3147  C   GLU A 515      -5.265 -10.964  48.899  1.00 78.56           C
ATOM   3148  O   GLU A 515      -5.959  -9.980  49.188  1.00 78.77           O
ATOM   3149  CB  GLU A 515      -2.857 -11.064  49.619  1.00 88.73           C
ATOM   3150  CG  GLU A 515      -1.928 -11.116  50.824  1.00 93.65           C
ATOM   3151  CD  GLU A 515      -2.634 -10.775  52.124  1.00 97.17           C
ATOM   3152  OE1 GLU A 515      -2.970  -9.589  52.327  1.00 99.06           O
ATOM   3153  OE2 GLU A 515      -2.851 -11.692  52.944  1.00 95.30           O
ATOM   3154  N   LEU A 516      -5.353 -11.573  47.711  1.00 74.60           N
ATOM   3155  CA  LEU A 516      -6.306 -11.098  46.709  1.00 70.49           C
ATOM   3156  C   LEU A 516      -7.746 -11.234  47.199  1.00 67.30           C
ATOM   3157  O   LEU A 516      -8.559 -10.310  47.044  1.00 64.11           O
ATOM   3158  CB  LEU A 516      -6.112 -11.863  45.399  1.00 70.53           C
ATOM   3159  CG  LEU A 516      -4.802 -11.622  44.646  1.00 71.88           C
ATOM   3160  CD1 LEU A 516      -4.548 -12.733  43.637  1.00 72.72           C
ATOM   3161  CD2 LEU A 516      -4.818 -10.265  43.961  1.00 72.56           C
ATOM   3162  N   LEU A 517      -8.080 -12.381  47.797  1.00 66.10           N
ATOM   3163  CA  LEU A 517      -9.430 -12.597  48.306  1.00 66.96           C
ATOM   3164  C   LEU A 517      -9.749 -11.644  49.450  1.00 69.68           C
ATOM   3165  O   LEU A 517     -10.878 -11.151  49.557  1.00 65.13           O
ATOM   3166  CB  LEU A 517      -9.592 -14.050  48.752  1.00 66.59           C
ATOM   3167  CG  LEU A 517     -10.964 -14.456  49.293  1.00 68.35           C
ATOM   3168  CD1 LEU A 517     -12.054 -14.168  48.271  1.00 65.32           C
ATOM   3169  CD2 LEU A 517     -10.970 -15.924  49.691  1.00 71.42           C
ATOM   3170  N   LYS A 518      -8.772 -11.380  50.321  1.00 73.78           N
ATOM   3171  CA  LYS A 518      -8.975 -10.418  51.396  1.00 76.25           C
ATOM   3172  C   LYS A 518      -9.235  -9.026  50.839  1.00 73.63           C
ATOM   3173  O   LYS A 518     -10.100  -8.299  51.343  1.00 72.76           O
ATOM   3174  CB  LYS A 518      -7.762 -10.409  52.326  1.00 80.98           C
ATOM   3175  CG  LYS A 518      -7.900  -9.485  53.525  1.00 84.86           C
ATOM   3176  CD  LYS A 518      -6.607  -9.420  54.322  1.00 89.87           C
ATOM   3177  CE  LYS A 518      -6.856  -8.927  55.738  1.00 92.83           C
ATOM   3178  NZ  LYS A 518      -7.712  -7.709  55.758  1.00 92.86           N
ATOM   3179  N   THR A 519      -8.498  -8.639  49.794  1.00 69.54           N
ATOM   3180  CA  THR A 519      -8.746  -7.348  49.160  1.00 67.71           C
ATOM   3181  C   THR A 519     -10.156  -7.278  48.583  1.00 68.65           C
ATOM   3182  O   THR A 519     -10.848  -6.266  48.740  1.00 70.42           O
ATOM   3183  CB  THR A 519      -7.708  -7.084  48.069  1.00 66.18           C
ATOM   3184  OG1 THR A 519      -6.393  -7.294  48.597  1.00 66.01           O
ATOM   3185  CG2 THR A 519      -7.822  -5.653  47.562  1.00 66.80           C
ATOM   3186  N   GLU A 520     -10.602  -8.348  47.919  1.00 71.50           N
ATOM   3187  CA  GLU A 520     -11.953  -8.355  47.356  1.00 73.39           C
ATOM   3188  C   GLU A 520     -13.013  -8.245  48.454  1.00 74.20           C
ATOM   3189  O   GLU A 520     -13.971  -7.460  48.346  1.00 71.84           O
ATOM   3190  CB  GLU A 520     -12.161  -9.622  46.524  1.00 72.88           C
ATOM   3191  CG  GLU A 520     -11.366  -9.651  45.227  1.00 72.38           C
ATOM   3192  CD  GLU A 520     -11.346  -8.306  44.528  1.00 71.48           C
ATOM   3193  OE1 GLU A 520     -12.423  -7.842  44.099  1.00 69.78           O
ATOM   3194  OE2 GLU A 520     -10.253  -7.712  44.409  1.00 66.08           O
ATOM   3195  N   ILE A 521     -12.840  -9.016  49.531  1.00 78.54           N
ATOM   3196  CA  ILE A 521     -13.799  -8.997  50.632  1.00 83.69           C
ATOM   3197  C   ILE A 521     -13.854  -7.613  51.265  1.00 86.74           C
ATOM   3198  O   ILE A 521     -14.937  -7.090  51.556  1.00 87.86           O
ATOM   3199  CB  ILE A 521     -13.447 -10.081  51.669  1.00 84.25           C
ATOM   3200  CG1 ILE A 521     -13.653 -11.478  51.078  1.00 83.23           C
ATOM   3201  CG2 ILE A 521     -14.285  -9.913  52.927  1.00 83.82           C
ATOM   3202  CD1 ILE A 521     -12.948 -12.575  51.849  1.00 82.61           C
ATOM   3203  N   ASP A 522     -12.690  -6.994  51.483  1.00 89.17           N
ATOM   3204  CA  ASP A 522     -12.664  -5.644  52.035  1.00 91.67           C
ATOM   3205  C   ASP A 522     -13.291  -4.638  51.082  1.00 94.90           C
ATOM   3206  O   ASP A 522     -13.907  -3.663  51.526  1.00 99.66           O
ATOM   3207  CB  ASP A 522     -11.228  -5.238  52.364  1.00 90.24           C
ATOM   3208  CG  ASP A 522     -10.611  -6.102  53.444  1.00 89.33           C
ATOM   3209  OD1 ASP A 522     -11.370  -6.746  54.198  1.00 89.00           O
ATOM   3210  OD2 ASP A 522      -9.366  -6.140  53.537  1.00 86.15           O
ATOM   3211  N   ALA A 523     -13.139  -4.852  49.772  1.00 95.54           N
ATOM   3212  CA  ALA A 523     -13.761  -3.959  48.802  1.00 94.29           C
ATOM   3213  C   ALA A 523     -15.277  -3.992  48.921  1.00 94.76           C
ATOM   3214  O   ALA A 523     -15.936  -2.950  48.830  1.00 95.86           O
ATOM   3215  CB  ALA A 523     -13.326  -4.334  47.385  1.00 94.66           C
ATOM   3216  N   ASP A 524     -15.850  -5.176  49.132  1.00 98.32           N
ATOM   3217  CA  ASP A 524     -17.301  -5.281  49.254  1.00101.72           C
ATOM   3218  C   ASP A 524     -17.803  -5.148  50.693  1.00102.39           C
ATOM   3219  O   ASP A 524     -19.000  -5.339  50.934  1.00 98.03           O
ATOM   3220  CB  ASP A 524     -17.790  -6.598  48.650  1.00102.41           C
ATOM   3221  CG  ASP A 524     -18.291  -6.432  47.229  1.00101.25           C
ATOM   3222  OD1 ASP A 524     -19.131  -5.537  46.992  1.00102.44           O
ATOM   3223  OD2 ASP A 524     -17.842  -7.192  46.347  1.00 98.58           O
ATOM   3224  N   PHE A 525     -16.930  -4.817  51.641  1.00104.73           N
ATOM   3225  CA  PHE A 525     -17.337  -4.710  53.037  1.00108.11           C
ATOM   3226  C   PHE A 525     -18.381  -3.605  53.201  1.00110.37           C
ATOM   3227  O   PHE A 525     -18.284  -2.559  52.548  1.00109.55           O
ATOM   3228  CB  PHE A 525     -16.118  -4.418  53.917  1.00109.26           C
ATOM   3229  CG  PHE A 525     -16.285  -4.831  55.353  1.00111.65           C
ATOM   3230  CD1 PHE A 525     -16.199  -6.164  55.721  1.00113.01           C
ATOM   3231  CD2 PHE A 525     -16.525  -3.884  56.336  1.00110.72           C
ATOM   3232  CE1 PHE A 525     -16.352  -6.545  57.042  1.00113.64           C
ATOM   3233  CE2 PHE A 525     -16.679  -4.259  57.658  1.00115.30           C
ATOM   3234  CZ  PHE A 525     -16.592  -5.591  58.011  1.00116.16           C
ATOM   3235  N   PRO A 526     -19.390  -3.793  54.071  1.00112.73           N
ATOM   3236  CA  PRO A 526     -19.599  -4.959  54.937  1.00111.33           C
ATOM   3237  C   PRO A 526     -20.427  -6.073  54.298  1.00110.32           C
ATOM   3238  O   PRO A 526     -20.778  -7.036  54.981  1.00102.53           O
ATOM   3239  CB  PRO A 526     -20.339  -4.363  56.134  1.00112.74           C
ATOM   3240  CG  PRO A 526     -21.123  -3.226  55.557  1.00113.41           C
ATOM   3241  CD  PRO A 526     -20.415  -2.758  54.301  1.00112.51           C
ATOM   3242  N   HIS A 527     -20.738  -5.939  53.017  1.00112.97           N
ATOM   3243  CA  HIS A 527     -21.505  -6.972  52.330  1.00112.03           C
ATOM   3244  C   HIS A 527     -20.627  -8.196  52.086  1.00107.19           C
ATOM   3245  O   HIS A 527     -19.505  -8.058  51.586  1.00106.48           O
ATOM   3246  CB  HIS A 527     -22.054  -6.442  51.008  1.00111.43           C
ATOM   3247  N   PRO A 528     -21.090  -9.396  52.426  1.00 98.92           N
ATOM   3248  CA  PRO A 528     -20.285 -10.594  52.175  1.00 95.69           C
ATOM   3249  C   PRO A 528     -20.280 -10.965  50.700  1.00 91.90           C
ATOM   3250  O   PRO A 528     -21.138 -10.551  49.917  1.00 90.29           O
ATOM   3251  CB  PRO A 528     -20.979 -11.670  53.015  1.00 97.87           C
ATOM   3252  CG  PRO A 528     -22.400 -11.225  53.074  1.00 98.14           C
ATOM   3253  CD  PRO A 528     -22.384  -9.716  53.054  1.00 97.67           C
ATOM   3254  N   LEU A 529     -19.286 -11.767  50.327  1.00 86.30           N
ATOM   3255  CA  LEU A 529     -19.142 -12.226  48.949  1.00 80.46           C
ATOM   3256  C   LEU A 529     -20.012 -13.460  48.743  1.00 75.57           C
ATOM   3257  O   LEU A 529     -19.688 -14.547  49.233  1.00 73.94           O
ATOM   3258  CB  LEU A 529     -17.679 -12.529  48.636  1.00 79.24           C
ATOM   3259  CG  LEU A 529     -16.784 -11.339  48.284  1.00 80.34           C
ATOM   3260  CD1 LEU A 529     -15.478 -11.815  47.666  1.00 81.19           C
ATOM   3261  CD2 LEU A 529     -17.502 -10.376  47.351  1.00 81.83           C
ATOM   3262  N   ARG A 530     -21.119 -13.295  48.021  1.00 72.73           N
ATOM   3263  CA  ARG A 530     -22.004 -14.409  47.679  1.00 71.17           C
ATOM   3264  C   ARG A 530     -21.535 -14.976  46.346  1.00 68.99           C
ATOM   3265  O   ARG A 530     -21.993 -14.571  45.277  1.00 70.35           O
ATOM   3266  CB  ARG A 530     -23.456 -13.951  47.620  1.00 71.13           C
ATOM   3267  CG  ARG A 530     -23.919 -13.183  48.846  1.00 71.73           C
ATOM   3268  CD  ARG A 530     -25.380 -12.779  48.724  1.00 70.89           C
ATOM   3269  NE  ARG A 530     -26.261 -13.937  48.617  1.00 72.70           N
ATOM   3270  CZ  ARG A 530     -27.473 -13.910  48.080  1.00 75.57           C
ATOM   3271  NH1 ARG A 530     -27.985 -12.795  47.585  1.00 77.54           N
ATOM   3272  NH2 ARG A 530     -28.190 -15.030  48.040  1.00 76.76           N
ATOM   3273  N   LEU A 531     -20.611 -15.931  46.410  1.00 64.11           N
ATOM   3274  CA  LEU A 531     -19.981 -16.495  45.226  1.00 63.65           C
ATOM   3275  C   LEU A 531     -20.402 -17.947  45.041  1.00 61.52           C
ATOM   3276  O   LEU A 531     -20.561 -18.690  46.015  1.00 60.92           O
ATOM   3277  CB  LEU A 531     -18.455 -16.398  45.319  1.00 63.82           C
ATOM   3278  CG  LEU A 531     -17.801 -16.782  46.648  1.00 62.36           C
ATOM   3279  CD1 LEU A 531     -17.293 -18.215  46.607  1.00 63.63           C
ATOM   3280  CD2 LEU A 531     -16.672 -15.821  46.987  1.00 61.07           C
ATOM   3281  N   ARG A 532     -20.584 -18.341  43.779  1.00 61.87           N
ATOM   3282  CA  ARG A 532     -20.955 -19.702  43.422  1.00 61.13           C
ATOM   3283  C   ARG A 532     -19.835 -20.484  42.753  1.00 61.41           C
ATOM   3284  O   ARG A 532     -19.913 -21.715  42.699  1.00 62.95           O
ATOM   3285  CB  ARG A 532     -22.173 -19.693  42.487  1.00 60.14           C
ATOM   3286  CG  ARG A 532     -21.943 -18.931  41.190  1.00 60.36           C
ATOM   3287  CD  ARG A 532     -22.545 -19.661  40.003  1.00 62.85           C
ATOM   3288  NE  ARG A 532     -23.931 -20.039  40.247  1.00 64.59           N
ATOM   3289  CZ  ARG A 532     -24.489 -21.160  39.813  1.00 66.52           C
ATOM   3290  NH1 ARG A 532     -23.807 -22.041  39.099  1.00 64.44           N
ATOM   3291  NH2 ARG A 532     -25.764 -21.404  40.102  1.00 71.95           N
ATOM   3292  N   LEU A 533     -18.808 -19.807  42.243  1.00 60.22           N
ATOM   3293  CA  LEU A 533     -17.690 -20.455  41.574  1.00 58.68           C
ATOM   3294  C   LEU A 533     -16.396 -19.786  42.009  1.00 56.80           C
ATOM   3295  O   LEU A 533     -16.346 -18.563  42.170  1.00 58.05           O
ATOM   3296  CB  LEU A 533     -17.836 -20.384  40.046  1.00 59.20           C
ATOM   3297  CG  LEU A 533     -16.646 -20.816  39.183  1.00 58.88           C
ATOM   3298  CD1 LEU A 533     -17.110 -21.680  38.024  1.00 58.45           C
ATOM   3299  CD2 LEU A 533     -15.873 -19.609  38.669  1.00 58.08           C
ATOM   3300  N   MET A 534     -15.352 -20.590  42.200  1.00 56.03           N
ATOM   3301  CA  MET A 534     -14.039 -20.062  42.547  1.00 57.11           C
ATOM   3302  C   MET A 534     -12.972 -20.759  41.719  1.00 55.57           C
ATOM   3303  O   MET A 534     -13.041 -21.971  41.500  1.00 53.51           O
ATOM   3304  CB  MET A 534     -13.735 -20.231  44.041  1.00 58.09           C
ATOM   3305  CG  MET A 534     -12.554 -19.401  44.523  1.00 59.85           C
ATOM   3306  SD  MET A 534     -12.106 -19.734  46.237  1.00 62.66           S
ATOM   3307  CE  MET A 534     -13.346 -18.773  47.102  1.00 62.40           C
ATOM   3308  N   GLY A 535     -11.984 -19.994  41.275  1.00 56.72           N
ATOM   3309  CA  GLY A 535     -10.917 -20.543  40.456  1.00 56.31           C
ATOM   3310  C   GLY A 535      -9.601 -19.852  40.728  1.00 54.98           C
ATOM   3311  O   GLY A 535      -9.561 -18.684  41.128  1.00 52.51           O
ATOM   3312  N   VAL A 536      -8.514 -20.589  40.511  1.00 57.23           N
ATOM   3313  CA  VAL A 536      -7.156 -20.087  40.688  1.00 59.34           C
ATOM   3314  C   VAL A 536      -6.355 -20.422  39.437  1.00 61.89           C
ATOM   3315  O   VAL A 536      -6.399 -21.559  38.953  1.00 66.19           O
ATOM   3316  CB  VAL A 536      -6.478 -20.682  41.939  1.00 57.47           C
ATOM   3317  CG1 VAL A 536      -5.083 -20.099  42.116  1.00 58.63           C
ATOM   3318  CG2 VAL A 536      -7.323 -20.431  43.179  1.00 55.43           C
ATOM   3319  N   ARG A 537      -5.621 -19.436  38.921  1.00 62.10           N
ATOM   3320  CA  ARG A 537      -4.821 -19.592  37.715  1.00 64.26           C
ATOM   3321  C   ARG A 537      -3.423 -19.036  37.945  1.00 61.70           C
ATOM   3322  O   ARG A 537      -3.255 -18.006  38.604  1.00 62.45           O
ATOM   3323  CB  ARG A 537      -5.477 -18.883  36.520  1.00 68.01           C
ATOM   3324  CG  ARG A 537      -4.655 -18.911  35.239  1.00 72.06           C
ATOM   3325  CD  ARG A 537      -5.533 -18.740  34.011  1.00 76.71           C
ATOM   3326  NE  ARG A 537      -6.061 -17.386  33.899  1.00 84.27           N
ATOM   3327  CZ  ARG A 537      -7.315 -17.047  34.167  1.00 92.06           C
ATOM   3328  NH1 ARG A 537      -8.202 -17.942  34.569  1.00100.33           N
ATOM   3329  NH2 ARG A 537      -7.687 -15.777  34.029  1.00 91.33           N
ATOM   3330  N   ILE A 538      -2.423 -19.725  37.397  1.00 58.93           N
ATOM   3331  CA  ILE A 538      -1.031 -19.296  37.444  1.00 59.67           C
ATOM   3332  C   ILE A 538      -0.519 -19.187  36.014  1.00 61.51           C
ATOM   3333  O   ILE A 538      -0.890 -19.989  35.148  1.00 63.04           O
ATOM   3334  CB  ILE A 538      -0.161 -20.261  38.279  1.00 59.07           C
ATOM   3335  CG1 ILE A 538       1.267 -19.726  38.415  1.00 58.28           C
ATOM   3336  CG2 ILE A 538      -0.164 -21.662  37.677  1.00 60.11           C
ATOM   3337  CD1 ILE A 538       2.064 -20.385  39.519  1.00 58.75           C
ATOM   3338  N   SER A 539       0.306 -18.176  35.759  1.00 63.62           N
ATOM   3339  CA  SER A 539       0.824 -17.927  34.419  1.00 64.95           C
ATOM   3340  C   SER A 539       2.205 -17.292  34.539  1.00 67.81           C
ATOM   3341  O   SER A 539       2.825 -17.309  35.607  1.00 69.91           O
ATOM   3342  CB  SER A 539      -0.149 -17.051  33.619  1.00 63.65           C
ATOM   3343  OG  SER A 539      -0.484 -15.875  34.335  1.00 62.63           O
ATOM   3344  N   SER A 540       2.686 -16.735  33.424  1.00 68.86           N
ATOM   3345  CA  SER A 540       3.984 -16.059  33.355  1.00 68.43           C
ATOM   3346  C   SER A 540       5.129 -17.014  33.692  1.00 67.63           C
ATOM   3347  O   SER A 540       5.968 -16.742  34.553  1.00 69.94           O
ATOM   3348  CB  SER A 540       4.012 -14.823  34.259  1.00 67.39           C
ATOM   3349  OG  SER A 540       2.988 -13.910  33.904  1.00 65.54           O
ATOM   3350  N   PHE A 541       5.157 -18.149  32.998  1.00 68.82           N
ATOM   3351  CA  PHE A 541       6.248 -19.094  33.158  1.00 73.65           C
ATOM   3352  C   PHE A 541       7.503 -18.574  32.455  1.00 82.89           C
ATOM   3353  O   PHE A 541       7.410 -17.861  31.452  1.00 85.54           O
ATOM   3354  CB  PHE A 541       5.858 -20.459  32.596  1.00 71.55           C
ATOM   3355  CG  PHE A 541       4.544 -20.974  33.112  1.00 70.77           C
ATOM   3356  CD1 PHE A 541       4.256 -20.942  34.467  1.00 70.03           C
ATOM   3357  CD2 PHE A 541       3.597 -21.488  32.243  1.00 72.41           C
ATOM   3358  CE1 PHE A 541       3.048 -21.414  34.945  1.00 70.32           C
ATOM   3359  CE2 PHE A 541       2.387 -21.962  32.715  1.00 73.03           C
ATOM   3360  CZ  PHE A 541       2.113 -21.925  34.068  1.00 70.86           C
ATOM   3361  N   PRO A 542       8.687 -18.911  32.965  1.00 98.55           N
ATOM   3362  CA  PRO A 542       9.920 -18.416  32.343  1.00107.73           C
ATOM   3363  C   PRO A 542      10.121 -18.987  30.948  1.00114.82           C
ATOM   3364  O   PRO A 542       9.696 -20.101  30.636  1.00112.68           O
ATOM   3365  CB  PRO A 542      11.018 -18.892  33.301  1.00108.30           C
ATOM   3366  CG  PRO A 542      10.422 -20.063  34.005  1.00107.29           C
ATOM   3367  CD  PRO A 542       8.961 -19.752  34.142  1.00104.35           C
ATOM   3368  N   ASN A 543      10.783 -18.200  30.106  1.00121.49           N
ATOM   3369  CA  ASN A 543      11.056 -18.601  28.731  1.00121.44           C
ATOM   3370  C   ASN A 543      12.320 -19.451  28.648  1.00121.36           C
ATOM   3371  O   ASN A 543      13.406 -19.002  29.015  1.00123.32           O
ATOM   3372  CB  ASN A 543      11.188 -17.372  27.830  1.00118.88           C
ATOM   3373  CG  ASN A 543      10.004 -16.432  27.950  1.00119.16           C
ATOM   3374  OD1 ASN A 543       8.890 -16.762  27.542  1.00115.67           O
ATOM   3375  ND2 ASN A 543      10.240 -15.252  28.512  1.00119.39           N
TER
ATOM   3376  P    DT C   1       5.535  -8.699  34.142  1.00 67.02           P
ATOM   3377  OP1  DT C   1       5.266  -9.971  33.436  1.00 65.40           O
ATOM   3378  OP2  DT C   1       6.276  -8.707  35.423  1.00 69.30           O
ATOM   3379  O5'  DT C   1       4.153  -7.928  34.377  1.00 61.79           O
ATOM   3380  C5'  DT C   1       4.121  -6.760  35.187  1.00 62.01           C
ATOM   3381  C4'  DT C   1       2.718  -6.182  35.253  1.00 62.43           C
ATOM   3382  O4'  DT C   1       2.343  -5.663  33.957  1.00 65.23           O
ATOM   3383  C3'  DT C   1       1.622  -7.180  35.650  1.00 61.18           C
ATOM   3384  O3'  DT C   1       0.982  -6.750  36.846  1.00 57.32           O
ATOM   3385  C2'  DT C   1       0.654  -7.179  34.457  1.00 63.69           C
ATOM   3386  C1'  DT C   1       0.966  -5.854  33.781  1.00 65.58           C
ATOM   3387  N1   DT C   1       0.668  -5.848  32.321  1.00 66.54           N
ATOM   3388  C2   DT C   1      -0.386  -5.099  31.853  1.00 64.62           C
ATOM   3389  O2   DT C   1      -1.100  -4.427  32.575  1.00 62.00           O
ATOM   3390  N3   DT C   1      -0.576  -5.162  30.498  1.00 63.94           N
ATOM   3391  C4   DT C   1       0.167  -5.886  29.583  1.00 66.71           C
ATOM   3392  O4   DT C   1      -0.083  -5.879  28.382  1.00 69.02           O
ATOM   3393  C5   DT C   1       1.257  -6.651  30.141  1.00 66.40           C
ATOM   3394  C7   DT C   1       2.134  -7.477  29.247  1.00 65.43           C
ATOM   3395  C6   DT C   1       1.452  -6.596  31.467  1.00 67.44           C
ATOM   3396  P    DA C   2      -0.182  -7.638  37.508  1.00 60.17           P
ATOM   3397  OP1  DA C   2      -0.161  -7.388  38.966  1.00 59.65           O
ATOM   3398  OP2  DA C   2      -0.048  -9.022  37.000  1.00 59.43           O
ATOM   3399  O5'  DA C   2      -1.526  -7.021  36.903  1.00 59.27           O
ATOM   3400  C5'  DA C   2      -1.858  -5.660  37.154  1.00 61.02           C
ATOM   3401  C4'  DA C   2      -3.266  -5.352  36.679  1.00 62.70           C
ATOM   3402  O4'  DA C   2      -3.267  -5.177  35.238  1.00 66.00           O
ATOM   3403  C3'  DA C   2      -4.300  -6.437  36.982  1.00 61.54           C
ATOM   3404  O3'  DA C   2      -5.507  -5.846  37.442  1.00 61.22           O
ATOM   3405  C2'  DA C   2      -4.491  -7.132  35.635  1.00 64.63           C
ATOM   3406  C1'  DA C   2      -4.266  -5.986  34.660  1.00 63.89           C
ATOM   3407  N9   DA C   2      -3.798  -6.424  33.348  1.00 63.33           N
ATOM   3408  C8   DA C   2      -2.768  -7.284  33.086  1.00 63.19           C
ATOM   3409  N7   DA C   2      -2.570  -7.496  31.806  1.00 61.92           N
ATOM   3410  C5   DA C   2      -3.535  -6.720  31.187  1.00 62.51           C
ATOM   3411  C6   DA C   2      -3.854  -6.506  29.831  1.00 60.21           C
ATOM   3412  N6   DA C   2      -3.199  -7.086  28.820  1.00 59.81           N
ATOM   3413  N1   DA C   2      -4.877  -5.670  29.555  1.00 59.15           N
ATOM   3414  C2   DA C   2      -5.531  -5.092  30.569  1.00 60.99           C
ATOM   3415  N3   DA C   2      -5.322  -5.216  31.879  1.00 61.24           N
ATOM   3416  C4   DA C   2      -4.301  -6.052  32.123  1.00 63.15           C
ATOM   3417  P    DC C   3      -6.629  -6.751  38.151  1.00 65.02           P
ATOM   3418  OP1  DC C   3      -7.176  -5.978  39.289  1.00 65.42           O
ATOM   3419  OP2  DC C   3      -6.046  -8.090  38.384  1.00 65.79           O
ATOM   3420  O5'  DC C   3      -7.763  -6.897  37.033  1.00 66.04           O
ATOM   3421  C5'  DC C   3      -8.439  -5.741  36.557  1.00 62.28           C
ATOM   3422  C4'  DC C   3      -9.202  -6.045  35.281  1.00 60.11           C
ATOM   3423  O4'  DC C   3      -8.278  -6.253  34.201  1.00 59.35           O
ATOM   3424  C3'  DC C   3     -10.059  -7.309  35.324  1.00 58.47           C
ATOM   3425  O3'  DC C   3     -11.422  -6.961  35.563  1.00 60.14           O
ATOM   3426  C2'  DC C   3      -9.867  -7.954  33.936  1.00 56.49           C
ATOM   3427  C1'  DC C   3      -8.936  -6.986  33.206  1.00 56.26           C
ATOM   3428  N1   DC C   3      -7.915  -7.666  32.360  1.00 53.02           N
ATOM   3429  C2   DC C   3      -7.954  -7.511  30.970  1.00 52.87           C
ATOM   3430  O2   DC C   3      -8.838  -6.807  30.466  1.00 53.60           O
ATOM   3431  N3   DC C   3      -7.019  -8.137  30.213  1.00 50.64           N
ATOM   3432  C4   DC C   3      -6.082  -8.888  30.795  1.00 50.08           C
ATOM   3433  N4   DC C   3      -5.182  -9.486  30.008  1.00 48.61           N
ATOM   3434  C5   DC C   3      -6.027  -9.059  32.210  1.00 51.57           C
ATOM   3435  C6   DC C   3      -6.954  -8.436  32.946  1.00 51.50           C
ATOM   3436  P    DA C   4     -12.579  -8.075  35.490  1.00 67.16           P
ATOM   3437  OP1  DA C   4     -13.698  -7.603  36.334  1.00 67.08           O
ATOM   3438  OP2  DA C   4     -11.974  -9.399  35.756  1.00 63.22           O
ATOM   3439  O5'  DA C   4     -13.047  -8.036  33.961  1.00 64.63           O
ATOM   3440  C5'  DA C   4     -13.372  -6.791  33.355  1.00 64.18           C
ATOM   3441  C4'  DA C   4     -13.632  -6.961  31.870  1.00 62.73           C
ATOM   3442  O4'  DA C   4     -12.399  -7.324  31.197  1.00 60.88           O
ATOM   3443  C3'  DA C   4     -14.657  -8.040  31.512  1.00 61.87           C
ATOM   3444  O3'  DA C   4     -15.605  -7.517  30.593  1.00 65.15           O
ATOM   3445  C2'  DA C   4     -13.813  -9.155  30.888  1.00 62.07           C
ATOM   3446  C1'  DA C   4     -12.645  -8.381  30.301  1.00 60.20           C
ATOM   3447  N9   DA C   4     -11.424  -9.174  30.183  1.00 58.62           N
ATOM   3448  C8   DA C   4     -10.766  -9.826  31.188  1.00 59.57           C
ATOM   3449  N7   DA C   4      -9.689 -10.462  30.792  1.00 56.22           N
ATOM   3450  C5   DA C   4      -9.637 -10.210  29.431  1.00 54.33           C
ATOM   3451  C6   DA C   4      -8.730 -10.604  28.428  1.00 53.45           C
ATOM   3452  N6   DA C   4      -7.660 -11.370  28.662  1.00 52.30           N
ATOM   3453  N1   DA C   4      -8.968 -10.180  27.169  1.00 53.81           N
ATOM   3454  C2   DA C   4     -10.041  -9.413  26.938  1.00 53.48           C
ATOM   3455  N3   DA C   4     -10.961  -8.979  27.798  1.00 52.95           N
ATOM   3456  C4   DA C   4     -10.699  -9.417  29.039  1.00 54.61           C
ATOM   3457  P    DT C   5     -16.862  -8.402  30.126  1.00 68.57           P
ATOM   3458  OP1  DT C   5     -18.021  -7.491  29.989  1.00 70.12           O
ATOM   3459  OP2  DT C   5     -16.959  -9.577  31.020  1.00 68.28           O
ATOM   3460  O5'  DT C   5     -16.435  -8.920  28.677  1.00 64.90           O
ATOM   3461  C5'  DT C   5     -15.738  -8.050  27.794  1.00 65.18           C
ATOM   3462  C4'  DT C   5     -15.444  -8.739  26.475  1.00 67.00           C
ATOM   3463  O4'  DT C   5     -14.156  -9.404  26.545  1.00 64.77           O
ATOM   3464  C3'  DT C   5     -16.460  -9.805  26.066  1.00 69.44           C
ATOM   3465  O3'  DT C   5     -16.755  -9.683  24.683  1.00 75.74           O
ATOM   3466  C2'  DT C   5     -15.742 -11.117  26.379  1.00 67.80           C
ATOM   3467  C1'  DT C   5     -14.288 -10.745  26.131  1.00 65.88           C
ATOM   3468  N1   DT C   5     -13.324 -11.570  26.910  1.00 64.17           N
ATOM   3469  C2   DT C   5     -12.191 -12.047  26.293  1.00 63.26           C
ATOM   3470  O2   DT C   5     -11.926 -11.829  25.124  1.00 61.95           O
ATOM   3471  N3   DT C   5     -11.372 -12.792  27.098  1.00 61.99           N
ATOM   3472  C4   DT C   5     -11.568 -13.104  28.431  1.00 61.74           C
ATOM   3473  O4   DT C   5     -10.771 -13.783  29.071  1.00 62.09           O
ATOM   3474  C5   DT C   5     -12.776 -12.573  29.017  1.00 63.63           C
ATOM   3475  C7   DT C   5     -13.097 -12.843  30.457  1.00 65.99           C
ATOM   3476  C6   DT C   5     -13.585 -11.841  28.238  1.00 63.37           C
ATOM   3477  P    DA C   6     -17.967 -10.514  24.036  1.00 77.95           P
ATOM   3478  OP1  DA C   6     -18.694  -9.605  23.123  1.00 71.51           O
ATOM   3479  OP2  DA C   6     -18.697 -11.190  25.132  1.00 73.13           O
ATOM   3480  O5'  DA C   6     -17.230 -11.636  23.170  1.00 72.60           O
ATOM   3481  C5'  DA C   6     -16.207 -11.263  22.256  1.00 69.28           C
ATOM   3482  C4'  DA C   6     -15.503 -12.489  21.706  1.00 67.12           C
ATOM   3483  O4'  DA C   6     -14.491 -12.933  22.642  1.00 66.97           O
ATOM   3484  C3'  DA C   6     -16.414 -13.694  21.449  1.00 64.48           C
ATOM   3485  O3'  DA C   6     -16.275 -14.128  20.107  1.00 62.13           O
ATOM   3486  C2'  DA C   6     -15.923 -14.755  22.442  1.00 64.72           C
ATOM   3487  C1'  DA C   6     -14.481 -14.337  22.668  1.00 65.01           C
ATOM   3488  N9   DA C   6     -13.943 -14.772  23.953  1.00 63.43           N
ATOM   3489  C8   DA C   6     -14.507 -14.592  25.186  1.00 63.59           C
ATOM   3490  N7   DA C   6     -13.798 -15.090  26.170  1.00 62.17           N
ATOM   3491  C5   DA C   6     -12.691 -15.635  25.540  1.00 59.61           C
ATOM   3492  C6   DA C   6     -11.558 -16.314  26.030  1.00 58.14           C
ATOM   3493  N6   DA C   6     -11.355 -16.566  27.327  1.00 57.41           N
ATOM   3494  N1   DA C   6     -10.639 -16.726  25.132  1.00 59.66           N
ATOM   3495  C2   DA C   6     -10.847 -16.472  23.834  1.00 61.56           C
ATOM   3496  N3   DA C   6     -11.869 -15.844  23.256  1.00 61.07           N
ATOM   3497  C4   DA C   6     -12.765 -15.447  24.173  1.00 60.90           C
ATOM   3498  P    DC C   7     -17.243 -15.268  19.521  1.00 56.88           P
ATOM   3499  OP1  DC C   7     -17.480 -14.951  18.096  1.00 57.90           O
ATOM   3500  OP2  DC C   7     -18.392 -15.411  20.443  1.00 55.62           O
ATOM   3501  O5'  DC C   7     -16.364 -16.600  19.620  1.00 57.99           O
ATOM   3502  C5'  DC C   7     -15.101 -16.661  18.970  1.00 57.52           C
ATOM   3503  C4'  DC C   7     -14.318 -17.883  19.415  1.00 57.97           C
ATOM   3504  O4'  DC C   7     -13.831 -17.685  20.750  1.00 56.61           O
ATOM   3505  C3'  DC C   7     -15.124 -19.170  19.494  1.00 56.99           C
ATOM   3506  O3'  DC C   7     -15.064 -19.857  18.250  1.00 55.33           O
ATOM   3507  C2'  DC C   7     -14.432 -19.968  20.613  1.00 56.48           C
ATOM   3508  C1'  DC C   7     -13.512 -18.943  21.291  1.00 56.60           C
ATOM   3509  N1   DC C   7     -13.672 -18.883  22.773  1.00 55.32           N
ATOM   3510  C2   DC C   7     -12.635 -19.332  23.598  1.00 53.00           C
ATOM   3511  O2   DC C   7     -11.599 -19.768  23.081  1.00 52.03           O
ATOM   3512  N3   DC C   7     -12.794 -19.272  24.943  1.00 53.79           N
ATOM   3513  C4   DC C   7     -13.926 -18.794  25.461  1.00 54.48           C
ATOM   3514  N4   DC C   7     -14.037 -18.756  26.793  1.00 54.55           N
ATOM   3515  C5   DC C   7     -14.995 -18.334  24.636  1.00 56.74           C
ATOM   3516  C6   DC C   7     -14.827 -18.397  23.311  1.00 57.17           C
ATOM   3517  P    DA C   8     -15.981 -21.152  17.994  1.00 53.29           P
ATOM   3518  OP1  DA C   8     -16.115 -21.321  16.530  1.00 56.00           O
ATOM   3519  OP2  DA C   8     -17.192 -21.018  18.833  1.00 52.62           O
ATOM   3520  O5'  DA C   8     -15.110 -22.362  18.577  1.00 56.41           O
ATOM   3521  C5'  DA C   8     -13.843 -22.661  18.005  1.00 59.82           C
ATOM   3522  C4'  DA C   8     -13.064 -23.633  18.876  1.00 60.94           C
ATOM   3523  O4'  DA C   8     -12.637 -22.972  20.086  1.00 59.83           O
ATOM   3524  C3'  DA C   8     -13.846 -24.833  19.368  1.00 62.36           C
ATOM   3525  O3'  DA C   8     -13.879 -25.842  18.365  1.00 65.67           O
ATOM   3526  C2'  DA C   8     -13.018 -25.271  20.575  1.00 61.39           C
ATOM   3527  C1'  DA C   8     -12.479 -23.939  21.113  1.00 59.14           C
ATOM   3528  N9   DA C   8     -13.173 -23.473  22.311  1.00 57.49           N
ATOM   3529  C8   DA C   8     -14.395 -22.865  22.373  1.00 56.86           C
ATOM   3530  N7   DA C   8     -14.771 -22.556  23.592  1.00 56.45           N
ATOM   3531  C5   DA C   8     -13.724 -22.996  24.384  1.00 58.20           C
ATOM   3532  C6   DA C   8     -13.508 -22.965  25.776  1.00 59.10           C
ATOM   3533  N6   DA C   8     -14.381 -22.446  26.645  1.00 60.05           N
ATOM   3534  N1   DA C   8     -12.355 -23.489  26.242  1.00 58.60           N
ATOM   3535  C2   DA C   8     -11.483 -24.008  25.369  1.00 59.62           C
ATOM   3536  N3   DA C   8     -11.575 -24.094  24.043  1.00 57.69           N
ATOM   3537  C4   DA C   8     -12.731 -23.565  23.610  1.00 57.67           C
ATOM   3538  P    DC C   9     -15.005 -26.988  18.410  1.00 63.66           P
ATOM   3539  OP1  DC C   9     -14.949 -27.727  17.131  1.00 64.63           O
ATOM   3540  OP2  DC C   9     -16.272 -26.356  18.839  1.00 60.59           O
ATOM   3541  O5'  DC C   9     -14.521 -27.960  19.585  1.00 64.61           O
ATOM   3542  C5'  DC C   9     -13.305 -28.688  19.452  1.00 64.40           C
ATOM   3543  C4'  DC C   9     -12.958 -29.397  20.748  1.00 62.90           C
ATOM   3544  O4'  DC C   9     -12.701 -28.416  21.776  1.00 60.10           O
ATOM   3545  C3'  DC C   9     -14.063 -30.271  21.310  1.00 63.31           C
ATOM   3546  O3'  DC C   9     -13.989 -31.571  20.739  1.00 66.33           O
ATOM   3547  C2'  DC C   9     -13.742 -30.297  22.805  1.00 63.23           C
ATOM   3548  C1'  DC C   9     -13.079 -28.933  23.039  1.00 62.69           C
ATOM   3549  N1   DC C   9     -13.963 -27.934  23.719  1.00 62.33           N
ATOM   3550  C2   DC C   9     -13.575 -27.395  24.951  1.00 62.92           C
ATOM   3551  O2   DC C   9     -12.506 -27.757  25.458  1.00 61.23           O
ATOM   3552  N3   DC C   9     -14.384 -26.490  25.555  1.00 64.53           N
ATOM   3553  C4   DC C   9     -15.529 -26.125  24.975  1.00 65.15           C
ATOM   3554  N4   DC C   9     -16.294 -25.230  25.609  1.00 65.60           N
ATOM   3555  C5   DC C   9     -15.941 -26.663  23.721  1.00 65.84           C
ATOM   3556  C6   DC C   9     -15.135 -27.553  23.134  1.00 63.00           C
TER
ATOM   3557  C5'  DT D   1     -36.585 -26.067  44.049  1.00 69.20           C
ATOM   3558  C4'  DT D   1     -35.073 -26.007  44.157  1.00 72.81           C
ATOM   3559  O4'  DT D   1     -34.548 -27.354  44.336  1.00 75.20           O
ATOM   3560  C3'  DT D   1     -34.361 -25.462  42.921  1.00 75.71           C
ATOM   3561  O3'  DT D   1     -33.129 -24.847  43.306  1.00 80.71           O
ATOM   3562  C2'  DT D   1     -34.115 -26.737  42.133  1.00 77.42           C
ATOM   3563  C1'  DT D   1     -33.682 -27.656  43.261  1.00 77.92           C
ATOM   3564  N1   DT D   1     -33.791 -29.104  42.937  1.00 80.54           N
ATOM   3565  C2   DT D   1     -32.654 -29.878  42.946  1.00 80.66           C
ATOM   3566  O2   DT D   1     -31.549 -29.439  43.212  1.00 76.82           O
ATOM   3567  N3   DT D   1     -32.857 -31.195  42.634  1.00 83.49           N
ATOM   3568  C4   DT D   1     -34.057 -31.803  42.317  1.00 86.02           C
ATOM   3569  O4   DT D   1     -34.137 -32.998  42.049  1.00 83.32           O
ATOM   3570  C5   DT D   1     -35.210 -30.933  42.323  1.00 86.13           C
ATOM   3571  C7   DT D   1     -36.568 -31.479  41.995  1.00 86.49           C
ATOM   3572  C6   DT D   1     -35.023 -29.640  42.628  1.00 83.50           C
ATOM   3573  P    DA D   2     -32.455 -23.711  42.387  1.00 81.94           P
ATOM   3574  OP1  DA D   2     -32.189 -22.542  43.254  1.00 82.64           O
ATOM   3575  OP2  DA D   2     -33.291 -23.556  41.177  1.00 79.15           O
ATOM   3576  O5'  DA D   2     -31.051 -24.346  41.944  1.00 83.32           O
ATOM   3577  C5'  DA D   2     -31.018 -25.612  41.296  1.00 85.82           C
ATOM   3578  C4'  DA D   2     -29.637 -25.928  40.758  1.00 86.15           C
ATOM   3579  O4'  DA D   2     -29.636 -27.270  40.241  1.00 88.25           O
ATOM   3580  C3'  DA D   2     -29.208 -25.088  39.575  1.00 86.13           C
ATOM   3581  O3'  DA D   2     -27.797 -25.151  39.425  1.00 81.61           O
ATOM   3582  C2'  DA D   2     -29.925 -25.779  38.411  1.00 88.43           C
ATOM   3583  C1'  DA D   2     -30.026 -27.239  38.882  1.00 88.89           C
ATOM   3584  N9   DA D   2     -31.377 -27.785  38.780  1.00 89.97           N
ATOM   3585  C8   DA D   2     -32.521 -27.102  38.473  1.00 91.36           C
ATOM   3586  N7   DA D   2     -33.597 -27.852  38.455  1.00 93.01           N
ATOM   3587  C5   DA D   2     -33.128 -29.115  38.775  1.00 93.49           C
ATOM   3588  C6   DA D   2     -33.773 -30.359  38.921  1.00 96.05           C
ATOM   3589  N6   DA D   2     -35.089 -30.529  38.754  1.00100.22           N
ATOM   3590  N1   DA D   2     -33.012 -31.424  39.247  1.00 92.97           N
ATOM   3591  C2   DA D   2     -31.695 -31.248  39.414  1.00 90.85           C
ATOM   3592  N3   DA D   2     -30.977 -30.132  39.304  1.00 89.83           N
ATOM   3593  C4   DA D   2     -31.761 -29.092  38.980  1.00 90.93           C
ATOM   3594  P    DT D   3     -27.022 -24.012  38.598  1.00 80.95           P
ATOM   3595  OP1  DT D   3     -25.586 -24.109  38.943  1.00 80.90           O
ATOM   3596  OP2  DT D   3     -27.744 -22.737  38.804  1.00 73.41           O
ATOM   3597  O5'  DT D   3     -27.216 -24.446  37.071  1.00 75.46           O
ATOM   3598  C5'  DT D   3     -26.504 -25.564  36.555  1.00 71.30           C
ATOM   3599  C4'  DT D   3     -25.723 -25.182  35.308  1.00 69.71           C
ATOM   3600  O4'  DT D   3     -26.641 -25.001  34.198  1.00 70.11           O
ATOM   3601  C3'  DT D   3     -24.923 -23.885  35.415  1.00 66.56           C
ATOM   3602  C2'  DT D   3     -25.822 -22.866  34.720  1.00 68.75           C
ATOM   3603  C1'  DT D   3     -26.472 -23.716  33.639  1.00 70.06           C
ATOM   3604  N1   DT D   3     -27.807 -23.214  33.211  1.00 71.10           N
ATOM   3605  C2   DT D   3     -28.054 -23.013  31.874  1.00 73.29           C
ATOM   3606  O2   DT D   3     -27.230 -23.226  31.003  1.00 71.40           O
ATOM   3607  N3   DT D   3     -29.311 -22.551  31.588  1.00 78.21           N
ATOM   3608  C4   DT D   3     -30.325 -22.274  32.488  1.00 78.88           C
ATOM   3609  O4   DT D   3     -31.424 -21.861  32.132  1.00 85.76           O
ATOM   3610  C5   DT D   3     -29.999 -22.506  33.875  1.00 75.30           C
ATOM   3611  C7   DT D   3     -31.018 -22.243  34.944  1.00 74.87           C
ATOM   3612  C6   DT D   3     -28.770 -22.960  34.166  1.00 73.22           C
HETATM 3613  C06 LIG D   4     -21.866 -26.251  36.424  1.00 20.00           C
HETATM 3614  C07 LIG D   4     -20.699 -27.265  36.239  1.00 20.00           C
HETATM 3615  C09 LIG D   4     -19.562 -26.710  36.499  1.00 20.00           C
HETATM 3616  C11 LIG D   4     -18.823 -26.419  35.076  1.00 20.00           C
HETATM 3617  C12 LIG D   4     -19.285 -27.283  34.199  1.00 20.00           C
HETATM 3618  C14 LIG D   4     -19.594 -27.162  30.316  1.00 20.00           C
HETATM 3619  C15 LIG D   4     -19.211 -28.022  29.148  1.00 20.00           C
HETATM 3620  C18 LIG D   4     -17.853 -29.450  30.779  1.00 20.00           C
HETATM 3621  C20 LIG D   4     -19.122 -27.420  31.720  1.00 20.00           C
HETATM 3622  C27 LIG D   4     -21.339 -25.474  31.035  1.00 20.00           C
HETATM 3623  C28 LIG D   4     -19.690 -24.892  29.348  1.00 20.00           C
HETATM 3624  C30 LIG D   4     -20.559 -24.183  28.322  1.00 20.00           C
HETATM 3625  C32 LIG D   4     -19.774 -23.988  26.983  1.00 20.00           C
HETATM 3626  N13 LIG D   4     -19.469 -26.589  32.885  1.00 20.00           N
HETATM 3627  N17 LIG D   4     -18.337 -29.175  29.387  1.00 20.00           N
HETATM 3628  N19 LIG D   4     -18.254 -28.564  31.920  1.00 20.00           N
HETATM 3629  N25 LIG D   4     -16.985 -30.591  31.017  1.00 20.00           N
HETATM 3630  N26 LIG D   4     -20.491 -26.017  29.948  1.00 20.00           N
HETATM 3631  N33 LIG D   4     -19.343 -25.160  26.191  1.00 20.00           N
HETATM 3632  O01 LIG D   4     -21.823 -22.900  34.694  1.00 20.00           O1-
HETATM 3633  O03 LIG D   4     -22.865 -22.903  36.962  1.00 20.00           O
HETATM 3634  O04 LIG D   4     -23.679 -24.416  35.171  1.00 20.00           O1-
HETATM 3635  O05 LIG D   4     -21.398 -24.935  36.214  1.00 20.00           O
HETATM 3636  O08 LIG D   4     -20.631 -27.754  34.749  1.00 20.00           O
HETATM 3637  O10 LIG D   4     -18.756 -27.587  37.310  1.00 20.00           O
HETATM 3638  O16 LIG D   4     -19.601 -27.802  28.045  1.00 20.00           O
HETATM 3639  O22 LIG D   4     -17.094 -25.740  38.042  1.00 20.00           O
HETATM 3640  O23 LIG D   4     -16.616 -28.122  38.694  1.00 20.00           O1-
HETATM 3641  O24 LIG D   4     -16.373 -27.385  36.307  1.00 20.00           O1-
HETATM 3642  O29 LIG D   4     -20.865 -24.737  31.843  1.00 20.00           O
HETATM 3643  O31 LIG D   4     -20.954 -22.933  28.824  1.00 20.00           O
HETATM 3644  O34 LIG D   4     -19.525 -22.875  26.596  1.00 20.00           O
HETATM 3645  P02 LIG D   4     -22.467 -23.772  35.741  1.00 20.00           P
HETATM 3646  P21 LIG D   4     -17.187 -27.202  37.588  1.00 20.00           P
ATOM   3647  C5'  DG D   5     -15.291 -28.208  36.508  1.00 57.52           C
ATOM   3648  C4'  DG D   5     -14.224 -28.351  35.439  1.00 55.92           C
ATOM   3649  O4'  DG D   5     -14.815 -28.139  34.128  1.00 54.19           O
ATOM   3650  C3'  DG D   5     -13.059 -27.361  35.549  1.00 55.17           C
ATOM   3651  O3'  DG D   5     -11.826 -28.048  35.377  1.00 54.22           O
ATOM   3652  C2'  DG D   5     -13.321 -26.379  34.406  1.00 55.23           C
ATOM   3653  C1'  DG D   5     -13.989 -27.278  33.383  1.00 54.94           C
ATOM   3654  N9   DG D   5     -14.814 -26.554  32.420  1.00 55.66           N
ATOM   3655  C8   DG D   5     -15.983 -25.878  32.673  1.00 57.43           C
ATOM   3656  N7   DG D   5     -16.501 -25.322  31.613  1.00 59.97           N
ATOM   3657  C5   DG D   5     -15.618 -25.649  30.591  1.00 55.32           C
ATOM   3658  C6   DG D   5     -15.656 -25.323  29.214  1.00 53.15           C
ATOM   3659  O6   DG D   5     -16.506 -24.658  28.605  1.00 51.45           O
ATOM   3660  N1   DG D   5     -14.566 -25.853  28.529  1.00 52.83           N
ATOM   3661  C2   DG D   5     -13.566 -26.603  29.102  1.00 52.49           C
ATOM   3662  N2   DG D   5     -12.596 -27.028  28.279  1.00 50.66           N
ATOM   3663  N3   DG D   5     -13.519 -26.915  30.391  1.00 54.20           N
ATOM   3664  C4   DG D   5     -14.574 -26.406  31.072  1.00 55.31           C
ATOM   3665  P    DT D   6     -10.442 -27.376  35.845  1.00 56.43           P
ATOM   3666  OP1  DT D   6      -9.956 -28.131  37.020  1.00 58.60           O
ATOM   3667  OP2  DT D   6     -10.640 -25.913  35.948  1.00 57.38           O
ATOM   3668  O5'  DT D   6      -9.460 -27.650  34.615  1.00 53.99           O
ATOM   3669  C5'  DT D   6      -9.925 -27.460  33.286  1.00 53.75           C
ATOM   3670  C4'  DT D   6      -8.776 -27.508  32.297  1.00 52.98           C
ATOM   3671  O4'  DT D   6      -9.255 -27.099  30.994  1.00 54.88           O
ATOM   3672  C3'  DT D   6      -7.631 -26.562  32.606  1.00 52.50           C
ATOM   3673  O3'  DT D   6      -6.435 -27.034  31.998  1.00 50.43           O
ATOM   3674  C2'  DT D   6      -8.110 -25.264  31.966  1.00 52.77           C
ATOM   3675  C1'  DT D   6      -8.837 -25.772  30.721  1.00 52.49           C
ATOM   3676  N1   DT D   6     -10.038 -24.963  30.369  1.00 52.14           N
ATOM   3677  C2   DT D   6     -10.309 -24.701  29.046  1.00 51.57           C
ATOM   3678  O2   DT D   6      -9.614 -25.101  28.130  1.00 50.37           O
ATOM   3679  N3   DT D   6     -11.433 -23.949  28.831  1.00 50.30           N
ATOM   3680  C4   DT D   6     -12.295 -23.442  29.787  1.00 50.28           C
ATOM   3681  O4   DT D   6     -13.282 -22.775  29.493  1.00 50.48           O
ATOM   3682  C5   DT D   6     -11.952 -23.753  31.155  1.00 51.10           C
ATOM   3683  C7   DT D   6     -12.812 -23.257  32.279  1.00 51.14           C
ATOM   3684  C6   DT D   6     -10.853 -24.489  31.376  1.00 51.78           C
ATOM   3685  P    DG D   7      -5.058 -26.224  32.181  1.00 48.94           P
ATOM   3686  OP1  DG D   7      -3.958 -27.213  32.176  1.00 50.96           O
ATOM   3687  OP2  DG D   7      -5.215 -25.309  33.333  1.00 49.57           O
ATOM   3688  O5'  DG D   7      -4.957 -25.338  30.854  1.00 50.23           O
ATOM   3689  C5'  DG D   7      -4.846 -25.974  29.587  1.00 52.34           C
ATOM   3690  C4'  DG D   7      -5.035 -24.978  28.457  1.00 52.21           C
ATOM   3691  O4'  DG D   7      -6.387 -24.485  28.465  1.00 53.47           O
ATOM   3692  C3'  DG D   7      -4.142 -23.736  28.527  1.00 51.55           C
ATOM   3693  O3'  DG D   7      -3.116 -23.823  27.542  1.00 54.30           O
ATOM   3694  C2'  DG D   7      -5.094 -22.553  28.257  1.00 51.11           C
ATOM   3695  C1'  DG D   7      -6.395 -23.232  27.842  1.00 50.98           C
ATOM   3696  N9   DG D   7      -7.591 -22.509  28.266  1.00 48.87           N
ATOM   3697  C8   DG D   7      -8.018 -22.299  29.555  1.00 47.42           C
ATOM   3698  N7   DG D   7      -9.126 -21.616  29.631  1.00 47.52           N
ATOM   3699  C5   DG D   7      -9.456 -21.356  28.307  1.00 49.00           C
ATOM   3700  C6   DG D   7     -10.557 -20.653  27.762  1.00 50.26           C
ATOM   3701  O6   DG D   7     -11.489 -20.101  28.364  1.00 52.56           O
ATOM   3702  N1   DG D   7     -10.512 -20.623  26.370  1.00 50.14           N
ATOM   3703  C2   DG D   7      -9.528 -21.200  25.603  1.00 51.07           C
ATOM   3704  N2   DG D   7      -9.656 -21.066  24.275  1.00 53.31           N
ATOM   3705  N3   DG D   7      -8.492 -21.862  26.100  1.00 50.74           N
ATOM   3706  C4   DG D   7      -8.521 -21.900  27.455  1.00 49.26           C
ATOM   3707  P    DT D   8      -2.068 -22.621  27.343  1.00 58.54           P
ATOM   3708  OP1  DT D   8      -0.803 -23.217  26.860  1.00 58.19           O
ATOM   3709  OP2  DT D   8      -2.062 -21.794  28.570  1.00 55.67           O
ATOM   3710  O5'  DT D   8      -2.704 -21.755  26.159  1.00 57.97           O
ATOM   3711  C5'  DT D   8      -3.037 -22.382  24.926  1.00 58.88           C
ATOM   3712  C4'  DT D   8      -3.668 -21.391  23.965  1.00 60.07           C
ATOM   3713  O4'  DT D   8      -4.985 -21.024  24.441  1.00 58.76           O
ATOM   3714  C3'  DT D   8      -2.891 -20.084  23.781  1.00 60.18           C
ATOM   3715  O3'  DT D   8      -2.607 -19.878  22.403  1.00 61.42           O
ATOM   3716  C2'  DT D   8      -3.828 -19.004  24.338  1.00 59.74           C
ATOM   3717  C1'  DT D   8      -5.195 -19.656  24.205  1.00 58.53           C
ATOM   3718  N1   DT D   8      -6.187 -19.157  25.199  1.00 56.97           N
ATOM   3719  C2   DT D   8      -7.346 -18.564  24.755  1.00 58.41           C
ATOM   3720  O2   DT D   8      -7.615 -18.422  23.575  1.00 61.36           O
ATOM   3721  N3   DT D   8      -8.188 -18.140  25.748  1.00 55.60           N
ATOM   3722  C4   DT D   8      -7.990 -18.247  27.113  1.00 54.60           C
ATOM   3723  O4   DT D   8      -8.809 -17.834  27.929  1.00 54.24           O
ATOM   3724  C5   DT D   8      -6.754 -18.877  27.511  1.00 55.49           C
ATOM   3725  C7   DT D   8      -6.428 -19.050  28.964  1.00 55.72           C
ATOM   3726  C6   DT D   8      -5.922 -19.296  26.545  1.00 55.29           C
ATOM   3727  P    DA D   9      -1.757 -18.600  21.928  1.00 62.46           P
ATOM   3728  OP1  DA D   9      -0.983 -18.999  20.732  1.00 62.40           O
ATOM   3729  OP2  DA D   9      -1.050 -18.052  23.107  1.00 62.55           O
ATOM   3730  O5'  DA D   9      -2.875 -17.546  21.488  1.00 64.94           O
ATOM   3731  C5'  DA D   9      -3.884 -17.934  20.563  1.00 67.55           C
ATOM   3732  C4'  DA D   9      -4.873 -16.805  20.337  1.00 68.07           C
ATOM   3733  O4'  DA D   9      -5.737 -16.674  21.494  1.00 66.86           O
ATOM   3734  C3'  DA D   9      -4.240 -15.430  20.109  1.00 69.84           C
ATOM   3735  O3'  DA D   9      -4.797 -14.825  18.951  1.00 74.21           O
ATOM   3736  C2'  DA D   9      -4.586 -14.649  21.380  1.00 68.86           C
ATOM   3737  C1'  DA D   9      -5.880 -15.314  21.819  1.00 66.44           C
ATOM   3738  N9   DA D   9      -6.131 -15.208  23.254  1.00 61.32           N
ATOM   3739  C8   DA D   9      -5.348 -15.692  24.264  1.00 61.28           C
ATOM   3740  N7   DA D   9      -5.822 -15.451  25.463  1.00 61.08           N
ATOM   3741  C5   DA D   9      -7.000 -14.764  25.223  1.00 58.58           C
ATOM   3742  C6   DA D   9      -7.976 -14.224  26.084  1.00 57.44           C
ATOM   3743  N6   DA D   9      -7.907 -14.302  27.417  1.00 57.13           N
ATOM   3744  N1   DA D   9      -9.031 -13.599  25.519  1.00 57.12           N
ATOM   3745  C2   DA D   9      -9.096 -13.522  24.185  1.00 57.26           C
ATOM   3746  N3   DA D   9      -8.242 -13.990  23.275  1.00 57.16           N
ATOM   3747  C4   DA D   9      -7.206 -14.605  23.866  1.00 58.63           C
ATOM   3748  P    DT D  10      -4.135 -13.498  18.335  1.00 73.71           P
ATOM   3749  OP1  DT D  10      -4.386 -13.505  16.877  1.00 74.19           O
ATOM   3750  OP2  DT D  10      -2.748 -13.410  18.842  1.00 69.95           O
ATOM   3751  O5'  DT D  10      -4.975 -12.312  19.002  1.00 74.09           O
ATOM   3752  C5'  DT D  10      -6.396 -12.333  18.944  1.00 75.50           C
ATOM   3753  C4'  DT D  10      -6.987 -11.166  19.713  1.00 76.52           C
ATOM   3754  O4'  DT D  10      -7.106 -11.511  21.120  1.00 77.79           O
ATOM   3755  C3'  DT D  10      -6.169  -9.872  19.662  1.00 77.79           C
ATOM   3756  O3'  DT D  10      -7.037  -8.766  19.493  1.00 82.44           O
ATOM   3757  C2'  DT D  10      -5.500  -9.839  21.034  1.00 76.75           C
ATOM   3758  C1'  DT D  10      -6.594 -10.450  21.890  1.00 75.23           C
ATOM   3759  N1   DT D  10      -6.114 -10.986  23.193  1.00 69.83           N
ATOM   3760  C2   DT D  10      -6.940 -10.917  24.290  1.00 64.32           C
ATOM   3761  O2   DT D  10      -8.061 -10.442  24.253  1.00 59.94           O
ATOM   3762  N3   DT D  10      -6.408 -11.434  25.441  1.00 62.28           N
ATOM   3763  C4   DT D  10      -5.156 -11.997  25.603  1.00 64.12           C
ATOM   3764  O4   DT D  10      -4.767 -12.434  26.681  1.00 67.97           O
ATOM   3765  C5   DT D  10      -4.338 -12.035  24.413  1.00 64.39           C
ATOM   3766  C7   DT D  10      -2.959 -12.623  24.465  1.00 64.54           C
ATOM   3767  C6   DT D  10      -4.850 -11.532  23.279  1.00 66.53           C
ATOM   3768  P    DG D  11      -6.838  -7.754  18.263  1.00 81.05           P
ATOM   3769  OP1  DG D  11      -7.422  -8.389  17.061  1.00 83.93           O
ATOM   3770  OP2  DG D  11      -5.422  -7.323  18.255  1.00 74.18           O
ATOM   3771  O5'  DG D  11      -7.732  -6.493  18.669  1.00 76.61           O
ATOM   3772  C5'  DG D  11      -9.071  -6.687  19.107  1.00 77.08           C
ATOM   3773  C4'  DG D  11      -9.353  -5.869  20.355  1.00 78.05           C
ATOM   3774  O4'  DG D  11      -8.870  -6.577  21.524  1.00 79.33           O
ATOM   3775  C3'  DG D  11      -8.693  -4.486  20.385  1.00 80.46           C
ATOM   3776  O3'  DG D  11      -9.671  -3.488  20.639  1.00 81.70           O
ATOM   3777  C2'  DG D  11      -7.673  -4.584  21.525  1.00 79.92           C
ATOM   3778  C1'  DG D  11      -8.289  -5.655  22.409  1.00 77.38           C
ATOM   3779  N9   DG D  11      -7.314  -6.358  23.240  1.00 71.37           N
ATOM   3780  C8   DG D  11      -6.139  -6.936  22.825  1.00 68.89           C
ATOM   3781  N7   DG D  11      -5.466  -7.496  23.792  1.00 66.05           N
ATOM   3782  C5   DG D  11      -6.245  -7.276  24.921  1.00 66.29           C
ATOM   3783  C6   DG D  11      -6.027  -7.655  26.267  1.00 66.96           C
ATOM   3784  O6   DG D  11      -5.070  -8.281  26.743  1.00 71.24           O
ATOM   3785  N1   DG D  11      -7.065  -7.233  27.095  1.00 64.17           N
ATOM   3786  C2   DG D  11      -8.171  -6.534  26.676  1.00 63.20           C
ATOM   3787  N2   DG D  11      -9.066  -6.214  27.622  1.00 64.57           N
ATOM   3788  N3   DG D  11      -8.388  -6.173  25.417  1.00 62.45           N
ATOM   3789  C4   DG D  11      -7.387  -6.576  24.598  1.00 65.87           C
ATOM   3790  P    DT D  12      -9.291  -1.932  20.522  1.00 77.30           P
ATOM   3791  OP1  DT D  12     -10.461  -1.227  19.953  1.00 78.97           O
ATOM   3792  OP2  DT D  12      -7.976  -1.835  19.849  1.00 71.50           O
ATOM   3793  O5'  DT D  12      -9.097  -1.474  22.041  1.00 77.46           O
ATOM   3794  C5'  DT D  12     -10.122  -1.732  22.993  1.00 78.15           C
ATOM   3795  C4'  DT D  12      -9.614  -1.510  24.406  1.00 75.91           C
ATOM   3796  O4'  DT D  12      -8.733  -2.584  24.778  1.00 76.22           O
ATOM   3797  C3'  DT D  12      -8.803  -0.229  24.605  1.00 74.80           C
ATOM   3798  O3'  DT D  12      -9.598   0.750  25.263  1.00 74.15           O
ATOM   3799  C2'  DT D  12      -7.598  -0.657  25.466  1.00 74.82           C
ATOM   3800  C1'  DT D  12      -7.887  -2.121  25.793  1.00 72.13           C
ATOM   3801  N1   DT D  12      -6.666  -2.976  25.821  1.00 66.58           N
ATOM   3802  C2   DT D  12      -6.321  -3.618  26.987  1.00 64.80           C
ATOM   3803  O2   DT D  12      -6.968  -3.530  28.015  1.00 65.26           O
ATOM   3804  N3   DT D  12      -5.184  -4.377  26.907  1.00 63.33           N
ATOM   3805  C4   DT D  12      -4.373  -4.553  25.801  1.00 65.36           C
ATOM   3806  O4   DT D  12      -3.368  -5.257  25.828  1.00 63.44           O
ATOM   3807  C5   DT D  12      -4.791  -3.849  24.611  1.00 65.86           C
ATOM   3808  C7   DT D  12      -3.990  -3.963  23.347  1.00 65.19           C
ATOM   3809  C6   DT D  12      -5.904  -3.103  24.678  1.00 65.84           C
ATOM   3810  P    DA D  13      -9.011   2.220  25.538  1.00 71.17           P
ATOM   3811  OP1  DA D  13     -10.157   3.152  25.618  1.00 71.73           O
ATOM   3812  OP2  DA D  13      -7.931   2.466  24.556  1.00 67.04           O
ATOM   3813  O5'  DA D  13      -8.339   2.098  26.984  1.00 70.53           O
ATOM   3814  C5'  DA D  13      -9.074   1.528  28.061  1.00 73.02           C
ATOM   3815  C4'  DA D  13      -8.183   1.311  29.271  1.00 72.58           C
ATOM   3816  O4'  DA D  13      -7.272   0.210  29.017  1.00 71.38           O
ATOM   3817  C3'  DA D  13      -7.312   2.511  29.657  1.00 71.79           C
ATOM   3818  O3'  DA D  13      -7.431   2.770  31.050  1.00 74.79           O
ATOM   3819  C2'  DA D  13      -5.896   2.065  29.287  1.00 71.13           C
ATOM   3820  C1'  DA D  13      -5.991   0.561  29.477  1.00 69.03           C
ATOM   3821  N9   DA D  13      -4.998  -0.190  28.713  1.00 65.86           N
ATOM   3822  C8   DA D  13      -4.730  -0.081  27.377  1.00 65.35           C
ATOM   3823  N7   DA D  13      -3.781  -0.886  26.961  1.00 61.83           N
ATOM   3824  C5   DA D  13      -3.399  -1.570  28.103  1.00 60.70           C
ATOM   3825  C6   DA D  13      -2.433  -2.569  28.334  1.00 61.24           C
ATOM   3826  N6   DA D  13      -1.646  -3.067  27.375  1.00 60.57           N
ATOM   3827  N1   DA D  13      -2.307  -3.038  29.593  1.00 63.95           N
ATOM   3828  C2   DA D  13      -3.097  -2.537  30.550  1.00 62.57           C
ATOM   3829  N3   DA D  13      -4.038  -1.599  30.454  1.00 60.20           N
ATOM   3830  C4   DA D  13      -4.140  -1.153  29.193  1.00 62.52           C
TER
HETATM 3831  C1' TTP B   1     -17.360 -32.390  24.984  1.00 20.00           C
HETATM 3832  C2  TTP B   1     -17.849 -30.047  25.724  1.00 20.00           C
HETATM 3833  C2' TTP B   1     -18.426 -33.450  24.739  1.00 20.00           C
HETATM 3834  C3' TTP B   1     -17.924 -34.275  23.568  1.00 20.00           C
HETATM 3835  C4  TTP B   1     -18.878 -28.499  24.329  1.00 20.00           C
HETATM 3836  C4' TTP B   1     -16.468 -33.881  23.378  1.00 20.00           C
HETATM 3837  C5  TTP B   1     -18.951 -29.528  23.263  1.00 20.00           C
HETATM 3838  C5' TTP B   1     -16.156 -33.652  21.907  1.00 20.00           C
HETATM 3839  C5M TTP B   1     -19.562 -29.214  21.923  1.00 20.00           C
HETATM 3840  C6  TTP B   1     -18.438 -30.789  23.525  1.00 20.00           C
HETATM 3841  N1  TTP B   1     -17.900 -31.050  24.722  1.00 20.00           N
HETATM 3842  N3  TTP B   1     -18.344 -28.815  25.512  1.00 20.00           N
HETATM 3843  O1A TTP B   1     -16.499 -33.253  19.015  1.00 20.00           O
HETATM 3844  O1B TTP B   1     -18.252 -35.232  18.891  1.00 20.00           O
HETATM 3845  O1G TTP B   1     -20.338 -35.559  16.302  1.00 20.00           O
HETATM 3846  O2  TTP B   1     -17.341 -30.314  26.836  1.00 20.00           O
HETATM 3847  O2A TTP B   1     -17.343 -30.979  19.499  1.00 20.00           O
HETATM 3848  O2B TTP B   1     -20.017 -35.143  20.622  1.00 20.00           O
HETATM 3849  O2G TTP B   1     -21.031 -33.211  16.025  1.00 20.00           O
HETATM 3850  O3' TTP B   1     -18.049 -35.674  23.841  1.00 20.00           O
HETATM 3851  O3A TTP B   1     -18.917 -32.937  19.946  1.00 20.00           O
HETATM 3852  O3B TTP B   1     -20.482 -34.046  18.357  1.00 20.00           O
HETATM 3853  O3G TTP B   1     -18.687 -33.744  16.572  1.00 20.00           O
HETATM 3854  O4  TTP B   1     -19.333 -27.348  24.142  1.00 20.00           O
HETATM 3855  O4' TTP B   1     -16.274 -32.656  24.089  1.00 20.00           O
HETATM 3856  O5' TTP B   1     -16.974 -32.574  21.461  1.00 20.00           O
HETATM 3857  PA  TTP B   1     -17.387 -32.430  19.915  1.00 20.00           P
HETATM 3858  PB  TTP B   1     -19.377 -34.407  19.468  1.00 20.00           P
HETATM 3859  PG  TTP B   1     -20.126 -34.146  16.791  1.00 20.00           P
END
