# Supplementary material for: A formamidopyrimidine derivative from the deoxyguanosine adduct produced by food contaminant acrylamide induces DNA replication block and mutagenesis
Source: J Biol Chem. 2023 Jun 30;299(8):105002. doi: 10.1016/j.jbc.2023.105002 (PMC10406624; doi:10.1016/j.jbc.2023.105002)
Supplement: Supporting Information S2 [file mmc3.zip]

Archive with 1 entries (1 files):
- jbc_105002_mmc3.pdb
