# Supplementary material for: A formamidopyrimidine derivative from the deoxyguanosine adduct produced by food contaminant acrylamide induces DNA replication block and mutagenesis
Source: J Biol Chem. 2023 Jun 30;299(8):105002. doi: 10.1016/j.jbc.2023.105002 (PMC10406624; doi:10.1016/j.jbc.2023.105002)
Supplement: Supporting Information S3 [file mmc4.zip › jbc_105002_mmc4.pdb]

HELIX    1   1 LYS A   58  THR A   69  1                                  12
HELIX    2   2 ARG A   73  ALA A   97  1                                  25
HELIX    3   3 SER A  101  GLN A  120  1                                  20
HELIX    4   4 PHE A  136  ARG A  143  1                                   8
HELIX    5   5 PRO A  146  LEU A  148  5                                   3
HELIX    6   6 TYR A  166  PHE A  171  1                                   6
HELIX    7   7 GLY A  179  LEU A  185  1                                   7
HELIX    8   8 PHE A  196  ASP A  212  1                                  17
HELIX    9   9 THR A  230  ASN A  238  1                                   9
HELIX   10  10 ALA A  315  THR A  330  1                                  16
HELIX   11  11 THR A  342  ASP A  350  1                                   9
HELIX   12  12 ARG A  364  ILE A  371  1                                   8
HELIX   13  13 ILE A  376  LYS A  378  5                                   3
HELIX   14  14 LYS A  384  ALA A  392  1                                   9
HELIX   15  15 CYS A  398  GLN A  403  1                                   6
HELIX   16  16 ARG A  405  LEU A  411  1                                   7
HELIX   17  17 GLU A  414  SER A  424  1                                  11
HELIX   18  18 ALA A  453  GLU A  474  1                                  22
HELIX   19  19 ALA A  506  ASP A  524  1                                  19
SHEET    1   A 5 GLN A 357  GLN A 359  0
SHEET    2   A 5 ALA A 334  ALA A 339  1  N  ALA A 336   O  TYR A 358
SHEET    3   A 5 ILE A 128  MET A 133 -1  N  ASP A 132   O  SER A 335
SHEET    4   A 5 GLU A 224  ASN A 228 -1  N  LEU A 227   O  VAL A 129
SHEET    5   A 5 MET A 218  SER A 221 -1  N  SER A 221   O  GLU A 224
SHEET    1   B 3 ILE A 190  VAL A 192  0
SHEET    2   B 3 ILE A 153  GLY A 156  1  N  ALA A 154   O  ILE A 190
SHEET    3   B 3 LEU A 161  SER A 164 -1  N  THR A 163   O  VAL A 155
SHEET    1   C 2 ARG A 245  PHE A 247  0
SHEET    2   C 2 SER A 308  VAL A 310 -1  N  VAL A 309   O  TYR A 246
SHEET    1   D 4 SER A 440  THR A 446  0
SHEET    2   D 4 LEU A 531  SER A 539 -1  N  ILE A 538   O  MET A 441
SHEET    3   D 4 THR A 480  ASN A 487 -1  N  LYS A 486   O  ARG A 532
SHEET    4   D 4 VAL A 492  THR A 498 -1  N  SER A 497   O  VAL A 481
LINK         C3'  DT D   3                 O04 LIG D   4 
LINK         O24 LIG D   4                 C5'  DG D   5 
ATOM      1  N   GLU A  54     -38.364 -40.298  16.177  1.00 62.32           N
ATOM      2  CA  GLU A  54     -39.084 -39.270  16.920  1.00 63.16           C
ATOM      3  C   GLU A  54     -38.306 -37.957  16.927  1.00 67.60           C
ATOM      4  O   GLU A  54     -37.178 -37.892  16.438  1.00 68.87           O
ATOM      5  CB  GLU A  54     -39.354 -39.736  18.352  1.00 58.14           C
ATOM      6  CG  GLU A  54     -40.286 -40.935  18.448  1.00 58.88           C
ATOM      7  CD  GLU A  54     -40.532 -41.371  19.879  1.00 60.00           C
ATOM      8  OE1 GLU A  54     -39.918 -40.785  20.796  1.00 60.00           O
ATOM      9  OE2 GLU A  54     -41.340 -42.300  20.088  1.00 60.00           O
ATOM     10  N   GLY A  55     -38.914 -36.915  17.481  1.00 69.14           N
ATOM     11  CA  GLY A  55     -38.275 -35.616  17.518  1.00 70.00           C
ATOM     12  C   GLY A  55     -39.226 -34.564  18.050  1.00 70.00           C
ATOM     13  O   GLY A  55     -40.301 -34.875  18.570  1.00 70.00           O
ATOM     14  N   LEU A  56     -38.806 -33.309  17.906  1.00 81.77           N
ATOM     15  CA  LEU A  56     -39.564 -32.159  18.380  1.00 81.31           C
ATOM     16  C   LEU A  56     -39.633 -31.108  17.277  1.00 93.26           C
ATOM     17  O   LEU A  56     -39.102 -31.291  16.177  1.00 91.81           O
ATOM     18  CB  LEU A  56     -38.940 -31.573  19.654  1.00 60.00           C
ATOM     19  CG  LEU A  56     -39.732 -31.741  20.952  1.00 58.73           C
ATOM     20  CD1 LEU A  56     -39.034 -31.020  22.092  1.00 57.02           C
ATOM     21  CD2 LEU A  56     -41.157 -31.236  20.789  1.00 57.82           C
ATOM     22  N   ASP A  57     -40.294 -29.995  17.583  1.00110.58           N
ATOM     23  CA  ASP A  57     -40.483 -28.900  16.642  1.00124.21           C
ATOM     24  C   ASP A  57     -39.443 -27.814  16.882  1.00128.45           C
ATOM     25  O   ASP A  57     -39.080 -27.531  18.027  1.00143.87           O
ATOM     26  CB  ASP A  57     -41.890 -28.312  16.769  1.00125.92           C
ATOM     27  CG  ASP A  57     -42.514 -27.998  15.424  1.00126.20           C
ATOM     28  OD1 ASP A  57     -41.894 -27.249  14.640  1.00126.44           O
ATOM     29  OD2 ASP A  57     -43.625 -28.500  15.152  1.00126.22           O
ATOM     30  N   LYS A  58     -38.976 -27.198  15.792  1.00120.64           N
ATOM     31  CA  LYS A  58     -37.925 -26.190  15.889  1.00115.15           C
ATOM     32  C   LYS A  58     -38.360 -24.958  16.676  1.00113.67           C
ATOM     33  O   LYS A  58     -37.500 -24.223  17.174  1.00118.97           O
ATOM     34  CB  LYS A  58     -37.466 -25.777  14.490  1.00109.24           C
ATOM     35  N   GLU A  59     -39.663 -24.711  16.795  1.00111.18           N
ATOM     36  CA  GLU A  59     -40.182 -23.584  17.563  1.00108.14           C
ATOM     37  C   GLU A  59     -40.601 -23.973  18.975  1.00109.98           C
ATOM     38  O   GLU A  59     -40.392 -23.197  19.920  1.00107.16           O
ATOM     39  CB  GLU A  59     -41.373 -22.953  16.835  1.00103.43           C
ATOM     40  N   LYS A  60     -41.199 -25.157  19.132  1.00111.89           N
ATOM     41  CA  LYS A  60     -41.534 -25.649  20.462  1.00111.73           C
ATOM     42  C   LYS A  60     -40.293 -25.779  21.332  1.00117.58           C
ATOM     43  O   LYS A  60     -40.363 -25.563  22.547  1.00123.17           O
ATOM     44  CB  LYS A  60     -42.256 -26.994  20.360  1.00105.65           C
ATOM     45  N   ILE A  61     -39.149 -26.113  20.727  1.00121.14           N
ATOM     46  CA  ILE A  61     -37.905 -26.219  21.486  1.00118.32           C
ATOM     47  C   ILE A  61     -37.571 -24.887  22.142  1.00119.45           C
ATOM     48  O   ILE A  61     -37.344 -24.812  23.354  1.00123.14           O
ATOM     49  CB  ILE A  61     -36.756 -26.689  20.576  1.00116.50           C
ATOM     50  CG1 ILE A  61     -36.913 -28.166  20.216  1.00117.44           C
ATOM     51  CG2 ILE A  61     -35.412 -26.445  21.248  1.00115.27           C
ATOM     52  CD1 ILE A  61     -36.133 -28.565  18.980  1.00117.40           C
ATOM     53  N   ASN A  62     -37.550 -23.812  21.349  1.00118.18           N
ATOM     54  CA  ASN A  62     -37.188 -22.507  21.888  1.00117.88           C
ATOM     55  C   ASN A  62     -38.236 -22.010  22.874  1.00118.50           C
ATOM     56  O   ASN A  62     -37.897 -21.363  23.873  1.00119.78           O
ATOM     57  CB  ASN A  62     -36.991 -21.504  20.752  1.00116.55           C
ATOM     58  CG  ASN A  62     -35.673 -21.699  20.027  1.00116.22           C
ATOM     59  OD1 ASN A  62     -34.600 -21.574  20.619  1.00118.73           O
ATOM     60  ND2 ASN A  62     -35.747 -22.011  18.739  1.00113.65           N
ATOM     61  N   LYS A  63     -39.512 -22.310  22.619  1.00119.75           N
ATOM     62  CA  LYS A  63     -40.553 -21.938  23.573  1.00121.10           C
ATOM     63  C   LYS A  63     -40.321 -22.610  24.923  1.00119.47           C
ATOM     64  O   LYS A  63     -40.397 -21.963  25.975  1.00118.35           O
ATOM     65  CB  LYS A  63     -41.930 -22.303  23.016  1.00117.17           C
ATOM     66  N   ILE A  64     -40.010 -23.909  24.907  1.00117.73           N
ATOM     67  CA  ILE A  64     -39.760 -24.638  26.148  1.00115.47           C
ATOM     68  C   ILE A  64     -38.514 -24.105  26.844  1.00112.81           C
ATOM     69  O   ILE A  64     -38.491 -23.950  28.072  1.00114.10           O
ATOM     70  CB  ILE A  64     -39.654 -26.147  25.862  1.00115.68           C
ATOM     71  CG1 ILE A  64     -41.027 -26.722  25.512  1.00116.30           C
ATOM     72  CG2 ILE A  64     -39.057 -26.884  27.053  1.00115.51           C
ATOM     73  CD1 ILE A  64     -40.968 -28.067  24.821  1.00115.11           C
ATOM     74  N   ILE A  65     -37.458 -23.821  26.076  1.00104.90           N
ATOM     75  CA  ILE A  65     -36.222 -23.312  26.668  1.00 96.72           C
ATOM     76  C   ILE A  65     -36.478 -21.980  27.360  1.00 99.92           C
ATOM     77  O   ILE A  65     -36.053 -21.761  28.500  1.00100.71           O
ATOM     78  CB  ILE A  65     -35.120 -23.183  25.600  1.00 91.87           C
ATOM     79  CG1 ILE A  65     -34.811 -24.544  24.970  1.00 90.22           C
ATOM     80  CG2 ILE A  65     -33.867 -22.551  26.200  1.00 90.45           C
ATOM     81  CD1 ILE A  65     -33.635 -25.266  25.574  1.00 91.21           C
ATOM     82  N   MET A  66     -37.185 -21.073  26.681  1.00100.87           N
ATOM     83  CA  MET A  66     -37.484 -19.773  27.272  1.00 99.86           C
ATOM     84  C   MET A  66     -38.362 -19.916  28.508  1.00101.14           C
ATOM     85  O   MET A  66     -38.147 -19.228  29.512  1.00 99.87           O
ATOM     86  CB  MET A  66     -38.152 -18.866  26.239  1.00 93.46           C
ATOM     87  N   GLU A  67     -39.357 -20.807  28.457  1.00 98.45           N
ATOM     88  CA  GLU A  67     -40.224 -21.006  29.614  1.00 97.46           C
ATOM     89  C   GLU A  67     -39.442 -21.542  30.807  1.00 99.47           C
ATOM     90  O   GLU A  67     -39.687 -21.141  31.951  1.00 96.90           O
ATOM     91  CB  GLU A  67     -41.370 -21.951  29.254  1.00 93.66           C
ATOM     92  N   ALA A  68     -38.498 -22.452  30.561  1.00101.59           N
ATOM     93  CA  ALA A  68     -37.740 -23.056  31.650  1.00 98.38           C
ATOM     94  C   ALA A  68     -36.668 -22.127  32.209  1.00 94.41           C
ATOM     95  O   ALA A  68     -36.402 -22.157  33.415  1.00 89.28           O
ATOM     96  CB  ALA A  68     -37.097 -24.361  31.181  1.00 98.96           C
ATOM     97  N   THR A  69     -36.044 -21.306  31.363  1.00 92.86           N
ATOM     98  CA  THR A  69     -34.896 -20.516  31.790  1.00 90.89           C
ATOM     99  C   THR A  69     -35.255 -19.107  32.244  1.00 90.46           C
ATOM    100  O   THR A  69     -34.473 -18.497  32.982  1.00 83.62           O
ATOM    101  CB  THR A  69     -33.858 -20.433  30.663  1.00 90.08           C
ATOM    102  OG1 THR A  69     -32.585 -20.062  31.208  1.00 94.05           O
ATOM    103  CG2 THR A  69     -34.268 -19.406  29.615  1.00 90.22           C
ATOM    104  N   LYS A  70     -36.406 -18.579  31.835  1.00 90.82           N
ATOM    105  CA  LYS A  70     -36.761 -17.211  32.188  1.00 88.99           C
ATOM    106  C   LYS A  70     -37.008 -17.087  33.686  1.00 85.48           C
ATOM    107  O   LYS A  70     -37.649 -17.942  34.301  1.00 87.51           O
ATOM    108  CB  LYS A  70     -38.000 -16.761  31.414  1.00 86.06           C
ATOM    109  N   GLY A  71     -36.492 -16.007  34.270  1.00 82.15           N
ATOM    110  CA  GLY A  71     -36.625 -15.738  35.682  1.00 83.34           C
ATOM    111  C   GLY A  71     -35.434 -16.156  36.520  1.00 85.62           C
ATOM    112  O   GLY A  71     -35.283 -15.663  37.644  1.00 88.36           O
ATOM    113  N   SER A  72     -34.588 -17.043  36.007  1.00 86.61           N
ATOM    114  CA  SER A  72     -33.399 -17.460  36.732  1.00 85.34           C
ATOM    115  C   SER A  72     -32.329 -16.373  36.675  1.00 82.59           C
ATOM    116  O   SER A  72     -32.334 -15.502  35.800  1.00 78.72           O
ATOM    117  CB  SER A  72     -32.853 -18.770  36.162  1.00 88.76           C
ATOM    118  OG  SER A  72     -32.478 -18.619  34.803  1.00 89.00           O
ATOM    119  N   ARG A  73     -31.401 -16.431  37.635  1.00 80.73           N
ATOM    120  CA  ARG A  73     -30.287 -15.486  37.646  1.00 79.12           C
ATOM    121  C   ARG A  73     -29.416 -15.652  36.405  1.00 79.05           C
ATOM    122  O   ARG A  73     -28.880 -14.670  35.870  1.00 83.40           O
ATOM    123  CB  ARG A  73     -29.456 -15.673  38.917  1.00 79.83           C
ATOM    124  CG  ARG A  73     -30.268 -15.979  40.171  1.00 82.39           C
ATOM    125  CD  ARG A  73     -29.647 -15.324  41.398  1.00 86.79           C
ATOM    126  NE  ARG A  73     -29.918 -16.062  42.627  1.00 91.83           N
ATOM    127  CZ  ARG A  73     -29.864 -15.535  43.843  1.00 95.11           C
ATOM    128  NH1 ARG A  73     -29.556 -14.262  44.031  1.00 96.64           N
ATOM    129  NH2 ARG A  73     -30.125 -16.304  44.897  1.00 96.52           N
ATOM    130  N   PHE A  74     -29.270 -16.893  35.934  1.00 76.40           N
ATOM    131  CA  PHE A  74     -28.477 -17.157  34.739  1.00 76.09           C
ATOM    132  C   PHE A  74     -29.039 -16.418  33.531  1.00 76.37           C
ATOM    133  O   PHE A  74     -28.285 -15.826  32.749  1.00 80.01           O
ATOM    134  CB  PHE A  74     -28.430 -18.664  34.479  1.00 76.58           C
ATOM    135  CG  PHE A  74     -27.633 -19.049  33.268  1.00 75.64           C
ATOM    136  CD1 PHE A  74     -26.250 -19.093  33.319  1.00 75.99           C
ATOM    137  CD2 PHE A  74     -28.267 -19.376  32.081  1.00 74.35           C
ATOM    138  CE1 PHE A  74     -25.514 -19.451  32.206  1.00 76.92           C
ATOM    139  CE2 PHE A  74     -27.536 -19.734  30.965  1.00 74.29           C
ATOM    140  CZ  PHE A  74     -26.158 -19.772  31.028  1.00 75.01           C
ATOM    141  N   TYR A  75     -30.364 -16.431  33.368  1.00 78.89           N
ATOM    142  CA  TYR A  75     -30.969 -15.716  32.251  1.00 83.65           C
ATOM    143  C   TYR A  75     -30.795 -14.208  32.386  1.00 81.44           C
ATOM    144  O   TYR A  75     -30.637 -13.515  31.376  1.00 80.36           O
ATOM    145  CB  TYR A  75     -32.450 -16.068  32.128  1.00 89.71           C
ATOM    146  CG  TYR A  75     -33.059 -15.599  30.828  1.00 96.78           C
ATOM    147  CD1 TYR A  75     -32.539 -16.013  29.609  1.00100.54           C
ATOM    148  CD2 TYR A  75     -34.142 -14.731  30.819  1.00101.08           C
ATOM    149  CE1 TYR A  75     -33.087 -15.583  28.416  1.00102.62           C
ATOM    150  CE2 TYR A  75     -34.697 -14.295  29.630  1.00104.26           C
ATOM    151  CZ  TYR A  75     -34.165 -14.724  28.432  1.00106.33           C
ATOM    152  OH  TYR A  75     -34.713 -14.293  27.246  1.00111.37           O
ATOM    153  N   GLY A  76     -30.826 -13.682  33.611  1.00 80.78           N
ATOM    154  CA  GLY A  76     -30.553 -12.265  33.797  1.00 79.88           C
ATOM    155  C   GLY A  76     -29.144 -11.888  33.379  1.00 79.44           C
ATOM    156  O   GLY A  76     -28.929 -10.862  32.723  1.00 86.25           O
ATOM    157  N   ASN A  77     -28.163 -12.719  33.743  1.00 76.78           N
ATOM    158  CA  ASN A  77     -26.795 -12.464  33.300  1.00 74.91           C
ATOM    159  C   ASN A  77     -26.679 -12.564  31.782  1.00 75.37           C
ATOM    160  O   ASN A  77     -25.954 -11.782  31.151  1.00 73.91           O
ATOM    161  CB  ASN A  77     -25.828 -13.432  33.978  1.00 73.50           C
ATOM    162  CG  ASN A  77     -24.386 -12.977  33.876  1.00 72.03           C
ATOM    163  OD1 ASN A  77     -23.528 -13.700  33.371  1.00 72.78           O
ATOM    164  ND2 ASN A  77     -24.113 -11.767  34.353  1.00 70.66           N
ATOM    165  N   GLU A  78     -27.382 -13.527  31.179  1.00 77.67           N
ATOM    166  CA  GLU A  78     -27.380 -13.640  29.723  1.00 85.71           C
ATOM    167  C   GLU A  78     -27.968 -12.393  29.074  1.00 86.52           C
ATOM    168  O   GLU A  78     -27.466 -11.920  28.047  1.00 83.62           O
ATOM    169  CB  GLU A  78     -28.153 -14.886  29.290  1.00 89.79           C
ATOM    170  CG  GLU A  78     -27.489 -16.199  29.675  1.00 91.50           C
ATOM    171  CD  GLU A  78     -26.274 -16.512  28.826  1.00 91.58           C
ATOM    172  OE1 GLU A  78     -26.450 -16.886  27.647  1.00 89.63           O
ATOM    173  OE2 GLU A  78     -25.141 -16.385  29.337  1.00 91.09           O
ATOM    174  N   LEU A  79     -29.039 -11.850  29.657  1.00 88.52           N
ATOM    175  CA  LEU A  79     -29.626 -10.617  29.142  1.00 88.33           C
ATOM    176  C   LEU A  79     -28.648  -9.453  29.251  1.00 86.15           C
ATOM    177  O   LEU A  79     -28.544  -8.633  28.331  1.00 92.54           O
ATOM    178  CB  LEU A  79     -30.920 -10.298  29.890  1.00 87.72           C
ATOM    179  CG  LEU A  79     -32.133 -11.173  29.567  1.00 88.47           C
ATOM    180  CD1 LEU A  79     -33.326 -10.768  30.420  1.00 86.96           C
ATOM    181  CD2 LEU A  79     -32.475 -11.095  28.087  1.00 88.12           C
ATOM    182  N   LYS A  80     -27.928  -9.361  30.372  1.00 80.48           N
ATOM    183  CA  LYS A  80     -26.928  -8.304  30.514  1.00 78.97           C
ATOM    184  C   LYS A  80     -25.840  -8.428  29.450  1.00 81.53           C
ATOM    185  O   LYS A  80     -25.426  -7.427  28.844  1.00 87.22           O
ATOM    186  CB  LYS A  80     -26.318  -8.344  31.916  1.00 72.37           C
ATOM    187  N   LYS A  81     -25.372  -9.654  29.203  1.00 84.33           N
ATOM    188  CA  LYS A  81     -24.361  -9.868  28.172  1.00 86.31           C
ATOM    189  C   LYS A  81     -24.890  -9.497  26.790  1.00 88.98           C
ATOM    190  O   LYS A  81     -24.169  -8.900  25.978  1.00 89.18           O
ATOM    191  CB  LYS A  81     -23.888 -11.321  28.195  1.00 84.43           C
ATOM    192  CG  LYS A  81     -22.608 -11.544  28.984  1.00 82.53           C
ATOM    193  CD  LYS A  81     -22.647 -12.862  29.739  1.00 82.56           C
ATOM    194  CE  LYS A  81     -22.745 -14.041  28.786  1.00 81.62           C
ATOM    195  NZ  LYS A  81     -22.858 -15.335  29.515  1.00 81.71           N
ATOM    196  N   GLU A  82     -26.145  -9.850  26.502  1.00 92.82           N
ATOM    197  CA  GLU A  82     -26.732  -9.500  25.212  1.00 96.90           C
ATOM    198  C   GLU A  82     -26.851  -7.990  25.052  1.00 95.66           C
ATOM    199  O   GLU A  82     -26.635  -7.457  23.958  1.00 91.68           O
ATOM    200  CB  GLU A  82     -28.099 -10.166  25.050  1.00103.13           C
ATOM    201  CG  GLU A  82     -28.583 -10.216  23.608  1.00109.46           C
ATOM    202  CD  GLU A  82     -30.037 -10.628  23.489  1.00115.66           C
ATOM    203  OE1 GLU A  82     -30.572 -11.215  24.453  1.00118.60           O
ATOM    204  OE2 GLU A  82     -30.645 -10.366  22.430  1.00113.71           O
ATOM    205  N   LYS A  83     -27.203  -7.285  26.130  1.00 96.70           N
ATOM    206  CA  LYS A  83     -27.253  -5.827  26.072  1.00 98.87           C
ATOM    207  C   LYS A  83     -25.876  -5.243  25.779  1.00 95.36           C
ATOM    208  O   LYS A  83     -25.744  -4.310  24.976  1.00100.05           O
ATOM    209  CB  LYS A  83     -27.804  -5.260  27.380  1.00103.06           C
ATOM    210  CG  LYS A  83     -29.245  -5.643  27.682  1.00110.21           C
ATOM    211  CD  LYS A  83     -30.157  -5.404  26.491  1.00115.37           C
ATOM    212  CE  LYS A  83     -31.612  -5.640  26.866  1.00117.06           C
ATOM    213  NZ  LYS A  83     -32.467  -5.890  25.673  1.00118.32           N
ATOM    214  N   GLN A  84     -24.836  -5.780  26.424  1.00 87.64           N
ATOM    215  CA  GLN A  84     -23.480  -5.305  26.150  1.00 83.38           C
ATOM    216  C   GLN A  84     -23.096  -5.537  24.691  1.00 83.08           C
ATOM    217  O   GLN A  84     -22.513  -4.656  24.040  1.00 84.72           O
ATOM    218  CB  GLN A  84     -22.485  -5.993  27.085  1.00 79.53           C
ATOM    219  N   VAL A  85     -23.426  -6.715  24.156  1.00 83.78           N
ATOM    220  CA  VAL A  85     -23.098  -7.024  22.765  1.00 84.77           C
ATOM    221  C   VAL A  85     -23.853  -6.098  21.815  1.00 82.27           C
ATOM    222  O   VAL A  85     -23.299  -5.617  20.817  1.00 79.77           O
ATOM    223  CB  VAL A  85     -23.387  -8.508  22.470  1.00 86.77           C
ATOM    224  CG1 VAL A  85     -23.557  -8.741  20.975  1.00 85.93           C
ATOM    225  CG2 VAL A  85     -22.273  -9.383  23.026  1.00 87.13           C
ATOM    226  N   ASN A  86     -25.129  -5.835  22.108  1.00 83.49           N
ATOM    227  CA  ASN A  86     -25.915  -4.939  21.265  1.00 85.12           C
ATOM    228  C   ASN A  86     -25.357  -3.521  21.296  1.00 88.51           C
ATOM    229  O   ASN A  86     -25.352  -2.826  20.273  1.00 87.95           O
ATOM    230  CB  ASN A  86     -27.379  -4.955  21.705  1.00 84.34           C
ATOM    231  CG  ASN A  86     -28.104  -6.217  21.273  1.00 81.36           C
ATOM    232  OD1 ASN A  86     -27.807  -6.789  20.224  1.00 81.12           O
ATOM    233  ND2 ASN A  86     -29.059  -6.658  22.083  1.00 82.15           N
ATOM    234  N   GLN A  87     -24.891  -3.070  22.463  1.00 91.21           N
ATOM    235  CA  GLN A  87     -24.249  -1.761  22.542  1.00 95.75           C
ATOM    236  C   GLN A  87     -22.976  -1.720  21.703  1.00 92.72           C
ATOM    237  O   GLN A  87     -22.697  -0.720  21.026  1.00100.32           O
ATOM    238  CB  GLN A  87     -23.945  -1.412  23.999  1.00100.47           C
ATOM    239  CG  GLN A  87     -23.454   0.011  24.205  1.00104.68           C
ATOM    240  CD  GLN A  87     -24.512   1.046  23.878  1.00110.41           C
ATOM    241  OE1 GLN A  87     -25.558   1.106  24.523  1.00114.54           O
ATOM    242  NE2 GLN A  87     -24.244   1.869  22.870  1.00113.39           N
ATOM    243  N   ARG A  88     -22.187  -2.798  21.741  1.00 89.42           N
ATOM    244  CA  ARG A  88     -21.001  -2.875  20.888  1.00 88.10           C
ATOM    245  C   ARG A  88     -21.378  -2.779  19.412  1.00 85.31           C
ATOM    246  O   ARG A  88     -20.718  -2.076  18.631  1.00 79.72           O
ATOM    247  CB  ARG A  88     -20.246  -4.176  21.168  1.00 91.36           C
ATOM    248  CG  ARG A  88     -18.747  -4.107  20.928  1.00 93.89           C
ATOM    249  CD  ARG A  88     -18.050  -5.347  21.471  1.00 93.00           C
ATOM    250  NE  ARG A  88     -17.159  -5.952  20.489  1.00 92.90           N
ATOM    251  CZ  ARG A  88     -16.572  -7.133  20.636  1.00 94.92           C
ATOM    252  NH1 ARG A  88     -16.763  -7.870  21.718  1.00 98.20           N
ATOM    253  NH2 ARG A  88     -15.774  -7.585  19.674  1.00 93.60           N
ATOM    254  N   ILE A  89     -22.446  -3.476  19.018  1.00 87.93           N
ATOM    255  CA  ILE A  89     -22.911  -3.428  17.633  1.00 92.47           C
ATOM    256  C   ILE A  89     -23.334  -2.013  17.259  1.00 93.13           C
ATOM    257  O   ILE A  89     -23.042  -1.530  16.157  1.00 89.29           O
ATOM    258  CB  ILE A  89     -24.057  -4.435  17.420  1.00 94.01           C
ATOM    259  CG1 ILE A  89     -23.525  -5.868  17.443  1.00 96.19           C
ATOM    260  CG2 ILE A  89     -24.785  -4.157  16.112  1.00 94.37           C
ATOM    261  CD1 ILE A  89     -24.612  -6.920  17.406  1.00 97.28           C
ATOM    262  N   GLU A  90     -24.043  -1.332  18.162  1.00 95.75           N
ATOM    263  CA  GLU A  90     -24.475   0.035  17.886  1.00 95.06           C
ATOM    264  C   GLU A  90     -23.282   0.968  17.714  1.00 91.20           C
ATOM    265  O   GLU A  90     -23.292   1.844  16.842  1.00 97.29           O
ATOM    266  CB  GLU A  90     -25.396   0.534  19.000  1.00 98.86           C
ATOM    267  CG  GLU A  90     -26.279   1.704  18.589  1.00105.07           C
ATOM    268  CD  GLU A  90     -27.718   1.541  19.041  1.00106.78           C
ATOM    269  OE1 GLU A  90     -28.332   0.503  18.717  1.00109.84           O
ATOM    270  OE2 GLU A  90     -28.236   2.453  19.720  1.00101.75           O
ATOM    271  N   ASN A  91     -22.247   0.800  18.541  1.00 84.92           N
ATOM    272  CA  ASN A  91     -21.035   1.600  18.372  1.00 82.60           C
ATOM    273  C   ASN A  91     -20.388   1.339  17.014  1.00 82.74           C
ATOM    274  O   ASN A  91     -19.944   2.276  16.332  1.00 85.95           O
ATOM    275  CB  ASN A  91     -20.046   1.305  19.500  1.00 83.68           C
ATOM    276  CG  ASN A  91     -20.619   1.604  20.871  1.00 88.00           C
ATOM    277  OD1 ASN A  91     -21.722   2.138  20.994  1.00 92.33           O
ATOM    278  ND2 ASN A  91     -19.870   1.261  21.913  1.00 89.83           N
ATOM    279  N   MET A  92     -20.329   0.069  16.606  1.00 82.94           N
ATOM    280  CA  MET A  92     -19.776  -0.253  15.293  1.00 83.54           C
ATOM    281  C   MET A  92     -20.587   0.398  14.177  1.00 85.41           C
ATOM    282  O   MET A  92     -20.024   0.882  13.189  1.00 88.20           O
ATOM    283  CB  MET A  92     -19.717  -1.768  15.101  1.00 84.97           C
ATOM    284  CG  MET A  92     -18.954  -2.202  13.860  1.00 83.67           C
ATOM    285  SD  MET A  92     -19.111  -3.966  13.524  1.00 80.20           S
ATOM    286  CE  MET A  92     -20.892  -4.156  13.534  1.00 76.50           C
ATOM    287  N   MET A  93     -21.915   0.413  14.316  1.00 87.21           N
ATOM    288  CA  MET A  93     -22.759   1.060  13.314  1.00 88.27           C
ATOM    289  C   MET A  93     -22.522   2.567  13.275  1.00 92.22           C
ATOM    290  O   MET A  93     -22.508   3.173  12.195  1.00 90.10           O
ATOM    291  CB  MET A  93     -24.230   0.753  13.589  1.00 85.30           C
ATOM    292  CG  MET A  93     -24.604  -0.707  13.387  1.00 83.80           C
ATOM    293  SD  MET A  93     -23.878  -1.414  11.896  1.00 78.59           S
ATOM    294  CE  MET A  93     -25.227  -1.210  10.735  1.00 81.71           C
ATOM    295  N   GLN A  94     -22.345   3.187  14.446  1.00 96.53           N
ATOM    296  CA  GLN A  94     -22.007   4.608  14.486  1.00101.77           C
ATOM    297  C   GLN A  94     -20.715   4.875  13.730  1.00102.72           C
ATOM    298  O   GLN A  94     -20.604   5.867  12.999  1.00115.17           O
ATOM    299  CB  GLN A  94     -21.877   5.089  15.932  1.00106.66           C
ATOM    300  CG  GLN A  94     -23.122   4.914  16.781  1.00114.64           C
ATOM    301  CD  GLN A  94     -24.173   5.969  16.511  1.00121.46           C
ATOM    302  OE1 GLN A  94     -23.922   6.949  15.810  1.00132.08           O
ATOM    303  NE2 GLN A  94     -25.361   5.773  17.070  1.00119.39           N
ATOM    304  N   GLN A  95     -19.723   3.999  13.900  1.00 96.04           N
ATOM    305  CA  GLN A  95     -18.483   4.139  13.140  1.00 93.14           C
ATOM    306  C   GLN A  95     -18.724   3.955  11.645  1.00 93.85           C
ATOM    307  O   GLN A  95     -18.128   4.659  10.820  1.00 91.14           O
ATOM    308  CB  GLN A  95     -17.443   3.142  13.645  1.00 93.01           C
ATOM    309  CG  GLN A  95     -16.941   3.442  15.043  1.00 95.99           C
ATOM    310  CD  GLN A  95     -15.474   3.114  15.215  1.00100.32           C
ATOM    311  OE1 GLN A  95     -14.606   3.788  14.659  1.00105.83           O
ATOM    312  NE2 GLN A  95     -15.188   2.073  15.987  1.00100.37           N
ATOM    313  N   LYS A  96     -19.590   3.006  11.279  1.00 95.41           N
ATOM    314  CA  LYS A  96     -19.872   2.755   9.867  1.00100.42           C
ATOM    315  C   LYS A  96     -20.506   3.971   9.203  1.00104.06           C
ATOM    316  O   LYS A  96     -20.202   4.284   8.045  1.00110.46           O
ATOM    317  CB  LYS A  96     -20.778   1.531   9.721  1.00100.24           C
ATOM    318  CG  LYS A  96     -21.210   1.238   8.288  1.00100.75           C
ATOM    319  CD  LYS A  96     -22.221   0.102   8.232  1.00102.89           C
ATOM    320  CE  LYS A  96     -23.180   0.269   7.062  1.00103.43           C
ATOM    321  NZ  LYS A  96     -22.864  -0.660   5.942  1.00102.86           N
ATOM    322  N   ALA A  97     -21.394   4.665   9.918  1.00101.45           N
ATOM    323  CA  ALA A  97     -22.035   5.847   9.347  1.00 99.60           C
ATOM    324  C   ALA A  97     -21.032   6.960   9.066  1.00 97.69           C
ATOM    325  O   ALA A  97     -21.242   7.768   8.154  1.00 96.91           O
ATOM    326  CB  ALA A  97     -23.137   6.351  10.278  1.00 99.03           C
ATOM    327  N   GLN A  98     -19.940   7.017   9.826  1.00 95.48           N
ATOM    328  CA  GLN A  98     -18.943   8.070   9.684  1.00 92.12           C
ATOM    329  C   GLN A  98     -17.855   7.734   8.672  1.00 91.50           C
ATOM    330  O   GLN A  98     -16.921   8.525   8.505  1.00 91.79           O
ATOM    331  CB  GLN A  98     -18.303   8.375  11.043  1.00 89.04           C
ATOM    332  N   ILE A  99     -17.946   6.590   8.002  1.00 96.16           N
ATOM    333  CA  ILE A  99     -16.944   6.196   7.018  1.00100.76           C
ATOM    334  C   ILE A  99     -17.257   6.871   5.689  1.00103.07           C
ATOM    335  O   ILE A  99     -18.386   6.795   5.190  1.00 97.16           O
ATOM    336  CB  ILE A  99     -16.898   4.667   6.869  1.00100.42           C
ATOM    337  CG1 ILE A  99     -16.312   4.027   8.129  1.00 99.30           C
ATOM    338  CG2 ILE A  99     -16.089   4.272   5.644  1.00 99.87           C
ATOM    339  CD1 ILE A  99     -14.874   4.414   8.398  1.00 99.44           C
ATOM    340  N   THR A 100     -16.259   7.534   5.115  1.00107.15           N
ATOM    341  CA  THR A 100     -16.419   8.230   3.848  1.00107.60           C
ATOM    342  C   THR A 100     -16.044   7.322   2.680  1.00105.18           C
ATOM    343  O   THR A 100     -15.305   6.346   2.828  1.00109.54           O
ATOM    344  CB  THR A 100     -15.566   9.500   3.814  1.00109.65           C
ATOM    345  OG1 THR A 100     -14.194   9.151   3.594  1.00110.99           O
ATOM    346  CG2 THR A 100     -15.687  10.258   5.127  1.00110.28           C
ATOM    347  N   SER A 101     -16.574   7.662   1.501  1.00102.71           N
ATOM    348  CA  SER A 101     -16.272   6.891   0.298  1.00100.50           C
ATOM    349  C   SER A 101     -14.792   6.961  -0.057  1.00 98.66           C
ATOM    350  O   SER A 101     -14.228   5.984  -0.564  1.00 94.89           O
ATOM    351  CB  SER A 101     -17.126   7.390  -0.869  1.00100.31           C
ATOM    352  OG  SER A 101     -17.197   6.423  -1.902  1.00102.22           O
ATOM    353  N   GLN A 102     -14.153   8.107   0.189  1.00 99.81           N
ATOM    354  CA  GLN A 102     -12.720   8.235  -0.066  1.00104.37           C
ATOM    355  C   GLN A 102     -11.915   7.284   0.815  1.00103.83           C
ATOM    356  O   GLN A 102     -10.984   6.613   0.340  1.00 98.17           O
ATOM    357  CB  GLN A 102     -12.289   9.684   0.162  1.00108.42           C
ATOM    358  CG  GLN A 102     -10.792   9.903   0.147  1.00109.72           C
ATOM    359  CD  GLN A 102     -10.192   9.688  -1.226  1.00110.37           C
ATOM    360  OE1 GLN A 102     -10.873   9.824  -2.243  1.00107.54           O
ATOM    361  NE2 GLN A 102      -8.910   9.349  -1.263  1.00110.29           N
ATOM    362  N   GLN A 103     -12.262   7.214   2.103  1.00104.27           N
ATOM    363  CA  GLN A 103     -11.615   6.260   2.997  1.00102.38           C
ATOM    364  C   GLN A 103     -11.855   4.833   2.528  1.00 98.75           C
ATOM    365  O   GLN A 103     -10.954   3.988   2.596  1.00 95.31           O
ATOM    366  CB  GLN A 103     -12.129   6.441   4.425  1.00102.57           C
ATOM    367  CG  GLN A 103     -11.685   7.725   5.103  1.00103.33           C
ATOM    368  CD  GLN A 103     -12.463   8.004   6.376  1.00106.04           C
ATOM    369  OE1 GLN A 103     -13.629   7.630   6.498  1.00101.90           O
ATOM    370  NE2 GLN A 103     -11.818   8.661   7.332  1.00108.41           N
ATOM    371  N   LEU A 104     -13.070   4.547   2.053  1.00 97.36           N
ATOM    372  CA  LEU A 104     -13.375   3.217   1.542  1.00 95.01           C
ATOM    373  C   LEU A 104     -12.486   2.868   0.355  1.00 97.51           C
ATOM    374  O   LEU A 104     -11.967   1.752   0.271  1.00 95.83           O
ATOM    375  CB  LEU A 104     -14.851   3.130   1.153  1.00 94.36           C
ATOM    376  CG  LEU A 104     -15.586   1.835   1.507  1.00 95.47           C
ATOM    377  CD1 LEU A 104     -15.736   1.693   3.013  1.00 95.59           C
ATOM    378  CD2 LEU A 104     -16.945   1.787   0.824  1.00 93.83           C
ATOM    379  N   ARG A 105     -12.287   3.817  -0.564  1.00105.18           N
ATOM    380  CA  ARG A 105     -11.437   3.556  -1.724  1.00106.76           C
ATOM    381  C   ARG A 105      -9.987   3.317  -1.313  1.00 98.79           C
ATOM    382  O   ARG A 105      -9.335   2.388  -1.813  1.00 93.42           O
ATOM    383  CB  ARG A 105     -11.531   4.719  -2.713  1.00114.60           C
ATOM    384  CG  ARG A 105     -12.827   4.753  -3.511  1.00117.59           C
ATOM    385  CD  ARG A 105     -12.727   5.707  -4.692  1.00118.04           C
ATOM    386  NE  ARG A 105     -12.567   7.092  -4.267  1.00120.22           N
ATOM    387  CZ  ARG A 105     -13.567   7.889  -3.916  1.00119.43           C
ATOM    388  NH1 ARG A 105     -14.822   7.470  -3.927  1.00119.82           N
ATOM    389  NH2 ARG A 105     -13.301   9.139  -3.546  1.00113.64           N
ATOM    390  N   LYS A 106      -9.461   4.146  -0.405  1.00 95.35           N
ATOM    391  CA  LYS A 106      -8.076   3.970   0.031  1.00 93.89           C
ATOM    392  C   LYS A 106      -7.884   2.624   0.727  1.00 96.11           C
ATOM    393  O   LYS A 106      -6.919   1.889   0.452  1.00 95.47           O
ATOM    394  CB  LYS A 106      -7.670   5.121   0.953  1.00 89.01           C
ATOM    395  N   ALA A 107      -8.808   2.280   1.628  1.00 97.89           N
ATOM    396  CA  ALA A 107      -8.729   1.001   2.321  1.00 95.38           C
ATOM    397  C   ALA A 107      -8.867  -0.159   1.347  1.00 93.77           C
ATOM    398  O   ALA A 107      -8.216  -1.195   1.514  1.00 94.13           O
ATOM    399  CB  ALA A 107      -9.802   0.924   3.407  1.00 94.62           C
ATOM    400  N   GLN A 108      -9.714  -0.008   0.326  1.00 92.60           N
ATOM    401  CA  GLN A 108      -9.857  -1.051  -0.683  1.00 92.49           C
ATOM    402  C   GLN A 108      -8.551  -1.271  -1.431  1.00 90.15           C
ATOM    403  O   GLN A 108      -8.159  -2.416  -1.685  1.00 90.42           O
ATOM    404  CB  GLN A 108     -10.980  -0.684  -1.653  1.00 96.08           C
ATOM    405  CG  GLN A 108     -11.120  -1.628  -2.833  1.00 95.47           C
ATOM    406  CD  GLN A 108     -12.064  -2.777  -2.546  1.00 94.85           C
ATOM    407  OE1 GLN A 108     -11.632  -3.907  -2.319  1.00101.76           O
ATOM    408  NE2 GLN A 108     -13.361  -2.494  -2.552  1.00 93.37           N
ATOM    409  N   LEU A 109      -7.862  -0.186  -1.790  1.00 91.86           N
ATOM    410  CA  LEU A 109      -6.575  -0.325  -2.468  1.00 96.49           C
ATOM    411  C   LEU A 109      -5.573  -1.075  -1.593  1.00 97.32           C
ATOM    412  O   LEU A 109      -4.905  -2.018  -2.049  1.00 96.31           O
ATOM    413  CB  LEU A 109      -6.035   1.053  -2.853  1.00 96.41           C
ATOM    414  N   GLN A 110      -5.476  -0.687  -0.316  1.00 99.63           N
ATOM    415  CA  GLN A 110      -4.535  -1.362   0.580  1.00 99.26           C
ATOM    416  C   GLN A 110      -4.894  -2.838   0.762  1.00 98.31           C
ATOM    417  O   GLN A 110      -4.017  -3.719   0.713  1.00 99.28           O
ATOM    418  CB  GLN A 110      -4.498  -0.649   1.932  1.00 93.87           C
ATOM    419  N   VAL A 111      -6.181  -3.124   0.966  1.00 95.85           N
ATOM    420  CA  VAL A 111      -6.622  -4.490   1.218  1.00 93.23           C
ATOM    421  C   VAL A 111      -6.389  -5.362  -0.005  1.00 91.24           C
ATOM    422  O   VAL A 111      -5.997  -6.524   0.119  1.00 91.86           O
ATOM    423  CB  VAL A 111      -8.099  -4.504   1.653  1.00 92.14           C
ATOM    424  CG1 VAL A 111      -8.661  -5.914   1.590  1.00 90.46           C
ATOM    425  CG2 VAL A 111      -8.238  -3.947   3.056  1.00 91.26           C
ATOM    426  N   ASP A 112      -6.628  -4.825  -1.204  1.00 87.88           N
ATOM    427  CA  ASP A 112      -6.394  -5.614  -2.407  1.00 88.82           C
ATOM    428  C   ASP A 112      -4.910  -5.864  -2.634  1.00 92.69           C
ATOM    429  O   ASP A 112      -4.537  -6.932  -3.132  1.00 96.04           O
ATOM    430  CB  ASP A 112      -7.023  -4.927  -3.617  1.00 88.53           C
ATOM    431  CG  ASP A 112      -8.522  -5.144  -3.689  1.00 88.79           C
ATOM    432  OD1 ASP A 112      -8.980  -6.254  -3.344  1.00 86.25           O
ATOM    433  OD2 ASP A 112      -9.243  -4.204  -4.083  1.00 94.42           O
ATOM    434  N   ARG A 113      -4.048  -4.909  -2.268  1.00 99.11           N
ATOM    435  CA  ARG A 113      -2.612  -5.181  -2.298  1.00103.50           C
ATOM    436  C   ARG A 113      -2.261  -6.368  -1.401  1.00100.60           C
ATOM    437  O   ARG A 113      -1.594  -7.325  -1.832  1.00101.94           O
ATOM    438  CB  ARG A 113      -1.840  -3.933  -1.872  1.00110.80           C
ATOM    439  CG  ARG A 113      -0.478  -3.776  -2.526  1.00115.86           C
ATOM    440  CD  ARG A 113       0.283  -2.605  -1.924  1.00121.29           C
ATOM    441  NE  ARG A 113       0.850  -2.935  -0.621  1.00126.24           N
ATOM    442  CZ  ARG A 113       2.041  -2.533  -0.199  1.00124.80           C
ATOM    443  NH1 ARG A 113       2.822  -1.775  -0.952  1.00124.34           N
ATOM    444  NH2 ARG A 113       2.460  -2.901   1.008  1.00123.45           N
ATOM    445  N   PHE A 114      -2.727  -6.332  -0.148  1.00 97.74           N
ATOM    446  CA  PHE A 114      -2.432  -7.432   0.770  1.00 97.11           C
ATOM    447  C   PHE A 114      -3.051  -8.743   0.287  1.00 92.82           C
ATOM    448  O   PHE A 114      -2.465  -9.820   0.458  1.00 87.62           O
ATOM    449  CB  PHE A 114      -2.921  -7.097   2.178  1.00 98.57           C
ATOM    450  CG  PHE A 114      -2.509  -8.104   3.216  1.00100.88           C
ATOM    451  CD1 PHE A 114      -1.173  -8.416   3.406  1.00101.92           C
ATOM    452  CD2 PHE A 114      -3.458  -8.740   3.999  1.00 99.17           C
ATOM    453  CE1 PHE A 114      -0.791  -9.343   4.359  1.00 98.65           C
ATOM    454  CE2 PHE A 114      -3.083  -9.668   4.953  1.00 97.55           C
ATOM    455  CZ  PHE A 114      -1.747  -9.970   5.133  1.00 95.70           C
ATOM    456  N   ALA A 115      -4.236  -8.669  -0.321  1.00 91.25           N
ATOM    457  CA  ALA A 115      -4.919  -9.868  -0.791  1.00 89.54           C
ATOM    458  C   ALA A 115      -4.191 -10.492  -1.971  1.00 91.62           C
ATOM    459  O   ALA A 115      -4.144 -11.719  -2.093  1.00 98.42           O
ATOM    460  CB  ALA A 115      -6.364  -9.537  -1.164  1.00 85.78           C
ATOM    461  N   MET A 116      -3.634  -9.669  -2.862  1.00 93.50           N
ATOM    462  CA  MET A 116      -2.790 -10.204  -3.925  1.00 95.27           C
ATOM    463  C   MET A 116      -1.552 -10.872  -3.345  1.00 97.26           C
ATOM    464  O   MET A 116      -1.144 -11.951  -3.801  1.00 99.75           O
ATOM    465  CB  MET A 116      -2.398  -9.092  -4.898  1.00 93.36           C
ATOM    466  N   GLU A 117      -0.949 -10.249  -2.325  1.00 96.94           N
ATOM    467  CA  GLU A 117       0.200 -10.869  -1.668  1.00 96.05           C
ATOM    468  C   GLU A 117      -0.162 -12.237  -1.096  1.00 97.82           C
ATOM    469  O   GLU A 117       0.620 -13.190  -1.199  1.00 99.22           O
ATOM    470  CB  GLU A 117       0.736  -9.952  -0.569  1.00 93.91           C
ATOM    471  N   LEU A 118      -1.343 -12.349  -0.485  1.00 97.09           N
ATOM    472  CA  LEU A 118      -1.785 -13.636   0.051  1.00 94.76           C
ATOM    473  C   LEU A 118      -2.078 -14.639  -1.061  1.00 94.11           C
ATOM    474  O   LEU A 118      -1.690 -15.810  -0.969  1.00 96.40           O
ATOM    475  CB  LEU A 118      -3.025 -13.445   0.924  1.00 92.59           C
ATOM    476  CG  LEU A 118      -2.846 -12.794   2.296  1.00 92.22           C
ATOM    477  CD1 LEU A 118      -4.180 -12.734   3.026  1.00 91.03           C
ATOM    478  CD2 LEU A 118      -1.813 -13.543   3.121  1.00 88.82           C
ATOM    479  N   GLU A 119      -2.769 -14.197  -2.115  1.00 93.74           N
ATOM    480  CA  GLU A 119      -3.214 -15.102  -3.170  1.00 93.30           C
ATOM    481  C   GLU A 119      -2.038 -15.691  -3.935  1.00 92.92           C
ATOM    482  O   GLU A 119      -2.064 -16.870  -4.308  1.00 88.00           O
ATOM    483  CB  GLU A 119      -4.162 -14.365  -4.118  1.00 94.28           C
ATOM    484  CG  GLU A 119      -4.620 -15.183  -5.316  1.00 93.60           C
ATOM    485  CD  GLU A 119      -5.623 -16.255  -4.942  1.00 93.31           C
ATOM    486  OE1 GLU A 119      -6.637 -15.924  -4.291  1.00 91.83           O
ATOM    487  OE2 GLU A 119      -5.399 -17.430  -5.299  1.00 93.05           O
ATOM    488  N   GLN A 120      -0.999 -14.890  -4.187  1.00 97.32           N
ATOM    489  CA  GLN A 120       0.151 -15.415  -4.915  1.00100.78           C
ATOM    490  C   GLN A 120       0.934 -16.445  -4.109  1.00 96.76           C
ATOM    491  O   GLN A 120       1.723 -17.197  -4.691  1.00 94.44           O
ATOM    492  CB  GLN A 120       1.075 -14.276  -5.343  1.00106.81           C
ATOM    493  CG  GLN A 120       1.655 -14.455  -6.737  1.00111.01           C
ATOM    494  CD  GLN A 120       2.955 -13.703  -6.929  1.00116.43           C
ATOM    495  OE1 GLN A 120       3.150 -12.625  -6.368  1.00116.45           O
ATOM    496  NE2 GLN A 120       3.854 -14.269  -7.727  1.00117.55           N
ATOM    497  N   SER A 121       0.737 -16.499  -2.792  1.00 91.03           N
ATOM    498  CA  SER A 121       1.421 -17.454  -1.932  1.00 88.83           C
ATOM    499  C   SER A 121       0.527 -18.613  -1.507  1.00 82.12           C
ATOM    500  O   SER A 121       0.885 -19.350  -0.582  1.00 79.07           O
ATOM    501  CB  SER A 121       1.978 -16.745  -0.696  1.00 89.35           C
ATOM    502  OG  SER A 121       0.938 -16.380   0.194  1.00 91.60           O
ATOM    503  N   ARG A 122      -0.627 -18.785  -2.152  1.00 78.96           N
ATOM    504  CA  ARG A 122      -1.546 -19.855  -1.784  1.00 75.05           C
ATOM    505  C   ARG A 122      -0.886 -21.217  -1.967  1.00 71.97           C
ATOM    506  O   ARG A 122      -0.301 -21.503  -3.016  1.00 69.37           O
ATOM    507  CB  ARG A 122      -2.820 -19.761  -2.624  1.00 74.34           C
ATOM    508  CG  ARG A 122      -3.676 -21.017  -2.618  1.00 74.64           C
ATOM    509  CD  ARG A 122      -4.809 -20.912  -3.627  1.00 76.35           C
ATOM    510  NE  ARG A 122      -5.577 -19.685  -3.457  1.00 78.42           N
ATOM    511  CZ  ARG A 122      -6.638 -19.567  -2.671  1.00 78.71           C
ATOM    512  NH1 ARG A 122      -7.095 -20.592  -1.969  1.00 81.55           N
ATOM    513  NH2 ARG A 122      -7.255 -18.393  -2.584  1.00 78.79           N
ATOM    514  N   ASN A 123      -0.988 -22.059  -0.942  1.00 70.55           N
ATOM    515  CA  ASN A 123      -0.349 -23.369  -0.918  1.00 69.73           C
ATOM    516  C   ASN A 123      -1.416 -24.448  -1.042  1.00 70.35           C
ATOM    517  O   ASN A 123      -2.265 -24.591  -0.155  1.00 71.12           O
ATOM    518  CB  ASN A 123       0.461 -23.556   0.366  1.00 69.91           C
ATOM    519  CG  ASN A 123       1.427 -24.724   0.287  1.00 70.47           C
ATOM    520  OD1 ASN A 123       1.353 -25.548  -0.625  1.00 72.43           O
ATOM    521  ND2 ASN A 123       2.340 -24.801   1.248  1.00 70.76           N
ATOM    522  N   LEU A 124      -1.366 -25.208  -2.137  1.00 70.66           N
ATOM    523  CA  LEU A 124      -2.294 -26.307  -2.372  1.00 70.18           C
ATOM    524  C   LEU A 124      -1.592 -27.658  -2.445  1.00 71.97           C
ATOM    525  O   LEU A 124      -2.228 -28.656  -2.805  1.00 73.17           O
ATOM    526  CB  LEU A 124      -3.090 -26.068  -3.660  1.00 68.71           C
ATOM    527  CG  LEU A 124      -3.981 -24.826  -3.722  1.00 69.57           C
ATOM    528  CD1 LEU A 124      -4.755 -24.791  -5.032  1.00 70.22           C
ATOM    529  CD2 LEU A 124      -4.929 -24.783  -2.535  1.00 70.07           C
ATOM    530  N   SER A 125      -0.302 -27.719  -2.114  1.00 72.87           N
ATOM    531  CA  SER A 125       0.470 -28.945  -2.263  1.00 71.55           C
ATOM    532  C   SER A 125       0.318 -29.906  -1.090  1.00 68.01           C
ATOM    533  O   SER A 125       0.752 -31.058  -1.199  1.00 65.77           O
ATOM    534  CB  SER A 125       1.952 -28.609  -2.454  1.00 75.54           C
ATOM    535  OG  SER A 125       2.499 -28.036  -1.279  1.00 80.48           O
ATOM    536  N   ASN A 126      -0.279 -29.474   0.015  1.00 66.93           N
ATOM    537  CA  ASN A 126      -0.411 -30.303   1.203  1.00 65.54           C
ATOM    538  C   ASN A 126      -1.803 -30.919   1.280  1.00 64.02           C
ATOM    539  O   ASN A 126      -2.778 -30.365   0.767  1.00 65.84           O
ATOM    540  CB  ASN A 126      -0.133 -29.491   2.469  1.00 66.58           C
ATOM    541  CG  ASN A 126       1.342 -29.201   2.664  1.00 68.33           C
ATOM    542  OD1 ASN A 126       2.020 -29.871   3.444  1.00 65.94           O
ATOM    543  ND2 ASN A 126       1.847 -28.199   1.955  1.00 74.08           N
ATOM    544  N   THR A 127      -1.882 -32.080   1.927  1.00 59.49           N
ATOM    545  CA  THR A 127      -3.142 -32.770   2.170  1.00 58.04           C
ATOM    546  C   THR A 127      -3.366 -32.845   3.673  1.00 57.09           C
ATOM    547  O   THR A 127      -2.559 -33.441   4.395  1.00 55.70           O
ATOM    548  CB  THR A 127      -3.138 -34.170   1.551  1.00 57.59           C
ATOM    549  OG1 THR A 127      -2.661 -34.096   0.202  1.00 56.77           O
ATOM    550  CG2 THR A 127      -4.542 -34.756   1.553  1.00 57.38           C
ATOM    551  N   ILE A 128      -4.460 -32.249   4.137  1.00 55.79           N
ATOM    552  CA  ILE A 128      -4.763 -32.117   5.557  1.00 54.04           C
ATOM    553  C   ILE A 128      -6.081 -32.824   5.839  1.00 53.65           C
ATOM    554  O   ILE A 128      -7.074 -32.606   5.132  1.00 57.17           O
ATOM    555  CB  ILE A 128      -4.833 -30.640   5.988  1.00 54.34           C
ATOM    556  CG1 ILE A 128      -3.527 -29.922   5.642  1.00 54.58           C
ATOM    557  CG2 ILE A 128      -5.126 -30.531   7.477  1.00 54.16           C
ATOM    558  CD1 ILE A 128      -2.304 -30.528   6.294  1.00 55.06           C
ATOM    559  N   VAL A 129      -6.086 -33.664   6.872  1.00 52.10           N
ATOM    560  CA  VAL A 129      -7.253 -34.443   7.267  1.00 51.77           C
ATOM    561  C   VAL A 129      -7.638 -34.057   8.688  1.00 52.62           C
ATOM    562  O   VAL A 129      -6.792 -34.054   9.588  1.00 53.73           O
ATOM    563  CB  VAL A 129      -6.985 -35.956   7.173  1.00 52.62           C
ATOM    564  CG1 VAL A 129      -8.231 -36.742   7.557  1.00 53.63           C
ATOM    565  CG2 VAL A 129      -6.519 -36.328   5.776  1.00 53.23           C
ATOM    566  N   HIS A 130      -8.909 -33.735   8.887  1.00 51.49           N
ATOM    567  CA  HIS A 130      -9.463 -33.492  10.213  1.00 52.51           C
ATOM    568  C   HIS A 130     -10.336 -34.680  10.589  1.00 52.10           C
ATOM    569  O   HIS A 130     -11.266 -35.024   9.852  1.00 54.18           O
ATOM    570  CB  HIS A 130     -10.272 -32.196  10.250  1.00 55.71           C
ATOM    571  CG  HIS A 130     -10.760 -31.830  11.617  1.00 59.24           C
ATOM    572  ND1 HIS A 130     -12.063 -32.023  12.020  1.00 60.20           N
ATOM    573  CD2 HIS A 130     -10.115 -31.287  12.676  1.00 58.70           C
ATOM    574  CE1 HIS A 130     -12.202 -31.611  13.267  1.00 58.78           C
ATOM    575  NE2 HIS A 130     -11.035 -31.158  13.687  1.00 59.25           N
ATOM    576  N   ILE A 131     -10.029 -35.305  11.725  1.00 51.06           N
ATOM    577  CA  ILE A 131     -10.772 -36.453  12.234  1.00 50.75           C
ATOM    578  C   ILE A 131     -11.538 -36.014  13.473  1.00 49.46           C
ATOM    579  O   ILE A 131     -10.960 -35.405  14.385  1.00 48.30           O
ATOM    580  CB  ILE A 131      -9.842 -37.636  12.555  1.00 53.59           C
ATOM    581  CG1 ILE A 131      -8.991 -37.998  11.335  1.00 55.75           C
ATOM    582  CG2 ILE A 131     -10.650 -38.836  13.037  1.00 55.83           C
ATOM    583  CD1 ILE A 131      -9.668 -38.946  10.367  1.00 57.46           C
ATOM    584  N   ASP A 132     -12.835 -36.328  13.505  1.00 48.23           N
ATOM    585  CA  ASP A 132     -13.726 -35.931  14.589  1.00 47.86           C
ATOM    586  C   ASP A 132     -14.647 -37.099  14.910  1.00 47.89           C
ATOM    587  O   ASP A 132     -15.381 -37.565  14.035  1.00 48.57           O
ATOM    588  CB  ASP A 132     -14.542 -34.694  14.194  1.00 49.35           C
ATOM    589  CG  ASP A 132     -15.104 -33.952  15.390  1.00 50.36           C
ATOM    590  OD1 ASP A 132     -15.478 -34.608  16.383  1.00 52.18           O
ATOM    591  OD2 ASP A 132     -15.177 -32.706  15.332  1.00 51.91           O
ATOM    592  N   MET A 133     -14.615 -37.568  16.154  1.00 49.99           N
ATOM    593  CA  MET A 133     -15.488 -38.665  16.549  1.00 50.47           C
ATOM    594  C   MET A 133     -16.944 -38.209  16.583  1.00 48.79           C
ATOM    595  O   MET A 133     -17.250 -37.046  16.856  1.00 52.29           O
ATOM    596  CB  MET A 133     -15.081 -39.213  17.916  1.00 52.38           C
ATOM    597  CG  MET A 133     -13.700 -39.847  17.946  1.00 52.36           C
ATOM    598  SD  MET A 133     -13.669 -41.503  17.239  1.00 54.14           S
ATOM    599  CE  MET A 133     -12.084 -41.474  16.407  1.00 56.20           C
ATOM    600  N   ASP A 134     -17.846 -39.145  16.298  1.00 45.62           N
ATOM    601  CA  ASP A 134     -19.276 -38.864  16.261  1.00 45.42           C
ATOM    602  C   ASP A 134     -19.895 -39.180  17.618  1.00 44.52           C
ATOM    603  O   ASP A 134     -19.863 -40.333  18.063  1.00 43.55           O
ATOM    604  CB  ASP A 134     -19.960 -39.679  15.163  1.00 46.26           C
ATOM    605  CG  ASP A 134     -19.262 -39.557  13.824  1.00 47.60           C
ATOM    606  OD1 ASP A 134     -18.917 -38.423  13.432  1.00 46.98           O
ATOM    607  OD2 ASP A 134     -19.063 -40.596  13.160  1.00 47.08           O
ATOM    608  N   ALA A 135     -20.465 -38.159  18.263  1.00 46.01           N
ATOM    609  CA  ALA A 135     -21.152 -38.306  19.548  1.00 49.64           C
ATOM    610  C   ALA A 135     -20.279 -39.052  20.556  1.00 52.48           C
ATOM    611  O   ALA A 135     -20.725 -39.980  21.232  1.00 54.38           O
ATOM    612  CB  ALA A 135     -22.503 -39.001  19.368  1.00 51.74           C
ATOM    613  N   PHE A 136     -19.025 -38.600  20.666  1.00 55.08           N
ATOM    614  CA  PHE A 136     -17.951 -39.386  21.273  1.00 55.01           C
ATOM    615  C   PHE A 136     -18.353 -40.003  22.611  1.00 55.32           C
ATOM    616  O   PHE A 136     -18.379 -41.230  22.759  1.00 59.27           O
ATOM    617  CB  PHE A 136     -16.711 -38.506  21.441  1.00 55.37           C
ATOM    618  CG  PHE A 136     -15.501 -39.252  21.919  1.00 53.95           C
ATOM    619  CD1 PHE A 136     -15.185 -40.494  21.394  1.00 52.81           C
ATOM    620  CD2 PHE A 136     -14.680 -38.713  22.894  1.00 53.68           C
ATOM    621  CE1 PHE A 136     -14.071 -41.183  21.833  1.00 52.61           C
ATOM    622  CE2 PHE A 136     -13.564 -39.396  23.336  1.00 53.45           C
ATOM    623  CZ  PHE A 136     -13.259 -40.633  22.805  1.00 52.73           C
ATOM    624  N   TYR A 137     -18.664 -39.164  23.602  1.00 54.41           N
ATOM    625  CA  TYR A 137     -18.997 -39.679  24.929  1.00 55.01           C
ATOM    626  C   TYR A 137     -20.252 -40.545  24.877  1.00 55.70           C
ATOM    627  O   TYR A 137     -20.288 -41.655  25.431  1.00 59.79           O
ATOM    628  CB  TYR A 137     -19.192 -38.521  25.914  1.00 53.88           C
ATOM    629  CG  TYR A 137     -17.944 -37.732  26.276  1.00 53.49           C
ATOM    630  CD1 TYR A 137     -16.745 -37.912  25.595  1.00 53.14           C
ATOM    631  CD2 TYR A 137     -17.974 -36.796  27.304  1.00 54.69           C
ATOM    632  CE1 TYR A 137     -15.614 -37.184  25.930  1.00 52.93           C
ATOM    633  CE2 TYR A 137     -16.850 -36.067  27.646  1.00 54.05           C
ATOM    634  CZ  TYR A 137     -15.674 -36.264  26.957  1.00 53.86           C
ATOM    635  OH  TYR A 137     -14.554 -35.538  27.296  1.00 54.04           O
ATOM    636  N   ALA A 138     -21.292 -40.051  24.202  1.00 54.20           N
ATOM    637  CA  ALA A 138     -22.538 -40.800  24.092  1.00 54.27           C
ATOM    638  C   ALA A 138     -22.346 -42.078  23.287  1.00 55.99           C
ATOM    639  O   ALA A 138     -22.954 -43.107  23.599  1.00 57.08           O
ATOM    640  CB  ALA A 138     -23.624 -39.926  23.467  1.00 54.30           C
ATOM    641  N   ALA A 139     -21.514 -42.034  22.244  1.00 56.24           N
ATOM    642  CA  ALA A 139     -21.236 -43.243  21.475  1.00 56.06           C
ATOM    643  C   ALA A 139     -20.526 -44.286  22.327  1.00 57.32           C
ATOM    644  O   ALA A 139     -20.827 -45.483  22.237  1.00 63.16           O
ATOM    645  CB  ALA A 139     -20.407 -42.907  20.235  1.00 55.97           C
ATOM    646  N   VAL A 140     -19.576 -43.853  23.160  1.00 54.70           N
ATOM    647  CA  VAL A 140     -18.894 -44.784  24.056  1.00 53.47           C
ATOM    648  C   VAL A 140     -19.886 -45.402  25.032  1.00 54.04           C
ATOM    649  O   VAL A 140     -19.869 -46.615  25.274  1.00 54.67           O
ATOM    650  CB  VAL A 140     -17.742 -44.076  24.795  1.00 52.04           C
ATOM    651  CG1 VAL A 140     -17.204 -44.960  25.911  1.00 53.65           C
ATOM    652  CG2 VAL A 140     -16.634 -43.709  23.825  1.00 51.26           C
ATOM    653  N   GLU A 141     -20.769 -44.580  25.605  1.00 55.79           N
ATOM    654  CA  GLU A 141     -21.749 -45.108  26.552  1.00 58.01           C
ATOM    655  C   GLU A 141     -22.728 -46.061  25.870  1.00 59.51           C
ATOM    656  O   GLU A 141     -23.162 -47.050  26.474  1.00 59.81           O
ATOM    657  CB  GLU A 141     -22.493 -43.963  27.237  1.00 56.52           C
ATOM    658  CG  GLU A 141     -21.618 -43.101  28.140  1.00 57.30           C
ATOM    659  CD  GLU A 141     -20.780 -43.915  29.113  1.00 58.78           C
ATOM    660  OE1 GLU A 141     -21.306 -44.888  29.693  1.00 61.09           O
ATOM    661  OE2 GLU A 141     -19.592 -43.575  29.301  1.00 56.66           O
ATOM    662  N   MET A 142     -23.093 -45.778  24.617  1.00 59.80           N
ATOM    663  CA  MET A 142     -23.975 -46.672  23.873  1.00 60.78           C
ATOM    664  C   MET A 142     -23.285 -47.983  23.524  1.00 59.77           C
ATOM    665  O   MET A 142     -23.938 -49.032  23.472  1.00 60.97           O
ATOM    666  CB  MET A 142     -24.464 -45.987  22.596  1.00 62.01           C
ATOM    667  CG  MET A 142     -25.568 -44.965  22.806  1.00 61.02           C
ATOM    668  SD  MET A 142     -25.663 -43.766  21.461  1.00 61.89           S
ATOM    669  CE  MET A 142     -25.699 -44.850  20.036  1.00 63.76           C
ATOM    670  N   ARG A 143     -21.974 -47.941  23.273  1.00 57.83           N
ATOM    671  CA  ARG A 143     -21.251 -49.140  22.862  1.00 58.90           C
ATOM    672  C   ARG A 143     -21.260 -50.202  23.956  1.00 61.28           C
ATOM    673  O   ARG A 143     -21.395 -51.397  23.669  1.00 66.20           O
ATOM    674  CB  ARG A 143     -19.818 -48.772  22.477  1.00 57.17           C
ATOM    675  CG  ARG A 143     -18.881 -49.958  22.315  1.00 56.49           C
ATOM    676  CD  ARG A 143     -17.427 -49.512  22.299  1.00 56.92           C
ATOM    677  NE  ARG A 143     -16.919 -49.252  23.641  1.00 57.23           N
ATOM    678  CZ  ARG A 143     -15.644 -49.033  23.930  1.00 58.81           C
ATOM    679  NH1 ARG A 143     -14.712 -49.035  22.991  1.00 61.58           N
ATOM    680  NH2 ARG A 143     -15.294 -48.808  25.193  1.00 57.79           N
ATOM    681  N   ASP A 144     -21.125 -49.786  25.215  1.00 62.44           N
ATOM    682  CA  ASP A 144     -20.965 -50.709  26.330  1.00 66.63           C
ATOM    683  C   ASP A 144     -22.243 -50.884  27.147  1.00 72.81           C
ATOM    684  O   ASP A 144     -22.184 -51.376  28.279  1.00 73.72           O
ATOM    685  CB  ASP A 144     -19.817 -50.246  27.227  1.00 66.19           C
ATOM    686  CG  ASP A 144     -18.529 -50.032  26.454  1.00 63.20           C
ATOM    687  OD1 ASP A 144     -18.199 -50.883  25.601  1.00 64.70           O
ATOM    688  OD2 ASP A 144     -17.850 -49.012  26.694  1.00 59.45           O
ATOM    689  N   ASN A 145     -23.393 -50.492  26.602  1.00 76.20           N
ATOM    690  CA  ASN A 145     -24.684 -50.718  27.254  1.00 78.75           C
ATOM    691  C   ASN A 145     -25.725 -50.940  26.167  1.00 81.17           C
ATOM    692  O   ASN A 145     -26.241 -49.977  25.578  1.00 81.22           O
ATOM    693  CB  ASN A 145     -25.079 -49.557  28.163  1.00 80.73           C
ATOM    694  CG  ASN A 145     -26.173 -49.933  29.149  1.00 82.17           C
ATOM    695  OD1 ASN A 145     -26.997 -50.808  28.879  1.00 82.38           O
ATOM    696  ND2 ASN A 145     -26.186 -49.269  30.299  1.00 84.30           N
ATOM    697  N   PRO A 146     -26.059 -52.198  25.865  1.00 85.67           N
ATOM    698  CA  PRO A 146     -27.043 -52.466  24.803  1.00 88.57           C
ATOM    699  C   PRO A 146     -28.423 -51.894  25.077  1.00 87.89           C
ATOM    700  O   PRO A 146     -29.171 -51.645  24.123  1.00 87.00           O
ATOM    701  CB  PRO A 146     -27.080 -54.000  24.736  1.00 91.77           C
ATOM    702  CG  PRO A 146     -25.791 -54.445  25.352  1.00 92.33           C
ATOM    703  CD  PRO A 146     -25.482 -53.436  26.414  1.00 89.40           C
ATOM    704  N   GLU A 147     -28.788 -51.676  26.344  1.00 88.82           N
ATOM    705  CA  GLU A 147     -30.115 -51.155  26.658  1.00 93.51           C
ATOM    706  C   GLU A 147     -30.324 -49.744  26.125  1.00 99.03           C
ATOM    707  O   GLU A 147     -31.468 -49.280  26.062  1.00106.80           O
ATOM    708  CB  GLU A 147     -30.345 -51.179  28.170  1.00 93.57           C
ATOM    709  CG  GLU A 147     -30.100 -52.533  28.814  1.00 93.75           C
ATOM    710  CD  GLU A 147     -31.330 -53.419  28.798  1.00 93.12           C
ATOM    711  OE1 GLU A 147     -32.373 -52.982  28.267  1.00 93.47           O
ATOM    712  OE2 GLU A 147     -31.255 -54.552  29.317  1.00 93.07           O
ATOM    713  N   LEU A 148     -29.252 -49.056  25.742  1.00101.42           N
ATOM    714  CA  LEU A 148     -29.334 -47.710  25.194  1.00 99.76           C
ATOM    715  C   LEU A 148     -29.554 -47.697  23.687  1.00102.93           C
ATOM    716  O   LEU A 148     -29.632 -46.615  23.096  1.00102.70           O
ATOM    717  CB  LEU A 148     -28.060 -46.928  25.536  1.00 98.08           C
ATOM    718  CG  LEU A 148     -28.045 -46.093  26.821  1.00 95.36           C
ATOM    719  CD1 LEU A 148     -28.652 -46.845  27.998  1.00 96.97           C
ATOM    720  CD2 LEU A 148     -26.628 -45.644  27.145  1.00 91.91           C
ATOM    721  N   LYS A 149     -29.651 -48.865  23.055  1.00105.96           N
ATOM    722  CA  LYS A 149     -29.839 -48.927  21.612  1.00106.47           C
ATOM    723  C   LYS A 149     -31.218 -48.409  21.224  1.00106.03           C
ATOM    724  O   LYS A 149     -32.218 -48.697  21.889  1.00106.30           O
ATOM    725  CB  LYS A 149     -29.657 -50.361  21.115  1.00105.51           C
ATOM    726  N   ASP A 150     -31.262 -47.641  20.132  1.00103.61           N
ATOM    727  CA  ASP A 150     -32.501 -47.053  19.617  1.00100.42           C
ATOM    728  C   ASP A 150     -33.198 -46.200  20.676  1.00 95.39           C
ATOM    729  O   ASP A 150     -34.425 -46.200  20.790  1.00 95.25           O
ATOM    730  CB  ASP A 150     -33.447 -48.131  19.080  1.00104.01           C
ATOM    731  CG  ASP A 150     -32.740 -49.143  18.199  1.00108.01           C
ATOM    732  OD1 ASP A 150     -31.971 -48.726  17.308  1.00110.11           O
ATOM    733  OD2 ASP A 150     -32.956 -50.358  18.397  1.00108.12           O
ATOM    734  N   LYS A 151     -32.410 -45.469  21.458  1.00 93.42           N
ATOM    735  CA  LYS A 151     -32.929 -44.621  22.519  1.00 88.90           C
ATOM    736  C   LYS A 151     -32.172 -43.302  22.537  1.00 84.01           C
ATOM    737  O   LYS A 151     -30.994 -43.255  22.163  1.00 82.47           O
ATOM    738  CB  LYS A 151     -32.812 -45.303  23.892  1.00 89.02           C
ATOM    739  CG  LYS A 151     -33.903 -46.324  24.170  1.00 89.75           C
ATOM    740  CD  LYS A 151     -33.791 -46.881  25.580  1.00 90.91           C
ATOM    741  CE  LYS A 151     -34.858 -47.932  25.843  1.00 91.75           C
ATOM    742  NZ  LYS A 151     -34.634 -48.638  27.134  1.00 92.88           N
ATOM    743  N   PRO A 152     -32.821 -42.216  22.964  1.00 79.71           N
ATOM    744  CA  PRO A 152     -32.130 -40.921  23.070  1.00 79.20           C
ATOM    745  C   PRO A 152     -31.413 -40.803  24.408  1.00 78.00           C
ATOM    746  O   PRO A 152     -32.022 -40.966  25.467  1.00 79.19           O
ATOM    747  CB  PRO A 152     -33.271 -39.903  22.949  1.00 78.68           C
ATOM    748  CG  PRO A 152     -34.470 -40.623  23.479  1.00 79.23           C
ATOM    749  CD  PRO A 152     -34.261 -42.105  23.260  1.00 79.79           C
ATOM    750  N   ILE A 153     -30.107 -40.528  24.358  1.00 74.13           N
ATOM    751  CA  ILE A 153     -29.284 -40.450  25.557  1.00 69.45           C
ATOM    752  C   ILE A 153     -28.420 -39.196  25.511  1.00 66.97           C
ATOM    753  O   ILE A 153     -28.227 -38.576  24.463  1.00 67.86           O
ATOM    754  CB  ILE A 153     -28.390 -41.697  25.746  1.00 66.36           C
ATOM    755  CG1 ILE A 153     -27.135 -41.599  24.875  1.00 65.88           C
ATOM    756  CG2 ILE A 153     -29.159 -42.972  25.441  1.00 66.21           C
ATOM    757  CD1 ILE A 153     -25.954 -42.370  25.422  1.00 66.74           C
ATOM    758  N   ALA A 154     -27.906 -38.828  26.682  1.00 64.70           N
ATOM    759  CA  ALA A 154     -26.962 -37.731  26.822  1.00 65.26           C
ATOM    760  C   ALA A 154     -26.030 -38.039  27.985  1.00 65.34           C
ATOM    761  O   ALA A 154     -26.424 -38.690  28.957  1.00 66.82           O
ATOM    762  CB  ALA A 154     -27.672 -36.391  27.043  1.00 66.78           C
ATOM    763  N   VAL A 155     -24.794 -37.557  27.879  1.00 63.66           N
ATOM    764  CA  VAL A 155     -23.761 -37.805  28.879  1.00 61.35           C
ATOM    765  C   VAL A 155     -23.630 -36.576  29.765  1.00 63.61           C
ATOM    766  O   VAL A 155     -23.462 -35.455  29.268  1.00 65.72           O
ATOM    767  CB  VAL A 155     -22.415 -38.151  28.219  1.00 60.43           C
ATOM    768  CG1 VAL A 155     -21.320 -38.255  29.270  1.00 60.21           C
ATOM    769  CG2 VAL A 155     -22.528 -39.445  27.437  1.00 60.54           C
ATOM    770  N   GLY A 156     -23.705 -36.782  31.066  1.00 66.05           N
ATOM    771  CA  GLY A 156     -23.558 -35.709  32.026  1.00 65.41           C
ATOM    772  C   GLY A 156     -24.399 -35.988  33.260  1.00 68.24           C
ATOM    773  O   GLY A 156     -24.649 -37.141  33.605  1.00 68.57           O
ATOM    774  N   SER A 157     -24.817 -34.908  33.908  1.00 72.34           N
ATOM    775  CA  SER A 157     -25.677 -34.960  35.081  1.00 72.25           C
ATOM    776  C   SER A 157     -26.932 -34.133  34.822  1.00 70.98           C
ATOM    777  O   SER A 157     -27.121 -33.567  33.743  1.00 68.83           O
ATOM    778  CB  SER A 157     -24.934 -34.461  36.324  1.00 74.91           C
ATOM    779  OG  SER A 157     -24.717 -33.062  36.261  1.00 76.08           O
ATOM    780  N   MET A 158     -27.799 -34.068  35.834  1.00 72.51           N
ATOM    781  CA  MET A 158     -29.010 -33.265  35.719  1.00 75.10           C
ATOM    782  C   MET A 158     -28.712 -31.772  35.684  1.00 70.00           C
ATOM    783  O   MET A 158     -29.577 -30.989  35.278  1.00 67.75           O
ATOM    784  CB  MET A 158     -29.962 -33.582  36.873  1.00 80.41           C
ATOM    785  CG  MET A 158     -31.429 -33.370  36.541  1.00 84.71           C
ATOM    786  SD  MET A 158     -32.085 -34.592  35.393  1.00 90.12           S
ATOM    787  CE  MET A 158     -33.843 -34.311  35.582  1.00 91.99           C
ATOM    788  N   SER A 159     -27.514 -31.362  36.099  1.00 66.69           N
ATOM    789  CA  SER A 159     -27.140 -29.954  36.085  1.00 65.38           C
ATOM    790  C   SER A 159     -26.498 -29.522  34.774  1.00 63.30           C
ATOM    791  O   SER A 159     -26.637 -28.358  34.382  1.00 61.12           O
ATOM    792  CB  SER A 159     -26.184 -29.651  37.243  1.00 66.13           C
ATOM    793  OG  SER A 159     -26.795 -29.917  38.494  1.00 67.36           O
ATOM    794  N   MET A 160     -25.800 -30.425  34.088  1.00 62.75           N
ATOM    795  CA  MET A 160     -25.100 -30.073  32.861  1.00 61.61           C
ATOM    796  C   MET A 160     -24.868 -31.333  32.039  1.00 60.41           C
ATOM    797  O   MET A 160     -24.670 -32.420  32.589  1.00 62.53           O
ATOM    798  CB  MET A 160     -23.768 -29.375  33.164  1.00 62.16           C
ATOM    799  CG  MET A 160     -23.049 -28.821  31.944  1.00 62.76           C
ATOM    800  SD  MET A 160     -24.132 -27.873  30.859  1.00 62.77           S
ATOM    801  CE  MET A 160     -24.543 -26.488  31.916  1.00 64.33           C
ATOM    802  N   LEU A 161     -24.893 -31.172  30.717  1.00 59.41           N
ATOM    803  CA  LEU A 161     -24.664 -32.263  29.780  1.00 59.93           C
ATOM    804  C   LEU A 161     -23.395 -32.001  28.981  1.00 60.53           C
ATOM    805  O   LEU A 161     -23.153 -30.876  28.531  1.00 64.27           O
ATOM    806  CB  LEU A 161     -25.846 -32.434  28.821  1.00 60.47           C
ATOM    807  CG  LEU A 161     -27.199 -32.810  29.426  1.00 60.01           C
ATOM    808  CD1 LEU A 161     -28.269 -32.810  28.348  1.00 58.80           C
ATOM    809  CD2 LEU A 161     -27.127 -34.162  30.115  1.00 62.67           C
ATOM    810  N   SER A 162     -22.586 -33.048  28.808  1.00 59.53           N
ATOM    811  CA  SER A 162     -21.386 -32.934  27.986  1.00 59.18           C
ATOM    812  C   SER A 162     -21.722 -33.019  26.502  1.00 57.06           C
ATOM    813  O   SER A 162     -21.232 -32.216  25.700  1.00 56.70           O
ATOM    814  CB  SER A 162     -20.379 -34.020  28.371  1.00 59.45           C
ATOM    815  OG  SER A 162     -20.326 -34.192  29.776  1.00 65.44           O
ATOM    816  N   THR A 163     -22.552 -33.988  26.122  1.00 57.93           N
ATOM    817  CA  THR A 163     -22.969 -34.164  24.737  1.00 57.62           C
ATOM    818  C   THR A 163     -24.197 -35.062  24.715  1.00 59.18           C
ATOM    819  O   THR A 163     -24.626 -35.590  25.744  1.00 60.39           O
ATOM    820  CB  THR A 163     -21.847 -34.758  23.878  1.00 57.23           C
ATOM    821  OG1 THR A 163     -22.204 -34.668  22.493  1.00 58.62           O
ATOM    822  CG2 THR A 163     -21.614 -36.215  24.243  1.00 56.93           C
ATOM    823  N   SER A 164     -24.760 -35.228  23.519  1.00 60.70           N
ATOM    824  CA  SER A 164     -25.932 -36.067  23.317  1.00 59.82           C
ATOM    825  C   SER A 164     -25.815 -36.782  21.980  1.00 59.47           C
ATOM    826  O   SER A 164     -25.163 -36.293  21.053  1.00 59.08           O
ATOM    827  CB  SER A 164     -27.227 -35.246  23.360  1.00 60.86           C
ATOM    828  OG  SER A 164     -27.187 -34.184  22.421  1.00 63.71           O
ATOM    829  N   ASN A 165     -26.453 -37.946  21.885  1.00 62.66           N
ATOM    830  CA  ASN A 165     -26.475 -38.667  20.624  1.00 64.76           C
ATOM    831  C   ASN A 165     -27.507 -38.046  19.682  1.00 67.27           C
ATOM    832  O   ASN A 165     -28.364 -37.256  20.086  1.00 67.49           O
ATOM    833  CB  ASN A 165     -26.752 -40.156  20.852  1.00 63.82           C
ATOM    834  CG  ASN A 165     -28.135 -40.422  21.419  1.00 63.22           C
ATOM    835  OD1 ASN A 165     -28.815 -39.514  21.891  1.00 61.82           O
ATOM    836  ND2 ASN A 165     -28.554 -41.682  21.378  1.00 64.22           N
ATOM    837  N   TYR A 166     -27.410 -38.413  18.402  1.00 69.27           N
ATOM    838  CA  TYR A 166     -28.222 -37.762  17.378  1.00 70.42           C
ATOM    839  C   TYR A 166     -29.710 -38.026  17.575  1.00 71.53           C
ATOM    840  O   TYR A 166     -30.541 -37.160  17.265  1.00 73.25           O
ATOM    841  CB  TYR A 166     -27.761 -38.214  15.993  1.00 68.81           C
ATOM    842  CG  TYR A 166     -26.406 -37.656  15.620  1.00 69.19           C
ATOM    843  CD1 TYR A 166     -25.237 -38.310  15.988  1.00 68.42           C
ATOM    844  CD2 TYR A 166     -26.297 -36.462  14.921  1.00 69.74           C
ATOM    845  CE1 TYR A 166     -23.997 -37.796  15.658  1.00 69.51           C
ATOM    846  CE2 TYR A 166     -25.062 -35.941  14.586  1.00 70.11           C
ATOM    847  CZ  TYR A 166     -23.916 -36.611  14.957  1.00 70.30           C
ATOM    848  OH  TYR A 166     -22.686 -36.095  14.626  1.00 70.30           O
ATOM    849  N   HIS A 167     -30.063 -39.205  18.094  1.00 72.89           N
ATOM    850  CA  HIS A 167     -31.452 -39.477  18.452  1.00 78.20           C
ATOM    851  C   HIS A 167     -31.980 -38.416  19.409  1.00 76.14           C
ATOM    852  O   HIS A 167     -33.072 -37.871  19.213  1.00 78.90           O
ATOM    853  CB  HIS A 167     -31.559 -40.873  19.073  1.00 84.68           C
ATOM    854  CG  HIS A 167     -32.965 -41.370  19.226  1.00 92.12           C
ATOM    855  ND1 HIS A 167     -33.264 -42.705  19.389  1.00 94.12           N
ATOM    856  CD2 HIS A 167     -34.150 -40.714  19.248  1.00 95.97           C
ATOM    857  CE1 HIS A 167     -34.572 -42.852  19.501  1.00 96.85           C
ATOM    858  NE2 HIS A 167     -35.133 -41.659  19.419  1.00 98.41           N
ATOM    859  N   ALA A 168     -31.205 -38.099  20.448  1.00 75.06           N
ATOM    860  CA  ALA A 168     -31.602 -37.039  21.367  1.00 72.57           C
ATOM    861  C   ALA A 168     -31.435 -35.661  20.741  1.00 72.74           C
ATOM    862  O   ALA A 168     -32.179 -34.734  21.081  1.00 73.36           O
ATOM    863  CB  ALA A 168     -30.797 -37.139  22.662  1.00 70.83           C
ATOM    864  N   ARG A 169     -30.470 -35.505  19.829  1.00 72.91           N
ATOM    865  CA  ARG A 169     -30.285 -34.222  19.159  1.00 75.86           C
ATOM    866  C   ARG A 169     -31.502 -33.844  18.328  1.00 79.94           C
ATOM    867  O   ARG A 169     -31.760 -32.655  18.109  1.00 81.58           O
ATOM    868  CB  ARG A 169     -29.034 -34.260  18.281  1.00 73.00           C
ATOM    869  CG  ARG A 169     -27.746 -33.958  19.025  1.00 70.57           C
ATOM    870  CD  ARG A 169     -26.535 -34.109  18.119  1.00 68.06           C
ATOM    871  NE  ARG A 169     -25.335 -34.458  18.870  1.00 65.23           N
ATOM    872  CZ  ARG A 169     -24.098 -34.295  18.423  1.00 64.84           C
ATOM    873  NH1 ARG A 169     -23.857 -33.789  17.224  1.00 65.15           N
ATOM    874  NH2 ARG A 169     -23.076 -34.649  19.197  1.00 64.25           N
ATOM    875  N   ARG A 170     -32.258 -34.837  17.854  1.00 81.77           N
ATOM    876  CA  ARG A 170     -33.489 -34.544  17.129  1.00 84.90           C
ATOM    877  C   ARG A 170     -34.533 -33.863  18.009  1.00 85.51           C
ATOM    878  O   ARG A 170     -35.443 -33.215  17.481  1.00 88.58           O
ATOM    879  CB  ARG A 170     -34.068 -35.827  16.532  1.00 88.07           C
ATOM    880  CG  ARG A 170     -33.391 -36.267  15.244  1.00 92.51           C
ATOM    881  CD  ARG A 170     -34.267 -37.230  14.460  1.00 96.11           C
ATOM    882  NE  ARG A 170     -34.293 -38.558  15.062  1.00100.82           N
ATOM    883  CZ  ARG A 170     -33.393 -39.504  14.829  1.00100.87           C
ATOM    884  NH1 ARG A 170     -32.377 -39.303  14.006  1.00 98.84           N
ATOM    885  NH2 ARG A 170     -33.517 -40.680  15.436  1.00100.25           N
ATOM    886  N   PHE A 171     -34.424 -33.993  19.332  1.00 86.74           N
ATOM    887  CA  PHE A 171     -35.363 -33.368  20.254  1.00 88.69           C
ATOM    888  C   PHE A 171     -34.953 -31.962  20.672  1.00 87.28           C
ATOM    889  O   PHE A 171     -35.719 -31.296  21.376  1.00 85.97           O
ATOM    890  CB  PHE A 171     -35.529 -34.233  21.509  1.00 92.74           C
ATOM    891  CG  PHE A 171     -36.389 -35.445  21.300  1.00 95.11           C
ATOM    892  CD1 PHE A 171     -35.878 -36.574  20.684  1.00 96.88           C
ATOM    893  CD2 PHE A 171     -37.709 -35.455  21.720  1.00 97.64           C
ATOM    894  CE1 PHE A 171     -36.666 -37.692  20.490  1.00101.03           C
ATOM    895  CE2 PHE A 171     -38.502 -36.570  21.529  1.00102.21           C
ATOM    896  CZ  PHE A 171     -37.980 -37.689  20.914  1.00101.85           C
ATOM    897  N   GLY A 172     -33.776 -31.497  20.261  1.00 86.94           N
ATOM    898  CA  GLY A 172     -33.301 -30.178  20.615  1.00 82.66           C
ATOM    899  C   GLY A 172     -32.281 -30.143  21.732  1.00 79.24           C
ATOM    900  O   GLY A 172     -31.644 -29.100  21.930  1.00 79.35           O
ATOM    901  N   VAL A 173     -32.110 -31.239  22.473  1.00 75.45           N
ATOM    902  CA  VAL A 173     -31.064 -31.282  23.484  1.00 75.76           C
ATOM    903  C   VAL A 173     -29.707 -31.297  22.789  1.00 74.60           C
ATOM    904  O   VAL A 173     -29.562 -31.789  21.661  1.00 75.22           O
ATOM    905  CB  VAL A 173     -31.237 -32.499  24.413  1.00 75.94           C
ATOM    906  CG1 VAL A 173     -32.700 -32.665  24.802  1.00 78.82           C
ATOM    907  CG2 VAL A 173     -30.698 -33.761  23.768  1.00 73.98           C
ATOM    908  N   ARG A 174     -28.706 -30.732  23.452  1.00 71.04           N
ATOM    909  CA  ARG A 174     -27.396 -30.576  22.835  1.00 69.75           C
ATOM    910  C   ARG A 174     -26.344 -30.485  23.930  1.00 69.67           C
ATOM    911  O   ARG A 174     -26.654 -30.498  25.125  1.00 66.93           O
ATOM    912  CB  ARG A 174     -27.361 -29.345  21.925  1.00 67.46           C
ATOM    913  N   ALA A 175     -25.087 -30.395  23.504  1.00 72.26           N
ATOM    914  CA  ALA A 175     -23.995 -30.165  24.432  1.00 72.68           C
ATOM    915  C   ALA A 175     -24.164 -28.811  25.111  1.00 78.09           C
ATOM    916  O   ALA A 175     -24.826 -27.906  24.595  1.00 84.51           O
ATOM    917  CB  ALA A 175     -22.653 -30.226  23.703  1.00 71.64           C
ATOM    918  N   ALA A 176     -23.573 -28.692  26.300  1.00 81.57           N
ATOM    919  CA  ALA A 176     -23.567 -27.461  27.084  1.00 80.35           C
ATOM    920  C   ALA A 176     -24.953 -27.066  27.578  1.00 79.54           C
ATOM    921  O   ALA A 176     -25.179 -25.902  27.926  1.00 83.75           O
ATOM    922  CB  ALA A 176     -22.945 -26.306  26.292  1.00 80.71           C
ATOM    923  N   MET A 177     -25.894 -28.012  27.620  1.00 76.77           N
ATOM    924  CA  MET A 177     -27.248 -27.759  28.083  1.00 74.62           C
ATOM    925  C   MET A 177     -27.486 -28.433  29.429  1.00 74.19           C
ATOM    926  O   MET A 177     -27.046 -29.569  29.637  1.00 80.13           O
ATOM    927  CB  MET A 177     -28.278 -28.273  27.068  1.00 75.56           C
ATOM    928  CG  MET A 177     -29.726 -27.989  27.438  1.00 75.91           C
ATOM    929  SD  MET A 177     -30.900 -28.692  26.265  1.00 76.25           S
ATOM    930  CE  MET A 177     -30.779 -27.517  24.919  1.00 76.30           C
ATOM    931  N   PRO A 178     -28.158 -27.761  30.364  1.00 73.54           N
ATOM    932  CA  PRO A 178     -28.471 -28.403  31.646  1.00 73.98           C
ATOM    933  C   PRO A 178     -29.409 -29.587  31.466  1.00 74.13           C
ATOM    934  O   PRO A 178     -30.240 -29.622  30.555  1.00 71.55           O
ATOM    935  CB  PRO A 178     -29.130 -27.282  32.460  1.00 74.30           C
ATOM    936  CG  PRO A 178     -29.541 -26.256  31.457  1.00 75.56           C
ATOM    937  CD  PRO A 178     -28.545 -26.341  30.347  1.00 75.45           C
ATOM    938  N   GLY A 179     -29.261 -30.569  32.357  1.00 76.03           N
ATOM    939  CA  GLY A 179     -30.007 -31.809  32.216  1.00 77.33           C
ATOM    940  C   GLY A 179     -31.504 -31.649  32.411  1.00 79.54           C
ATOM    941  O   GLY A 179     -32.295 -32.303  31.729  1.00 85.41           O
ATOM    942  N   PHE A 180     -31.916 -30.795  33.353  1.00 83.84           N
ATOM    943  CA  PHE A 180     -33.344 -30.669  33.643  1.00 87.50           C
ATOM    944  C   PHE A 180     -34.092 -30.015  32.483  1.00 84.10           C
ATOM    945  O   PHE A 180     -35.220 -30.415  32.153  1.00 89.51           O
ATOM    946  CB  PHE A 180     -33.553 -29.906  34.957  1.00 89.91           C
ATOM    947  CG  PHE A 180     -33.127 -28.460  34.919  1.00 89.30           C
ATOM    948  CD1 PHE A 180     -31.798 -28.102  35.093  1.00 89.62           C
ATOM    949  CD2 PHE A 180     -34.066 -27.456  34.749  1.00 91.32           C
ATOM    950  CE1 PHE A 180     -31.414 -26.771  35.073  1.00 90.98           C
ATOM    951  CE2 PHE A 180     -33.689 -26.126  34.728  1.00 91.21           C
ATOM    952  CZ  PHE A 180     -32.362 -25.783  34.890  1.00 91.49           C
ATOM    953  N   ILE A 181     -33.469 -29.035  31.826  1.00 77.81           N
ATOM    954  CA  ILE A 181     -34.064 -28.452  30.627  1.00 78.15           C
ATOM    955  C   ILE A 181     -34.183 -29.501  29.527  1.00 79.33           C
ATOM    956  O   ILE A 181     -35.211 -29.596  28.842  1.00 88.77           O
ATOM    957  CB  ILE A 181     -33.243 -27.234  30.166  1.00 79.06           C
ATOM    958  CG1 ILE A 181     -33.341 -26.104  31.193  1.00 82.58           C
ATOM    959  CG2 ILE A 181     -33.713 -26.762  28.805  1.00 76.99           C
ATOM    960  CD1 ILE A 181     -32.775 -24.784  30.712  1.00 85.11           C
ATOM    961  N   ALA A 182     -33.136 -30.310  29.347  1.00 78.34           N
ATOM    962  CA  ALA A 182     -33.170 -31.355  28.328  1.00 78.63           C
ATOM    963  C   ALA A 182     -34.266 -32.372  28.617  1.00 80.30           C
ATOM    964  O   ALA A 182     -34.920 -32.871  27.693  1.00 79.48           O
ATOM    965  CB  ALA A 182     -31.808 -32.041  28.241  1.00 79.60           C
ATOM    966  N   LYS A 183     -34.472 -32.701  29.894  1.00 85.14           N
ATOM    967  CA  LYS A 183     -35.556 -33.604  30.263  1.00 91.89           C
ATOM    968  C   LYS A 183     -36.916 -32.985  29.978  1.00 96.09           C
ATOM    969  O   LYS A 183     -37.862 -33.702  29.631  1.00 97.98           O
ATOM    970  CB  LYS A 183     -35.441 -33.991  31.736  1.00 92.16           C
ATOM    971  CG  LYS A 183     -34.264 -34.902  32.034  1.00 94.42           C
ATOM    972  CD  LYS A 183     -34.557 -36.335  31.625  1.00 97.02           C
ATOM    973  CE  LYS A 183     -35.118 -37.133  32.789  1.00 99.45           C
ATOM    974  NZ  LYS A 183     -35.051 -38.598  32.539  1.00102.42           N
ATOM    975  N   ARG A 184     -37.042 -31.664  30.129  1.00 97.95           N
ATOM    976  CA  ARG A 184     -38.246 -31.002  29.631  1.00 98.27           C
ATOM    977  C   ARG A 184     -38.393 -31.205  28.128  1.00 94.71           C
ATOM    978  O   ARG A 184     -39.491 -31.491  27.635  1.00 97.69           O
ATOM    979  CB  ARG A 184     -38.219 -29.509  29.950  1.00100.02           C
ATOM    980  CG  ARG A 184     -38.599 -29.134  31.365  1.00101.24           C
ATOM    981  CD  ARG A 184     -38.513 -27.627  31.509  1.00104.58           C
ATOM    982  NE  ARG A 184     -38.220 -27.205  32.873  1.00108.69           N
ATOM    983  CZ  ARG A 184     -39.009 -26.439  33.612  1.00112.14           C
ATOM    984  NH1 ARG A 184     -40.153 -25.967  33.144  1.00114.05           N
ATOM    985  NH2 ARG A 184     -38.632 -26.124  34.848  1.00113.57           N
ATOM    986  N   LEU A 185     -37.293 -31.065  27.383  1.00 91.99           N
ATOM    987  CA  LEU A 185     -37.347 -31.250  25.936  1.00 91.15           C
ATOM    988  C   LEU A 185     -37.620 -32.700  25.556  1.00 90.35           C
ATOM    989  O   LEU A 185     -38.174 -32.964  24.483  1.00 90.13           O
ATOM    990  CB  LEU A 185     -36.042 -30.780  25.294  1.00 91.32           C
ATOM    991  CG  LEU A 185     -35.799 -29.273  25.211  1.00 92.58           C
ATOM    992  CD1 LEU A 185     -34.370 -28.993  24.774  1.00 94.54           C
ATOM    993  CD2 LEU A 185     -36.791 -28.618  24.263  1.00 93.79           C
ATOM    994  N   CYS A 186     -37.241 -33.649  26.411  1.00 88.08           N
ATOM    995  CA  CYS A 186     -37.386 -35.071  26.101  1.00 88.45           C
ATOM    996  C   CYS A 186     -37.478 -35.844  27.406  1.00 90.20           C
ATOM    997  O   CYS A 186     -36.458 -36.200  28.010  1.00 90.89           O
ATOM    998  CB  CYS A 186     -36.226 -35.580  25.247  1.00 86.53           C
ATOM    999  SG  CYS A 186     -36.244 -37.357  24.923  1.00 83.20           S
ATOM   1000  N   PRO A 187     -38.696 -36.112  27.885  1.00 91.22           N
ATOM   1001  CA  PRO A 187     -38.838 -36.865  29.144  1.00 92.49           C
ATOM   1002  C   PRO A 187     -38.230 -38.256  29.097  1.00 90.86           C
ATOM   1003  O   PRO A 187     -37.763 -38.752  30.130  1.00 86.95           O
ATOM   1004  CB  PRO A 187     -40.359 -36.919  29.348  1.00 93.46           C
ATOM   1005  CG  PRO A 187     -40.890 -35.762  28.563  1.00 94.30           C
ATOM   1006  CD  PRO A 187     -39.993 -35.645  27.368  1.00 92.87           C
ATOM   1007  N   GLN A 188     -38.219 -38.904  27.932  1.00 91.30           N
ATOM   1008  CA  GLN A 188     -37.640 -40.235  27.797  1.00 94.16           C
ATOM   1009  C   GLN A 188     -36.119 -40.219  27.738  1.00 92.62           C
ATOM   1010  O   GLN A 188     -35.510 -41.292  27.666  1.00 96.28           O
ATOM   1011  CB  GLN A 188     -38.192 -40.927  26.547  1.00 99.24           C
ATOM   1012  CG  GLN A 188     -39.564 -40.441  26.117  1.00102.58           C
ATOM   1013  CD  GLN A 188     -39.501 -39.489  24.939  1.00104.17           C
ATOM   1014  OE1 GLN A 188     -38.739 -39.699  23.996  1.00101.29           O
ATOM   1015  NE2 GLN A 188     -40.306 -38.434  24.987  1.00109.30           N
ATOM   1016  N   LEU A 189     -35.498 -39.040  27.758  1.00 90.17           N
ATOM   1017  CA  LEU A 189     -34.049 -38.945  27.651  1.00 84.55           C
ATOM   1018  C   LEU A 189     -33.368 -39.668  28.807  1.00 77.51           C
ATOM   1019  O   LEU A 189     -33.820 -39.612  29.953  1.00 76.18           O
ATOM   1020  CB  LEU A 189     -33.619 -37.477  27.622  1.00 87.16           C
ATOM   1021  CG  LEU A 189     -32.120 -37.179  27.654  1.00 87.52           C
ATOM   1022  CD1 LEU A 189     -31.492 -37.464  26.301  1.00 87.82           C
ATOM   1023  CD2 LEU A 189     -31.869 -35.739  28.073  1.00 86.80           C
ATOM   1024  N   ILE A 190     -32.271 -40.352  28.494  1.00 73.72           N
ATOM   1025  CA  ILE A 190     -31.486 -41.096  29.472  1.00 73.39           C
ATOM   1026  C   ILE A 190     -30.174 -40.354  29.681  1.00 69.93           C
ATOM   1027  O   ILE A 190     -29.371 -40.221  28.750  1.00 66.71           O
ATOM   1028  CB  ILE A 190     -31.237 -42.542  29.015  1.00 75.55           C
ATOM   1029  CG1 ILE A 190     -32.543 -43.339  29.029  1.00 78.57           C
ATOM   1030  CG2 ILE A 190     -30.188 -43.208  29.893  1.00 75.52           C
ATOM   1031  CD1 ILE A 190     -32.457 -44.665  28.306  1.00 83.15           C
ATOM   1032  N   ILE A 191     -29.952 -39.878  30.902  1.00 67.34           N
ATOM   1033  CA  ILE A 191     -28.738 -39.152  31.255  1.00 64.63           C
ATOM   1034  C   ILE A 191     -27.792 -40.124  31.946  1.00 60.91           C
ATOM   1035  O   ILE A 191     -28.111 -40.660  33.014  1.00 63.34           O
ATOM   1036  CB  ILE A 191     -29.047 -37.943  32.151  1.00 64.62           C
ATOM   1037  CG1 ILE A 191     -30.010 -36.988  31.442  1.00 64.36           C
ATOM   1038  CG2 ILE A 191     -27.765 -37.221  32.532  1.00 65.10           C
ATOM   1039  CD1 ILE A 191     -30.499 -35.852  32.313  1.00 63.81           C
ATOM   1040  N   VAL A 192     -26.636 -40.350  31.342  1.00 59.38           N
ATOM   1041  CA  VAL A 192     -25.645 -41.304  31.838  1.00 60.24           C
ATOM   1042  C   VAL A 192     -24.478 -40.519  32.422  1.00 59.74           C
ATOM   1043  O   VAL A 192     -23.994 -39.581  31.778  1.00 57.65           O
ATOM   1044  CB  VAL A 192     -25.163 -42.262  30.730  1.00 61.31           C
ATOM   1045  CG1 VAL A 192     -24.860 -41.501  29.448  1.00 63.25           C
ATOM   1046  CG2 VAL A 192     -23.946 -43.052  31.194  1.00 61.82           C
ATOM   1047  N   PRO A 193     -24.022 -40.840  33.631  1.00 60.74           N
ATOM   1048  CA  PRO A 193     -22.861 -40.148  34.203  1.00 60.28           C
ATOM   1049  C   PRO A 193     -21.624 -40.354  33.347  1.00 58.18           C
ATOM   1050  O   PRO A 193     -21.425 -41.437  32.777  1.00 58.68           O
ATOM   1051  CB  PRO A 193     -22.701 -40.806  35.583  1.00 61.12           C
ATOM   1052  CG  PRO A 193     -24.052 -41.361  35.896  1.00 61.75           C
ATOM   1053  CD  PRO A 193     -24.627 -41.789  34.580  1.00 60.95           C
ATOM   1054  N   PRO A 194     -20.773 -39.338  33.230  1.00 57.82           N
ATOM   1055  CA  PRO A 194     -19.584 -39.466  32.383  1.00 56.69           C
ATOM   1056  C   PRO A 194     -18.547 -40.402  32.983  1.00 54.95           C
ATOM   1057  O   PRO A 194     -18.461 -40.581  34.201  1.00 53.12           O
ATOM   1058  CB  PRO A 194     -19.052 -38.031  32.302  1.00 56.89           C
ATOM   1059  CG  PRO A 194     -19.530 -37.389  33.561  1.00 58.56           C
ATOM   1060  CD  PRO A 194     -20.865 -38.013  33.868  1.00 59.19           C
ATOM   1061  N   ASN A 195     -17.750 -41.003  32.099  1.00 52.55           N
ATOM   1062  CA  ASN A 195     -16.606 -41.837  32.473  1.00 51.37           C
ATOM   1063  C   ASN A 195     -15.419 -41.347  31.648  1.00 51.88           C
ATOM   1064  O   ASN A 195     -15.143 -41.874  30.567  1.00 51.28           O
ATOM   1065  CB  ASN A 195     -16.895 -43.317  32.238  1.00 51.55           C
ATOM   1066  CG  ASN A 195     -18.076 -43.816  33.049  1.00 51.21           C
ATOM   1067  OD1 ASN A 195     -17.991 -43.959  34.269  1.00 52.44           O
ATOM   1068  ND2 ASN A 195     -19.187 -44.085  32.372  1.00 51.51           N
ATOM   1069  N   PHE A 196     -14.714 -40.338  32.169  1.00 52.69           N
ATOM   1070  CA  PHE A 196     -13.651 -39.692  31.405  1.00 53.45           C
ATOM   1071  C   PHE A 196     -12.477 -40.630  31.147  1.00 53.33           C
ATOM   1072  O   PHE A 196     -11.795 -40.494  30.125  1.00 56.07           O
ATOM   1073  CB  PHE A 196     -13.178 -38.433  32.133  1.00 50.07           C
ATOM   1074  CG  PHE A 196     -12.288 -37.548  31.305  1.00 51.80           C
ATOM   1075  CD1 PHE A 196     -12.829 -36.610  30.440  1.00 52.93           C
ATOM   1076  CD2 PHE A 196     -10.911 -37.651  31.397  1.00 50.42           C
ATOM   1077  CE1 PHE A 196     -12.010 -35.795  29.680  1.00 53.27           C
ATOM   1078  CE2 PHE A 196     -10.087 -36.839  30.640  1.00 52.05           C
ATOM   1079  CZ  PHE A 196     -10.637 -35.910  29.781  1.00 52.94           C
ATOM   1080  N   ASP A 197     -12.219 -41.572  32.056  1.00 54.45           N
ATOM   1081  CA  ASP A 197     -11.109 -42.502  31.864  1.00 55.95           C
ATOM   1082  C   ASP A 197     -11.335 -43.392  30.645  1.00 54.15           C
ATOM   1083  O   ASP A 197     -10.402 -43.654  29.873  1.00 54.94           O
ATOM   1084  CB  ASP A 197     -10.912 -43.343  33.126  1.00 59.02           C
ATOM   1085  CG  ASP A 197     -10.764 -42.493  34.376  1.00 62.20           C
ATOM   1086  OD1 ASP A 197      -9.699 -41.863  34.544  1.00 62.93           O
ATOM   1087  OD2 ASP A 197     -11.712 -42.453  35.189  1.00 63.93           O
ATOM   1088  N   LYS A 198     -12.570 -43.863  30.454  1.00 52.10           N
ATOM   1089  CA  LYS A 198     -12.885 -44.661  29.273  1.00 52.31           C
ATOM   1090  C   LYS A 198     -12.687 -43.854  27.996  1.00 52.61           C
ATOM   1091  O   LYS A 198     -12.157 -44.367  27.001  1.00 53.17           O
ATOM   1092  CB  LYS A 198     -14.322 -45.177  29.355  1.00 53.47           C
ATOM   1093  CG  LYS A 198     -14.551 -46.238  30.417  1.00 54.56           C
ATOM   1094  CD  LYS A 198     -15.989 -46.731  30.393  1.00 55.37           C
ATOM   1095  CE  LYS A 198     -16.365 -47.270  29.021  1.00 54.47           C
ATOM   1096  NZ  LYS A 198     -17.689 -47.951  29.033  1.00 55.38           N
ATOM   1097  N   TYR A 199     -13.121 -42.591  28.002  1.00 52.89           N
ATOM   1098  CA  TYR A 199     -12.942 -41.742  26.830  1.00 50.95           C
ATOM   1099  C   TYR A 199     -11.464 -41.517  26.545  1.00 52.81           C
ATOM   1100  O   TYR A 199     -11.043 -41.506  25.383  1.00 56.65           O
ATOM   1101  CB  TYR A 199     -13.667 -40.409  27.026  1.00 48.98           C
ATOM   1102  CG  TYR A 199     -15.076 -40.534  27.574  1.00 49.26           C
ATOM   1103  CD1 TYR A 199     -15.899 -41.593  27.206  1.00 49.60           C
ATOM   1104  CD2 TYR A 199     -15.584 -39.587  28.454  1.00 49.65           C
ATOM   1105  CE1 TYR A 199     -17.183 -41.709  27.707  1.00 49.74           C
ATOM   1106  CE2 TYR A 199     -16.867 -39.694  28.959  1.00 48.92           C
ATOM   1107  CZ  TYR A 199     -17.662 -40.756  28.582  1.00 49.38           C
ATOM   1108  OH  TYR A 199     -18.939 -40.866  29.081  1.00 48.80           O
ATOM   1109  N   ARG A 200     -10.659 -41.345  27.597  1.00 55.70           N
ATOM   1110  CA  ARG A 200      -9.218 -41.201  27.417  1.00 61.11           C
ATOM   1111  C   ARG A 200      -8.607 -42.457  26.806  1.00 58.99           C
ATOM   1112  O   ARG A 200      -7.742 -42.372  25.927  1.00 55.99           O
ATOM   1113  CB  ARG A 200      -8.555 -40.875  28.756  1.00 67.35           C
ATOM   1114  CG  ARG A 200      -7.160 -40.283  28.641  1.00 74.14           C
ATOM   1115  CD  ARG A 200      -6.458 -40.261  29.991  1.00 77.40           C
ATOM   1116  NE  ARG A 200      -7.097 -39.346  30.930  1.00 78.59           N
ATOM   1117  CZ  ARG A 200      -7.773 -39.726  32.005  1.00 77.54           C
ATOM   1118  NH1 ARG A 200      -7.930 -41.005  32.307  1.00 76.07           N
ATOM   1119  NH2 ARG A 200      -8.305 -38.800  32.799  1.00 78.57           N
ATOM   1120  N   ALA A 201      -9.043 -43.636  27.260  1.00 56.32           N
ATOM   1121  CA  ALA A 201      -8.519 -44.881  26.698  1.00 56.73           C
ATOM   1122  C   ALA A 201      -8.898 -45.036  25.225  1.00 57.78           C
ATOM   1123  O   ALA A 201      -8.067 -45.434  24.394  1.00 58.57           O
ATOM   1124  CB  ALA A 201      -9.021 -46.073  27.511  1.00 57.21           C
ATOM   1125  N   VAL A 202     -10.152 -44.727  24.885  1.00 56.46           N
ATOM   1126  CA  VAL A 202     -10.586 -44.809  23.491  1.00 55.36           C
ATOM   1127  C   VAL A 202      -9.803 -43.820  22.634  1.00 54.30           C
ATOM   1128  O   VAL A 202      -9.399 -44.129  21.501  1.00 51.73           O
ATOM   1129  CB  VAL A 202     -12.105 -44.574  23.391  1.00 55.50           C
ATOM   1130  CG1 VAL A 202     -12.543 -44.516  21.937  1.00 55.59           C
ATOM   1131  CG2 VAL A 202     -12.861 -45.666  24.135  1.00 55.61           C
ATOM   1132  N   SER A 203      -9.575 -42.615  23.163  1.00 53.82           N
ATOM   1133  CA  SER A 203      -8.773 -41.626  22.455  1.00 53.96           C
ATOM   1134  C   SER A 203      -7.348 -42.118  22.252  1.00 51.53           C
ATOM   1135  O   SER A 203      -6.737 -41.852  21.214  1.00 49.17           O
ATOM   1136  CB  SER A 203      -8.781 -40.304  23.221  1.00 57.18           C
ATOM   1137  OG  SER A 203      -7.753 -39.444  22.761  1.00 59.78           O
ATOM   1138  N   LYS A 204      -6.796 -42.827  23.238  1.00 53.58           N
ATOM   1139  CA  LYS A 204      -5.465 -43.402  23.073  1.00 57.38           C
ATOM   1140  C   LYS A 204      -5.445 -44.423  21.942  1.00 58.88           C
ATOM   1141  O   LYS A 204      -4.507 -44.449  21.134  1.00 59.24           O
ATOM   1142  CB  LYS A 204      -5.002 -44.041  24.382  1.00 60.34           C
ATOM   1143  CG  LYS A 204      -3.579 -44.574  24.341  1.00 65.39           C
ATOM   1144  CD  LYS A 204      -3.216 -45.279  25.638  1.00 70.80           C
ATOM   1145  CE  LYS A 204      -2.058 -46.243  25.436  1.00 75.25           C
ATOM   1146  NZ  LYS A 204      -2.501 -47.520  24.811  1.00 78.10           N
ATOM   1147  N   GLU A 205      -6.475 -45.269  21.865  1.00 61.06           N
ATOM   1148  CA  GLU A 205      -6.547 -46.245  20.776  1.00 61.00           C
ATOM   1149  C   GLU A 205      -6.584 -45.548  19.413  1.00 58.65           C
ATOM   1150  O   GLU A 205      -5.831 -45.900  18.486  1.00 59.17           O
ATOM   1151  CB  GLU A 205      -7.775 -47.142  20.960  1.00 61.90           C
ATOM   1152  CG  GLU A 205      -7.673 -48.126  22.123  1.00 65.94           C
ATOM   1153  CD  GLU A 205      -8.966 -48.888  22.367  1.00 68.51           C
ATOM   1154  OE1 GLU A 205     -10.008 -48.239  22.597  1.00 70.41           O
ATOM   1155  OE2 GLU A 205      -8.939 -50.137  22.333  1.00 71.46           O
ATOM   1156  N   VAL A 206      -7.443 -44.534  19.281  1.00 54.97           N
ATOM   1157  CA  VAL A 206      -7.560 -43.863  17.988  1.00 51.89           C
ATOM   1158  C   VAL A 206      -6.294 -43.071  17.664  1.00 52.77           C
ATOM   1159  O   VAL A 206      -5.903 -42.972  16.495  1.00 54.70           O
ATOM   1160  CB  VAL A 206      -8.828 -42.986  17.932  1.00 49.71           C
ATOM   1161  CG1 VAL A 206     -10.043 -43.787  18.381  1.00 50.16           C
ATOM   1162  CG2 VAL A 206      -8.674 -41.723  18.761  1.00 49.43           C
ATOM   1163  N   LYS A 207      -5.624 -42.509  18.675  1.00 55.14           N
ATOM   1164  CA  LYS A 207      -4.363 -41.811  18.442  1.00 59.32           C
ATOM   1165  C   LYS A 207      -3.281 -42.775  17.977  1.00 57.00           C
ATOM   1166  O   LYS A 207      -2.448 -42.425  17.131  1.00 55.49           O
ATOM   1167  CB  LYS A 207      -3.919 -41.088  19.713  1.00 65.80           C
ATOM   1168  CG  LYS A 207      -4.591 -39.746  19.945  1.00 69.22           C
ATOM   1169  CD  LYS A 207      -3.906 -38.983  21.068  1.00 75.89           C
ATOM   1170  CE  LYS A 207      -4.815 -37.911  21.646  1.00 81.59           C
ATOM   1171  NZ  LYS A 207      -5.575 -38.402  22.829  1.00 84.61           N
ATOM   1172  N   GLU A 208      -3.268 -43.988  18.533  1.00 57.48           N
ATOM   1173  CA  GLU A 208      -2.328 -44.999  18.066  1.00 58.23           C
ATOM   1174  C   GLU A 208      -2.562 -45.320  16.598  1.00 54.59           C
ATOM   1175  O   GLU A 208      -1.606 -45.501  15.834  1.00 54.90           O
ATOM   1176  CB  GLU A 208      -2.445 -46.262  18.917  1.00 61.88           C
ATOM   1177  CG  GLU A 208      -1.622 -46.223  20.189  1.00 67.15           C
ATOM   1178  CD  GLU A 208      -1.945 -47.369  21.122  1.00 73.07           C
ATOM   1179  OE1 GLU A 208      -2.589 -48.340  20.672  1.00 76.28           O
ATOM   1180  OE2 GLU A 208      -1.555 -47.300  22.306  1.00 72.64           O
ATOM   1181  N   ILE A 209      -3.829 -45.402  16.186  1.00 51.75           N
ATOM   1182  CA  ILE A 209      -4.110 -45.595  14.761  1.00 50.40           C
ATOM   1183  C   ILE A 209      -3.608 -44.402  13.947  1.00 50.80           C
ATOM   1184  O   ILE A 209      -2.950 -44.566  12.911  1.00 52.70           O
ATOM   1185  CB  ILE A 209      -5.610 -45.840  14.527  1.00 50.02           C
ATOM   1186  CG1 ILE A 209      -5.987 -47.255  14.961  1.00 50.52           C
ATOM   1187  CG2 ILE A 209      -5.960 -45.634  13.057  1.00 49.65           C
ATOM   1188  CD1 ILE A 209      -7.467 -47.534  14.890  1.00 51.62           C
ATOM   1189  N   LEU A 210      -3.903 -43.184  14.412  1.00 50.44           N
ATOM   1190  CA  LEU A 210      -3.568 -41.986  13.644  1.00 49.20           C
ATOM   1191  C   LEU A 210      -2.063 -41.789  13.508  1.00 51.60           C
ATOM   1192  O   LEU A 210      -1.607 -41.169  12.540  1.00 51.46           O
ATOM   1193  CB  LEU A 210      -4.197 -40.752  14.292  1.00 47.24           C
ATOM   1194  CG  LEU A 210      -5.725 -40.682  14.302  1.00 46.74           C
ATOM   1195  CD1 LEU A 210      -6.196 -39.421  15.004  1.00 46.95           C
ATOM   1196  CD2 LEU A 210      -6.281 -40.755  12.890  1.00 46.66           C
ATOM   1197  N   ALA A 211      -1.280 -42.296  14.463  1.00 55.48           N
ATOM   1198  CA  ALA A 211       0.168 -42.120  14.408  1.00 56.37           C
ATOM   1199  C   ALA A 211       0.800 -42.824  13.213  1.00 57.93           C
ATOM   1200  O   ALA A 211       1.929 -42.488  12.838  1.00 57.15           O
ATOM   1201  CB  ALA A 211       0.807 -42.620  15.704  1.00 56.90           C
ATOM   1202  N   ASP A 212       0.106 -43.793  12.612  1.00 60.02           N
ATOM   1203  CA  ASP A 212       0.651 -44.489  11.450  1.00 60.46           C
ATOM   1204  C   ASP A 212       0.755 -43.575  10.236  1.00 60.99           C
ATOM   1205  O   ASP A 212       1.647 -43.756   9.400  1.00 63.23           O
ATOM   1206  CB  ASP A 212      -0.212 -45.705  11.113  1.00 61.29           C
ATOM   1207  CG  ASP A 212       0.129 -46.916  11.956  1.00 63.40           C
ATOM   1208  OD1 ASP A 212       0.806 -46.750  12.992  1.00 62.67           O
ATOM   1209  OD2 ASP A 212      -0.281 -48.035  11.581  1.00 64.30           O
ATOM   1210  N   TYR A 213      -0.143 -42.597  10.122  1.00 60.66           N
ATOM   1211  CA  TYR A 213      -0.238 -41.768   8.928  1.00 59.82           C
ATOM   1212  C   TYR A 213       0.422 -40.406   9.084  1.00 61.49           C
ATOM   1213  O   TYR A 213       0.818 -39.809   8.077  1.00 65.72           O
ATOM   1214  CB  TYR A 213      -1.711 -41.588   8.538  1.00 57.67           C
ATOM   1215  CG  TYR A 213      -2.452 -42.902   8.400  1.00 55.48           C
ATOM   1216  CD1 TYR A 213      -2.978 -43.549   9.514  1.00 56.05           C
ATOM   1217  CD2 TYR A 213      -2.613 -43.503   7.159  1.00 53.07           C
ATOM   1218  CE1 TYR A 213      -3.643 -44.753   9.394  1.00 55.41           C
ATOM   1219  CE2 TYR A 213      -3.281 -44.706   7.029  1.00 53.20           C
ATOM   1220  CZ  TYR A 213      -3.795 -45.325   8.149  1.00 53.69           C
ATOM   1221  OH  TYR A 213      -4.461 -46.523   8.024  1.00 53.83           O
ATOM   1222  N   ASP A 214       0.546 -39.904  10.309  1.00 63.79           N
ATOM   1223  CA  ASP A 214       1.290 -38.674  10.578  1.00 64.45           C
ATOM   1224  C   ASP A 214       1.808 -38.755  12.006  1.00 65.38           C
ATOM   1225  O   ASP A 214       1.048 -38.555  12.966  1.00 62.60           O
ATOM   1226  CB  ASP A 214       0.436 -37.426  10.375  1.00 62.64           C
ATOM   1227  CG  ASP A 214       1.231 -36.142  10.537  1.00 62.13           C
ATOM   1228  OD1 ASP A 214       2.477 -36.199  10.473  1.00 59.65           O
ATOM   1229  OD2 ASP A 214       0.610 -35.076  10.729  1.00 62.77           O
ATOM   1230  N   PRO A 215       3.096 -39.055  12.191  1.00 67.80           N
ATOM   1231  CA  PRO A 215       3.647 -39.105  13.555  1.00 67.95           C
ATOM   1232  C   PRO A 215       3.601 -37.770  14.276  1.00 67.55           C
ATOM   1233  O   PRO A 215       3.677 -37.748  15.511  1.00 64.70           O
ATOM   1234  CB  PRO A 215       5.092 -39.576  13.335  1.00 68.40           C
ATOM   1235  CG  PRO A 215       5.396 -39.240  11.910  1.00 68.67           C
ATOM   1236  CD  PRO A 215       4.102 -39.385  11.169  1.00 67.70           C
ATOM   1237  N   ASN A 216       3.479 -36.658  13.550  1.00 69.80           N
ATOM   1238  CA  ASN A 216       3.372 -35.332  14.144  1.00 71.82           C
ATOM   1239  C   ASN A 216       1.947 -34.790  14.093  1.00 69.57           C
ATOM   1240  O   ASN A 216       1.749 -33.579  13.948  1.00 72.74           O
ATOM   1241  CB  ASN A 216       4.330 -34.362  13.453  1.00 74.65           C
ATOM   1242  CG  ASN A 216       5.743 -34.902  13.365  1.00 76.57           C
ATOM   1243  OD1 ASN A 216       6.244 -35.521  14.303  1.00 77.08           O
ATOM   1244  ND2 ASN A 216       6.395 -34.668  12.232  1.00 80.31           N
ATOM   1245  N   PHE A 217       0.950 -35.665  14.204  1.00 64.28           N
ATOM   1246  CA  PHE A 217      -0.436 -35.223  14.164  1.00 60.79           C
ATOM   1247  C   PHE A 217      -0.767 -34.381  15.391  1.00 60.41           C
ATOM   1248  O   PHE A 217      -0.218 -34.579  16.479  1.00 61.48           O
ATOM   1249  CB  PHE A 217      -1.382 -36.423  14.069  1.00 58.47           C
ATOM   1250  CG  PHE A 217      -1.540 -37.182  15.357  1.00 58.01           C
ATOM   1251  CD1 PHE A 217      -0.582 -38.097  15.760  1.00 57.37           C
ATOM   1252  CD2 PHE A 217      -2.655 -36.991  16.158  1.00 59.43           C
ATOM   1253  CE1 PHE A 217      -0.727 -38.800  16.942  1.00 57.20           C
ATOM   1254  CE2 PHE A 217      -2.806 -37.690  17.341  1.00 60.02           C
ATOM   1255  CZ  PHE A 217      -1.841 -38.596  17.733  1.00 58.68           C
ATOM   1256  N   MET A 218      -1.673 -33.426  15.203  1.00 62.46           N
ATOM   1257  CA  MET A 218      -2.047 -32.476  16.242  1.00 65.17           C
ATOM   1258  C   MET A 218      -3.385 -32.888  16.843  1.00 64.04           C
ATOM   1259  O   MET A 218      -4.409 -32.881  16.151  1.00 64.74           O
ATOM   1260  CB  MET A 218      -2.126 -31.059  15.675  1.00 70.21           C
ATOM   1261  CG  MET A 218      -1.850 -29.962  16.687  1.00 76.57           C
ATOM   1262  SD  MET A 218      -2.495 -28.364  16.156  1.00 86.92           S
ATOM   1263  CE  MET A 218      -1.052 -27.660  15.365  1.00 86.17           C
ATOM   1264  N   ALA A 219      -3.375 -33.239  18.126  1.00 64.12           N
ATOM   1265  CA  ALA A 219      -4.585 -33.635  18.837  1.00 64.22           C
ATOM   1266  C   ALA A 219      -5.180 -32.404  19.511  1.00 65.06           C
ATOM   1267  O   ALA A 219      -4.622 -31.889  20.486  1.00 63.99           O
ATOM   1268  CB  ALA A 219      -4.281 -34.729  19.857  1.00 65.21           C
ATOM   1269  N   MET A 220      -6.311 -31.927  18.987  1.00 66.48           N
ATOM   1270  CA  MET A 220      -6.979 -30.780  19.591  1.00 67.06           C
ATOM   1271  C   MET A 220      -7.684 -31.160  20.886  1.00 65.58           C
ATOM   1272  O   MET A 220      -7.737 -30.355  21.823  1.00 70.56           O
ATOM   1273  CB  MET A 220      -7.974 -30.170  18.604  1.00 70.33           C
ATOM   1274  CG  MET A 220      -7.362 -29.785  17.268  1.00 70.80           C
ATOM   1275  SD  MET A 220      -5.912 -28.729  17.450  1.00 69.98           S
ATOM   1276  CE  MET A 220      -6.629 -27.308  18.271  1.00 66.64           C
ATOM   1277  N   SER A 221      -8.226 -32.370  20.956  1.00 62.41           N
ATOM   1278  CA  SER A 221      -8.904 -32.869  22.146  1.00 61.67           C
ATOM   1279  C   SER A 221      -8.855 -34.392  22.102  1.00 61.08           C
ATOM   1280  O   SER A 221      -8.097 -34.982  21.325  1.00 63.14           O
ATOM   1281  CB  SER A 221     -10.337 -32.332  22.228  1.00 62.36           C
ATOM   1282  OG  SER A 221     -11.161 -32.917  21.235  1.00 63.42           O
ATOM   1283  N   LEU A 222      -9.661 -35.034  22.951  1.00 61.18           N
ATOM   1284  CA  LEU A 222      -9.682 -36.493  22.985  1.00 59.67           C
ATOM   1285  C   LEU A 222     -10.174 -37.075  21.665  1.00 58.98           C
ATOM   1286  O   LEU A 222      -9.608 -38.050  21.158  1.00 61.46           O
ATOM   1287  CB  LEU A 222     -10.557 -36.977  24.142  1.00 59.56           C
ATOM   1288  CG  LEU A 222     -10.025 -36.748  25.558  1.00 59.98           C
ATOM   1289  CD1 LEU A 222     -10.862 -37.513  26.572  1.00 61.49           C
ATOM   1290  CD2 LEU A 222      -8.561 -37.146  25.659  1.00 59.65           C
ATOM   1291  N   ASP A 223     -11.220 -36.486  21.089  1.00 56.71           N
ATOM   1292  CA  ASP A 223     -11.884 -37.040  19.917  1.00 57.12           C
ATOM   1293  C   ASP A 223     -11.550 -36.300  18.628  1.00 55.49           C
ATOM   1294  O   ASP A 223     -12.130 -36.609  17.582  1.00 53.36           O
ATOM   1295  CB  ASP A 223     -13.397 -37.040  20.136  1.00 59.15           C
ATOM   1296  CG  ASP A 223     -14.039 -35.720  19.760  1.00 62.76           C
ATOM   1297  OD1 ASP A 223     -13.549 -34.665  20.216  1.00 69.41           O
ATOM   1298  OD2 ASP A 223     -15.034 -35.738  19.007  1.00 59.30           O
ATOM   1299  N   GLU A 224     -10.628 -35.343  18.671  1.00 57.18           N
ATOM   1300  CA  GLU A 224     -10.370 -34.456  17.546  1.00 57.70           C
ATOM   1301  C   GLU A 224      -8.891 -34.477  17.192  1.00 51.87           C
ATOM   1302  O   GLU A 224      -8.035 -34.487  18.082  1.00 52.84           O
ATOM   1303  CB  GLU A 224     -10.806 -33.027  17.875  1.00 63.11           C
ATOM   1304  CG  GLU A 224     -11.132 -32.186  16.666  1.00 68.05           C
ATOM   1305  CD  GLU A 224     -12.059 -31.035  16.992  1.00 70.35           C
ATOM   1306  OE1 GLU A 224     -13.224 -31.294  17.357  1.00 69.58           O
ATOM   1307  OE2 GLU A 224     -11.621 -29.870  16.885  1.00 71.36           O
ATOM   1308  N   ALA A 225      -8.590 -34.479  15.893  1.00 48.52           N
ATOM   1309  CA  ALA A 225      -7.189 -34.477  15.492  1.00 48.91           C
ATOM   1310  C   ALA A 225      -7.021 -33.908  14.089  1.00 48.64           C
ATOM   1311  O   ALA A 225      -7.924 -33.993  13.251  1.00 50.16           O
ATOM   1312  CB  ALA A 225      -6.589 -35.886  15.558  1.00 48.36           C
ATOM   1313  N   TYR A 226      -5.842 -33.333  13.853  1.00 49.87           N
ATOM   1314  CA  TYR A 226      -5.391 -32.895  12.539  1.00 51.25           C
ATOM   1315  C   TYR A 226      -4.234 -33.779  12.091  1.00 50.69           C
ATOM   1316  O   TYR A 226      -3.373 -34.143  12.899  1.00 50.37           O
ATOM   1317  CB  TYR A 226      -4.931 -31.433  12.559  1.00 51.10           C
ATOM   1318  CG  TYR A 226      -6.036 -30.399  12.609  1.00 50.67           C
ATOM   1319  CD1 TYR A 226      -6.854 -30.168  11.510  1.00 51.10           C
ATOM   1320  CD2 TYR A 226      -6.243 -29.636  13.750  1.00 53.09           C
ATOM   1321  CE1 TYR A 226      -7.855 -29.213  11.553  1.00 50.91           C
ATOM   1322  CE2 TYR A 226      -7.241 -28.682  13.803  1.00 52.86           C
ATOM   1323  CZ  TYR A 226      -8.045 -28.475  12.703  1.00 50.97           C
ATOM   1324  OH  TYR A 226      -9.039 -27.526  12.756  1.00 52.47           O
ATOM   1325  N   LEU A 227      -4.209 -34.116  10.804  1.00 50.80           N
ATOM   1326  CA  LEU A 227      -3.180 -34.973  10.235  1.00 51.87           C
ATOM   1327  C   LEU A 227      -2.680 -34.381   8.926  1.00 52.47           C
ATOM   1328  O   LEU A 227      -3.471 -33.891   8.114  1.00 55.32           O
ATOM   1329  CB  LEU A 227      -3.710 -36.393   9.983  1.00 52.76           C
ATOM   1330  CG  LEU A 227      -3.852 -37.336  11.179  1.00 53.50           C
ATOM   1331  CD1 LEU A 227      -5.215 -37.173  11.832  1.00 54.64           C
ATOM   1332  CD2 LEU A 227      -3.635 -38.778  10.744  1.00 53.11           C
ATOM   1333  N   ASN A 228      -1.366 -34.435   8.726  1.00 52.17           N
ATOM   1334  CA  ASN A 228      -0.730 -34.051   7.468  1.00 54.59           C
ATOM   1335  C   ASN A 228      -0.262 -35.339   6.796  1.00 55.66           C
ATOM   1336  O   ASN A 228       0.794 -35.879   7.136  1.00 57.20           O
ATOM   1337  CB  ASN A 228       0.426 -33.084   7.706  1.00 56.38           C
ATOM   1338  CG  ASN A 228       0.864 -32.372   6.438  1.00 56.80           C
ATOM   1339  OD1 ASN A 228       0.613 -32.842   5.328  1.00 56.67           O
ATOM   1340  ND2 ASN A 228       1.523 -31.230   6.599  1.00 57.84           N
ATOM   1341  N   ILE A 229      -1.050 -35.825   5.841  1.00 55.33           N
ATOM   1342  CA  ILE A 229      -0.808 -37.117   5.216  1.00 53.50           C
ATOM   1343  C   ILE A 229      -0.090 -36.970   3.871  1.00 57.04           C
ATOM   1344  O   ILE A 229      -0.106 -37.895   3.060  1.00 59.78           O
ATOM   1345  CB  ILE A 229      -2.109 -37.919   5.065  1.00 50.32           C
ATOM   1346  CG1 ILE A 229      -3.064 -37.215   4.098  1.00 48.88           C
ATOM   1347  CG2 ILE A 229      -2.775 -38.113   6.419  1.00 51.07           C
ATOM   1348  CD1 ILE A 229      -4.152 -38.114   3.552  1.00 48.13           C
ATOM   1349  N   THR A 230       0.540 -35.820   3.623  1.00 59.69           N
ATOM   1350  CA  THR A 230       1.239 -35.611   2.357  1.00 61.32           C
ATOM   1351  C   THR A 230       2.392 -36.597   2.195  1.00 60.91           C
ATOM   1352  O   THR A 230       2.503 -37.282   1.169  1.00 61.19           O
ATOM   1353  CB  THR A 230       1.748 -34.171   2.275  1.00 60.90           C
ATOM   1354  OG1 THR A 230       0.662 -33.263   2.504  1.00 61.89           O
ATOM   1355  CG2 THR A 230       2.355 -33.895   0.908  1.00 62.38           C
ATOM   1356  N   LYS A 231       3.259 -36.686   3.207  1.00 62.11           N
ATOM   1357  CA  LYS A 231       4.380 -37.619   3.151  1.00 66.32           C
ATOM   1358  C   LYS A 231       3.893 -39.062   3.096  1.00 64.85           C
ATOM   1359  O   LYS A 231       4.462 -39.896   2.376  1.00 63.78           O
ATOM   1360  CB  LYS A 231       5.294 -37.402   4.357  1.00 70.95           C
ATOM   1361  CG  LYS A 231       6.503 -38.317   4.399  1.00 76.68           C
ATOM   1362  CD  LYS A 231       7.511 -37.943   3.328  1.00 83.10           C
ATOM   1363  CE  LYS A 231       8.768 -38.788   3.439  1.00 87.51           C
ATOM   1364  NZ  LYS A 231       9.378 -38.694   4.794  1.00 91.03           N
ATOM   1365  N   HIS A 232       2.840 -39.375   3.855  1.00 63.15           N
ATOM   1366  CA  HIS A 232       2.279 -40.720   3.814  1.00 59.51           C
ATOM   1367  C   HIS A 232       1.731 -41.047   2.432  1.00 59.04           C
ATOM   1368  O   HIS A 232       1.890 -42.171   1.949  1.00 56.80           O
ATOM   1369  CB  HIS A 232       1.185 -40.877   4.868  1.00 58.07           C
ATOM   1370  CG  HIS A 232       0.359 -42.113   4.691  1.00 57.19           C
ATOM   1371  ND1 HIS A 232       0.778 -43.354   5.119  1.00 58.70           N
ATOM   1372  CD2 HIS A 232      -0.853 -42.301   4.118  1.00 54.86           C
ATOM   1373  CE1 HIS A 232      -0.145 -44.253   4.825  1.00 56.12           C
ATOM   1374  NE2 HIS A 232      -1.144 -43.640   4.217  1.00 53.84           N
ATOM   1375  N   LEU A 233       1.067 -40.083   1.788  1.00 59.68           N
ATOM   1376  CA  LEU A 233       0.584 -40.305   0.428  1.00 60.43           C
ATOM   1377  C   LEU A 233       1.744 -40.534  -0.534  1.00 64.84           C
ATOM   1378  O   LEU A 233       1.673 -41.404  -1.413  1.00 62.39           O
ATOM   1379  CB  LEU A 233      -0.268 -39.121  -0.028  1.00 60.88           C
ATOM   1380  CG  LEU A 233      -1.740 -39.133   0.390  1.00 62.57           C
ATOM   1381  CD1 LEU A 233      -2.366 -37.760   0.191  1.00 61.82           C
ATOM   1382  CD2 LEU A 233      -2.510 -40.194  -0.381  1.00 62.67           C
ATOM   1383  N   GLU A 234       2.822 -39.759  -0.379  1.00 71.69           N
ATOM   1384  CA  GLU A 234       4.007 -39.959  -1.208  1.00 77.70           C
ATOM   1385  C   GLU A 234       4.539 -41.379  -1.067  1.00 77.99           C
ATOM   1386  O   GLU A 234       4.840 -42.046  -2.064  1.00 78.99           O
ATOM   1387  CB  GLU A 234       5.086 -38.946  -0.826  1.00 81.37           C
ATOM   1388  CG  GLU A 234       5.188 -37.748  -1.751  1.00 85.32           C
ATOM   1389  CD  GLU A 234       6.124 -36.685  -1.212  1.00 89.37           C
ATOM   1390  OE1 GLU A 234       7.205 -37.047  -0.702  1.00 92.32           O
ATOM   1391  OE2 GLU A 234       5.779 -35.488  -1.295  1.00 88.70           O
ATOM   1392  N   GLU A 235       4.660 -41.859   0.173  1.00 76.64           N
ATOM   1393  CA  GLU A 235       5.151 -43.218   0.394  1.00 76.30           C
ATOM   1394  C   GLU A 235       4.178 -44.262  -0.148  1.00 75.72           C
ATOM   1395  O   GLU A 235       4.598 -45.257  -0.751  1.00 76.42           O
ATOM   1396  CB  GLU A 235       5.404 -43.448   1.883  1.00 77.91           C
ATOM   1397  CG  GLU A 235       6.617 -42.718   2.427  1.00 80.39           C
ATOM   1398  CD  GLU A 235       6.765 -42.883   3.926  1.00 80.21           C
ATOM   1399  OE1 GLU A 235       6.537 -44.005   4.426  1.00 77.67           O
ATOM   1400  OE2 GLU A 235       7.107 -41.892   4.604  1.00 81.05           O
ATOM   1401  N   ARG A 236       2.878 -44.048   0.055  1.00 73.91           N
ATOM   1402  CA  ARG A 236       1.841 -45.008  -0.302  1.00 71.85           C
ATOM   1403  C   ARG A 236       1.580 -45.070  -1.801  1.00 74.23           C
ATOM   1404  O   ARG A 236       0.942 -46.024  -2.261  1.00 74.43           O
ATOM   1405  CB  ARG A 236       0.556 -44.647   0.449  1.00 69.61           C
ATOM   1406  CG  ARG A 236      -0.572 -45.658   0.363  1.00 65.57           C
ATOM   1407  CD  ARG A 236      -1.908 -44.944   0.446  1.00 62.31           C
ATOM   1408  NE  ARG A 236      -3.031 -45.856   0.632  1.00 61.88           N
ATOM   1409  CZ  ARG A 236      -3.368 -46.406   1.791  1.00 61.47           C
ATOM   1410  NH1 ARG A 236      -2.675 -46.176   2.894  1.00 58.42           N
ATOM   1411  NH2 ARG A 236      -4.429 -47.205   1.845  1.00 61.89           N
ATOM   1412  N   GLN A 237       2.061 -44.087  -2.567  1.00 77.20           N
ATOM   1413  CA  GLN A 237       1.833 -44.091  -4.010  1.00 80.66           C
ATOM   1414  C   GLN A 237       2.315 -45.380  -4.671  1.00 79.50           C
ATOM   1415  O   GLN A 237       1.765 -45.787  -5.701  1.00 78.60           O
ATOM   1416  CB  GLN A 237       2.518 -42.884  -4.651  1.00 84.15           C
ATOM   1417  CG  GLN A 237       1.661 -41.629  -4.690  1.00 88.41           C
ATOM   1418  CD  GLN A 237       0.225 -41.915  -5.084  1.00 95.32           C
ATOM   1419  OE1 GLN A 237      -0.044 -42.406  -6.180  1.00102.24           O
ATOM   1420  NE2 GLN A 237      -0.706 -41.606  -4.189  1.00 94.86           N
ATOM   1421  N   ASN A 238       3.329 -46.033  -4.108  1.00 77.15           N
ATOM   1422  CA  ASN A 238       3.886 -47.260  -4.673  1.00 78.34           C
ATOM   1423  C   ASN A 238       3.993 -48.345  -3.607  1.00 78.25           C
ATOM   1424  O   ASN A 238       5.020 -49.012  -3.457  1.00 75.92           O
ATOM   1425  CB  ASN A 238       5.238 -46.988  -5.327  1.00 79.19           C
ATOM   1426  CG  ASN A 238       6.041 -45.936  -4.590  1.00 78.33           C
ATOM   1427  OD1 ASN A 238       6.220 -46.009  -3.374  1.00 82.50           O
ATOM   1428  ND2 ASN A 238       6.517 -44.937  -5.324  1.00 77.95           N
ATOM   1429  N   TRP A 239       2.914 -48.536  -2.848  1.00 79.43           N
ATOM   1430  CA  TRP A 239       2.788 -49.577  -1.836  1.00 77.36           C
ATOM   1431  C   TRP A 239       2.100 -50.808  -2.415  1.00 78.54           C
ATOM   1432  O   TRP A 239       1.196 -50.678  -3.247  1.00 73.22           O
ATOM   1433  CB  TRP A 239       1.980 -49.076  -0.637  1.00 74.49           C
ATOM   1434  CG  TRP A 239       2.805 -48.501   0.473  1.00 72.86           C
ATOM   1435  CD1 TRP A 239       4.128 -48.172   0.429  1.00 72.18           C
ATOM   1436  CD2 TRP A 239       2.356 -48.183   1.797  1.00 70.82           C
ATOM   1437  NE1 TRP A 239       4.532 -47.670   1.644  1.00 70.98           N
ATOM   1438  CE2 TRP A 239       3.462 -47.666   2.500  1.00 70.37           C
ATOM   1439  CE3 TRP A 239       1.126 -48.286   2.455  1.00 69.45           C
ATOM   1440  CZ2 TRP A 239       3.375 -47.253   3.828  1.00 69.39           C
ATOM   1441  CZ3 TRP A 239       1.042 -47.875   3.773  1.00 68.94           C
ATOM   1442  CH2 TRP A 239       2.160 -47.366   4.446  1.00 68.63           C
ATOM   1443  N   PRO A 240       2.499 -52.008  -2.007  1.00 83.39           N
ATOM   1444  CA  PRO A 240       1.769 -53.211  -2.414  1.00 81.50           C
ATOM   1445  C   PRO A 240       0.465 -53.344  -1.637  1.00 80.14           C
ATOM   1446  O   PRO A 240       0.240 -52.685  -0.621  1.00 79.74           O
ATOM   1447  CB  PRO A 240       2.739 -54.347  -2.074  1.00 81.19           C
ATOM   1448  CG  PRO A 240       3.551 -53.810  -0.947  1.00 81.25           C
ATOM   1449  CD  PRO A 240       3.673 -52.324  -1.176  1.00 84.13           C
ATOM   1450  N   GLU A 241      -0.407 -54.220  -2.144  1.00 78.18           N
ATOM   1451  CA  GLU A 241      -1.674 -54.476  -1.469  1.00 79.45           C
ATOM   1452  C   GLU A 241      -1.476 -55.086  -0.088  1.00 82.32           C
ATOM   1453  O   GLU A 241      -2.382 -55.010   0.748  1.00 78.17           O
ATOM   1454  CB  GLU A 241      -2.552 -55.392  -2.326  1.00 81.09           C
ATOM   1455  CG  GLU A 241      -3.065 -54.744  -3.603  1.00 84.94           C
ATOM   1456  CD  GLU A 241      -3.956 -55.667  -4.410  1.00 85.65           C
ATOM   1457  OE1 GLU A 241      -4.832 -56.326  -3.811  1.00 84.81           O
ATOM   1458  OE2 GLU A 241      -3.782 -55.734  -5.645  1.00 80.54           O
ATOM   1459  N   ASP A 242      -0.313 -55.691   0.165  1.00 90.76           N
ATOM   1460  CA  ASP A 242      -0.035 -56.268   1.476  1.00 96.22           C
ATOM   1461  C   ASP A 242       0.029 -55.195   2.557  1.00 90.97           C
ATOM   1462  O   ASP A 242      -0.485 -55.391   3.664  1.00 86.39           O
ATOM   1463  CB  ASP A 242       1.272 -57.061   1.422  1.00103.74           C
ATOM   1464  CG  ASP A 242       1.741 -57.516   2.791  1.00109.55           C
ATOM   1465  OD1 ASP A 242       0.890 -57.917   3.612  1.00115.42           O
ATOM   1466  OD2 ASP A 242       2.964 -57.479   3.042  1.00111.09           O
ATOM   1467  N   LYS A 243       0.648 -54.053   2.255  1.00 88.99           N
ATOM   1468  CA  LYS A 243       0.855 -53.010   3.252  1.00 87.16           C
ATOM   1469  C   LYS A 243      -0.397 -52.192   3.542  1.00 85.12           C
ATOM   1470  O   LYS A 243      -0.386 -51.394   4.486  1.00 82.99           O
ATOM   1471  CB  LYS A 243       1.982 -52.075   2.805  1.00 89.78           C
ATOM   1472  CG  LYS A 243       3.378 -52.596   3.111  1.00 92.13           C
ATOM   1473  CD  LYS A 243       4.389 -51.464   3.185  1.00 96.59           C
ATOM   1474  CE  LYS A 243       4.399 -50.821   4.563  1.00100.48           C
ATOM   1475  NZ  LYS A 243       5.504 -49.833   4.705  1.00102.59           N
ATOM   1476  N   ARG A 244      -1.465 -52.358   2.766  1.00 80.88           N
ATOM   1477  CA  ARG A 244      -2.705 -51.610   2.957  1.00 75.91           C
ATOM   1478  C   ARG A 244      -3.911 -52.540   2.867  1.00 71.38           C
ATOM   1479  O   ARG A 244      -4.903 -52.258   2.191  1.00 62.73           O
ATOM   1480  CB  ARG A 244      -2.805 -50.468   1.949  1.00 75.90           C
ATOM   1481  CG  ARG A 244      -2.521 -50.871   0.513  1.00 74.57           C
ATOM   1482  CD  ARG A 244      -2.529 -49.666  -0.411  1.00 72.22           C
ATOM   1483  NE  ARG A 244      -3.094 -49.997  -1.714  1.00 72.46           N
ATOM   1484  CZ  ARG A 244      -2.410 -50.537  -2.712  1.00 74.07           C
ATOM   1485  NH1 ARG A 244      -1.119 -50.802  -2.602  1.00 73.13           N
ATOM   1486  NH2 ARG A 244      -3.037 -50.819  -3.851  1.00 75.69           N
ATOM   1487  N   ARG A 245      -3.832 -53.674   3.560  1.00 75.41           N
ATOM   1488  CA  ARG A 245      -4.922 -54.637   3.649  1.00 77.86           C
ATOM   1489  C   ARG A 245      -5.233 -54.886   5.118  1.00 74.56           C
ATOM   1490  O   ARG A 245      -4.317 -55.103   5.918  1.00 68.80           O
ATOM   1491  CB  ARG A 245      -4.559 -55.948   2.945  1.00 83.16           C
ATOM   1492  CG  ARG A 245      -5.276 -57.174   3.486  1.00 87.28           C
ATOM   1493  CD  ARG A 245      -5.589 -58.165   2.376  1.00 85.70           C
ATOM   1494  NE  ARG A 245      -4.517 -58.243   1.391  1.00 85.98           N
ATOM   1495  CZ  ARG A 245      -4.702 -58.486   0.100  1.00 89.43           C
ATOM   1496  NH1 ARG A 245      -5.911 -58.681  -0.400  1.00 89.21           N
ATOM   1497  NH2 ARG A 245      -3.647 -58.535  -0.708  1.00 89.91           N
ATOM   1498  N   TYR A 246      -6.518 -54.849   5.474  1.00 75.49           N
ATOM   1499  CA  TYR A 246      -6.916 -54.974   6.870  1.00 77.14           C
ATOM   1500  C   TYR A 246      -8.089 -55.935   6.999  1.00 84.57           C
ATOM   1501  O   TYR A 246      -8.985 -55.954   6.152  1.00 83.62           O
ATOM   1502  CB  TYR A 246      -7.272 -53.606   7.463  1.00 71.92           C
ATOM   1503  CG  TYR A 246      -6.071 -52.699   7.608  1.00 67.16           C
ATOM   1504  CD1 TYR A 246      -5.659 -51.886   6.561  1.00 66.10           C
ATOM   1505  CD2 TYR A 246      -5.339 -52.668   8.788  1.00 65.64           C
ATOM   1506  CE1 TYR A 246      -4.557 -51.062   6.686  1.00 65.57           C
ATOM   1507  CE2 TYR A 246      -4.236 -51.847   8.923  1.00 64.50           C
ATOM   1508  CZ  TYR A 246      -3.850 -51.045   7.869  1.00 64.38           C
ATOM   1509  OH  TYR A 246      -2.753 -50.225   7.998  1.00 67.34           O
ATOM   1510  N   PHE A 247      -8.079 -56.720   8.072  1.00 94.24           N
ATOM   1511  CA  PHE A 247      -9.062 -57.773   8.277  1.00 98.87           C
ATOM   1512  C   PHE A 247     -10.271 -57.253   9.047  1.00 99.11           C
ATOM   1513  O   PHE A 247     -10.169 -56.326   9.855  1.00 94.58           O
ATOM   1514  CB  PHE A 247      -8.430 -58.952   9.021  1.00101.57           C
ATOM   1515  CG  PHE A 247      -7.116 -59.397   8.441  1.00105.68           C
ATOM   1516  CD1 PHE A 247      -7.078 -60.289   7.382  1.00110.86           C
ATOM   1517  CD2 PHE A 247      -5.919 -58.918   8.949  1.00107.53           C
ATOM   1518  CE1 PHE A 247      -5.872 -60.699   6.844  1.00113.49           C
ATOM   1519  CE2 PHE A 247      -4.710 -59.324   8.415  1.00109.92           C
ATOM   1520  CZ  PHE A 247      -4.687 -60.216   7.361  1.00111.71           C
ATOM   1521  N   ILE A 248     -11.421 -57.869   8.788  1.00100.78           N
ATOM   1522  CA  ILE A 248     -12.691 -57.445   9.369  1.00103.27           C
ATOM   1523  C   ILE A 248     -12.924 -58.200  10.670  1.00102.43           C
ATOM   1524  O   ILE A 248     -12.727 -59.420  10.738  1.00106.41           O
ATOM   1525  CB  ILE A 248     -13.848 -57.676   8.382  1.00103.31           C
ATOM   1526  CG1 ILE A 248     -13.651 -56.831   7.122  1.00104.46           C
ATOM   1527  CG2 ILE A 248     -15.186 -57.359   9.034  1.00100.88           C
ATOM   1528  CD1 ILE A 248     -14.781 -56.950   6.123  1.00105.64           C
ATOM   1529  N   LYS A 249     -13.338 -57.475  11.706  1.00 95.52           N
ATOM   1530  CA  LYS A 249     -13.643 -58.075  13.001  1.00 86.27           C
ATOM   1531  C   LYS A 249     -14.903 -58.933  12.928  1.00 89.31           C
ATOM   1532  O   LYS A 249     -15.947 -58.569  13.472  1.00 89.17           O
ATOM   1533  CB  LYS A 249     -13.808 -56.989  14.067  1.00 60.00           C
ATOM   1534  CG  LYS A 249     -13.639 -57.483  15.493  1.00 58.36           C
ATOM   1535  CD  LYS A 249     -12.791 -56.524  16.311  1.00 55.55           C
ATOM   1536  CE  LYS A 249     -12.310 -57.175  17.597  1.00 55.13           C
ATOM   1537  NZ  LYS A 249     -11.051 -56.556  18.095  1.00 56.02           N
ATOM   1538  N   ASN A 307     -12.173 -62.690   4.574  1.00 99.59           N
ATOM   1539  CA  ASN A 307     -12.615 -61.668   5.516  1.00101.76           C
ATOM   1540  C   ASN A 307     -11.573 -60.562   5.657  1.00103.30           C
ATOM   1541  O   ASN A 307     -11.000 -60.370   6.730  1.00105.40           O
ATOM   1542  CB  ASN A 307     -12.910 -62.292   6.881  1.00 99.01           C
ATOM   1543  N   SER A 308     -11.332 -59.836   4.567  1.00101.69           N
ATOM   1544  CA  SER A 308     -10.366 -58.747   4.563  1.00 94.84           C
ATOM   1545  C   SER A 308     -10.750 -57.746   3.482  1.00 88.47           C
ATOM   1546  O   SER A 308     -11.503 -58.060   2.557  1.00 84.81           O
ATOM   1547  CB  SER A 308      -8.938 -59.260   4.341  1.00 94.71           C
ATOM   1548  OG  SER A 308      -8.800 -59.844   3.057  1.00 94.40           O
ATOM   1549  N   VAL A 309     -10.221 -56.530   3.612  1.00 84.31           N
ATOM   1550  CA  VAL A 309     -10.536 -55.427   2.712  1.00 80.06           C
ATOM   1551  C   VAL A 309      -9.255 -54.661   2.407  1.00 76.16           C
ATOM   1552  O   VAL A 309      -8.427 -54.431   3.296  1.00 70.99           O
ATOM   1553  CB  VAL A 309     -11.608 -54.493   3.320  1.00 78.64           C
ATOM   1554  CG1 VAL A 309     -11.700 -53.186   2.545  1.00 80.53           C
ATOM   1555  CG2 VAL A 309     -12.964 -55.185   3.356  1.00 78.01           C
ATOM   1556  N   VAL A 310      -9.091 -54.270   1.143  1.00 73.00           N
ATOM   1557  CA  VAL A 310      -7.967 -53.452   0.707  1.00 73.07           C
ATOM   1558  C   VAL A 310      -8.466 -52.043   0.416  1.00 67.79           C
ATOM   1559  O   VAL A 310      -9.626 -51.834   0.043  1.00 65.54           O
ATOM   1560  CB  VAL A 310      -7.267 -54.046  -0.535  1.00 76.03           C
ATOM   1561  CG1 VAL A 310      -6.493 -55.299  -0.161  1.00 77.22           C
ATOM   1562  CG2 VAL A 310      -8.283 -54.341  -1.628  1.00 80.36           C
ATOM   1563  N   PHE A 311      -7.574 -51.071   0.589  1.00 62.64           N
ATOM   1564  CA  PHE A 311      -7.871 -49.671   0.328  1.00 58.63           C
ATOM   1565  C   PHE A 311      -6.879 -49.119  -0.687  1.00 57.78           C
ATOM   1566  O   PHE A 311      -5.736 -49.578  -0.775  1.00 58.60           O
ATOM   1567  CB  PHE A 311      -7.825 -48.841   1.618  1.00 55.64           C
ATOM   1568  CG  PHE A 311      -8.898 -49.200   2.608  1.00 50.91           C
ATOM   1569  CD1 PHE A 311     -10.166 -48.652   2.506  1.00 50.55           C
ATOM   1570  CD2 PHE A 311      -8.639 -50.089   3.639  1.00 49.63           C
ATOM   1571  CE1 PHE A 311     -11.155 -48.981   3.415  1.00 50.00           C
ATOM   1572  CE2 PHE A 311      -9.623 -50.422   4.551  1.00 49.37           C
ATOM   1573  CZ  PHE A 311     -10.883 -49.868   4.438  1.00 49.05           C
ATOM   1574  N   GLY A 312      -7.325 -48.127  -1.452  1.00 57.77           N
ATOM   1575  CA  GLY A 312      -6.535 -47.577  -2.532  1.00 59.83           C
ATOM   1576  C   GLY A 312      -5.436 -46.651  -2.044  1.00 60.05           C
ATOM   1577  O   GLY A 312      -5.173 -46.506  -0.849  1.00 57.80           O
ATOM   1578  N   THR A 313      -4.777 -46.015  -3.011  1.00 61.66           N
ATOM   1579  CA  THR A 313      -3.653 -45.128  -2.746  1.00 61.16           C
ATOM   1580  C   THR A 313      -4.039 -43.654  -2.724  1.00 57.61           C
ATOM   1581  O   THR A 313      -3.164 -42.803  -2.542  1.00 54.68           O
ATOM   1582  CB  THR A 313      -2.549 -45.349  -3.787  1.00 63.66           C
ATOM   1583  OG1 THR A 313      -1.405 -44.555  -3.450  1.00 65.84           O
ATOM   1584  CG2 THR A 313      -3.040 -44.960  -5.174  1.00 63.81           C
ATOM   1585  N   SER A 314      -5.317 -43.331  -2.902  1.00 56.02           N
ATOM   1586  CA  SER A 314      -5.752 -41.944  -2.916  1.00 55.62           C
ATOM   1587  C   SER A 314      -5.993 -41.440  -1.494  1.00 58.49           C
ATOM   1588  O   SER A 314      -6.081 -42.211  -0.535  1.00 59.91           O
ATOM   1589  CB  SER A 314      -7.017 -41.789  -3.759  1.00 53.73           C
ATOM   1590  OG  SER A 314      -8.147 -42.314  -3.084  1.00 51.66           O
ATOM   1591  N   ALA A 315      -6.096 -40.114  -1.366  1.00 59.27           N
ATOM   1592  CA  ALA A 315      -6.344 -39.509  -0.060  1.00 59.25           C
ATOM   1593  C   ALA A 315      -7.693 -39.938   0.502  1.00 59.02           C
ATOM   1594  O   ALA A 315      -7.814 -40.226   1.701  1.00 59.25           O
ATOM   1595  CB  ALA A 315      -6.264 -37.986  -0.164  1.00 61.36           C
ATOM   1596  N   GLN A 316      -8.721 -39.987  -0.351  1.00 58.30           N
ATOM   1597  CA  GLN A 316     -10.027 -40.465   0.090  1.00 57.77           C
ATOM   1598  C   GLN A 316      -9.938 -41.897   0.597  1.00 60.53           C
ATOM   1599  O   GLN A 316     -10.529 -42.238   1.629  1.00 65.05           O
ATOM   1600  CB  GLN A 316     -11.037 -40.364  -1.053  1.00 57.64           C
ATOM   1601  CG  GLN A 316     -11.555 -38.960  -1.310  1.00 58.09           C
ATOM   1602  CD  GLN A 316     -12.979 -38.766  -0.829  1.00 57.04           C
ATOM   1603  OE1 GLN A 316     -13.464 -39.509   0.024  1.00 54.61           O
ATOM   1604  NE2 GLN A 316     -13.657 -37.762  -1.374  1.00 57.26           N
ATOM   1605  N   GLU A 317      -9.193 -42.748  -0.111  1.00 59.95           N
ATOM   1606  CA  GLU A 317      -9.023 -44.129   0.328  1.00 60.51           C
ATOM   1607  C   GLU A 317      -8.225 -44.206   1.625  1.00 60.31           C
ATOM   1608  O   GLU A 317      -8.505 -45.055   2.478  1.00 62.43           O
ATOM   1609  CB  GLU A 317      -8.351 -44.947  -0.773  1.00 60.46           C
ATOM   1610  CG  GLU A 317      -9.266 -45.263  -1.946  1.00 58.12           C
ATOM   1611  CD  GLU A 317     -10.449 -46.124  -1.547  1.00 56.47           C
ATOM   1612  OE1 GLU A 317     -10.241 -47.317  -1.243  1.00 53.85           O
ATOM   1613  OE2 GLU A 317     -11.587 -45.608  -1.537  1.00 56.09           O
ATOM   1614  N   VAL A 318      -7.229 -43.333   1.793  1.00 60.25           N
ATOM   1615  CA  VAL A 318      -6.465 -43.304   3.039  1.00 59.48           C
ATOM   1616  C   VAL A 318      -7.380 -42.971   4.211  1.00 58.35           C
ATOM   1617  O   VAL A 318      -7.328 -43.609   5.271  1.00 58.84           O
ATOM   1618  CB  VAL A 318      -5.303 -42.299   2.935  1.00 59.01           C
ATOM   1619  CG1 VAL A 318      -4.725 -42.006   4.313  1.00 57.74           C
ATOM   1620  CG2 VAL A 318      -4.229 -42.823   2.008  1.00 59.92           C
ATOM   1621  N   VAL A 319      -8.236 -41.965   4.034  1.00 57.17           N
ATOM   1622  CA  VAL A 319      -9.139 -41.567   5.109  1.00 55.44           C
ATOM   1623  C   VAL A 319     -10.179 -42.653   5.368  1.00 55.62           C
ATOM   1624  O   VAL A 319     -10.573 -42.894   6.517  1.00 59.18           O
ATOM   1625  CB  VAL A 319      -9.785 -40.212   4.778  1.00 54.29           C
ATOM   1626  CG1 VAL A 319     -10.811 -39.849   5.824  1.00 54.85           C
ATOM   1627  CG2 VAL A 319      -8.715 -39.137   4.694  1.00 53.19           C
ATOM   1628  N   LYS A 320     -10.642 -43.325   4.310  1.00 55.18           N
ATOM   1629  CA  LYS A 320     -11.558 -44.446   4.494  1.00 56.22           C
ATOM   1630  C   LYS A 320     -10.899 -45.563   5.290  1.00 54.04           C
ATOM   1631  O   LYS A 320     -11.530 -46.170   6.161  1.00 52.50           O
ATOM   1632  CB  LYS A 320     -12.042 -44.959   3.137  1.00 59.02           C
ATOM   1633  CG  LYS A 320     -13.155 -44.122   2.526  1.00 60.18           C
ATOM   1634  CD  LYS A 320     -13.609 -44.671   1.185  1.00 64.39           C
ATOM   1635  CE  LYS A 320     -14.708 -43.806   0.587  1.00 67.64           C
ATOM   1636  NZ  LYS A 320     -14.700 -43.839  -0.901  1.00 72.13           N
ATOM   1637  N   GLU A 321      -9.625 -45.840   5.009  1.00 52.49           N
ATOM   1638  CA  GLU A 321      -8.882 -46.831   5.780  1.00 54.12           C
ATOM   1639  C   GLU A 321      -8.755 -46.411   7.239  1.00 52.72           C
ATOM   1640  O   GLU A 321      -8.897 -47.240   8.146  1.00 50.51           O
ATOM   1641  CB  GLU A 321      -7.504 -47.041   5.154  1.00 55.38           C
ATOM   1642  CG  GLU A 321      -6.582 -47.963   5.930  1.00 55.23           C
ATOM   1643  CD  GLU A 321      -5.240 -48.142   5.246  1.00 57.09           C
ATOM   1644  OE1 GLU A 321      -5.192 -48.812   4.193  1.00 56.45           O
ATOM   1645  OE2 GLU A 321      -4.233 -47.610   5.760  1.00 58.73           O
ATOM   1646  N   ILE A 322      -8.489 -45.126   7.483  1.00 51.84           N
ATOM   1647  CA  ILE A 322      -8.371 -44.631   8.855  1.00 52.39           C
ATOM   1648  C   ILE A 322      -9.682 -44.829   9.608  1.00 52.54           C
ATOM   1649  O   ILE A 322      -9.706 -45.346  10.733  1.00 54.99           O
ATOM   1650  CB  ILE A 322      -7.943 -43.152   8.856  1.00 54.45           C
ATOM   1651  CG1 ILE A 322      -6.474 -43.016   8.454  1.00 54.92           C
ATOM   1652  CG2 ILE A 322      -8.189 -42.522  10.220  1.00 56.05           C
ATOM   1653  CD1 ILE A 322      -6.033 -41.586   8.228  1.00 54.33           C
ATOM   1654  N   ARG A 323     -10.794 -44.420   8.992  1.00 52.17           N
ATOM   1655  CA  ARG A 323     -12.094 -44.545   9.643  1.00 52.27           C
ATOM   1656  C   ARG A 323     -12.471 -46.007   9.856  1.00 52.80           C
ATOM   1657  O   ARG A 323     -13.038 -46.362  10.896  1.00 54.85           O
ATOM   1658  CB  ARG A 323     -13.163 -43.823   8.822  1.00 53.00           C
ATOM   1659  CG  ARG A 323     -12.927 -42.327   8.686  1.00 53.27           C
ATOM   1660  CD  ARG A 323     -14.218 -41.585   8.391  1.00 53.35           C
ATOM   1661  NE  ARG A 323     -14.863 -42.069   7.177  1.00 53.55           N
ATOM   1662  CZ  ARG A 323     -16.090 -42.569   7.128  1.00 54.14           C
ATOM   1663  NH1 ARG A 323     -16.838 -42.675   8.214  1.00 53.92           N
ATOM   1664  NH2 ARG A 323     -16.580 -42.973   5.959  1.00 55.32           N
ATOM   1665  N   PHE A 324     -12.166 -46.867   8.881  1.00 54.01           N
ATOM   1666  CA  PHE A 324     -12.451 -48.290   9.024  1.00 54.98           C
ATOM   1667  C   PHE A 324     -11.647 -48.903  10.164  1.00 54.36           C
ATOM   1668  O   PHE A 324     -12.179 -49.694  10.951  1.00 54.91           O
ATOM   1669  CB  PHE A 324     -12.158 -49.009   7.707  1.00 58.19           C
ATOM   1670  CG  PHE A 324     -12.188 -50.505   7.809  1.00 60.64           C
ATOM   1671  CD1 PHE A 324     -13.393 -51.187   7.835  1.00 59.26           C
ATOM   1672  CD2 PHE A 324     -11.010 -51.232   7.871  1.00 60.93           C
ATOM   1673  CE1 PHE A 324     -13.424 -52.565   7.925  1.00 57.90           C
ATOM   1674  CE2 PHE A 324     -11.034 -52.610   7.962  1.00 60.06           C
ATOM   1675  CZ  PHE A 324     -12.243 -53.278   7.988  1.00 59.00           C
ATOM   1676  N   ARG A 325     -10.363 -48.551  10.267  1.00 52.33           N
ATOM   1677  CA  ARG A 325      -9.545 -49.053  11.366  1.00 50.33           C
ATOM   1678  C   ARG A 325     -10.074 -48.567  12.708  1.00 51.77           C
ATOM   1679  O   ARG A 325     -10.100 -49.324  13.685  1.00 53.89           O
ATOM   1680  CB  ARG A 325      -8.089 -48.626  11.176  1.00 47.95           C
ATOM   1681  CG  ARG A 325      -7.331 -49.432  10.135  1.00 47.05           C
ATOM   1682  CD  ARG A 325      -5.921 -48.896   9.946  1.00 46.52           C
ATOM   1683  NE  ARG A 325      -5.069 -49.182  11.095  1.00 47.16           N
ATOM   1684  CZ  ARG A 325      -3.803 -48.802  11.203  1.00 50.19           C
ATOM   1685  NH1 ARG A 325      -3.204 -48.114  10.245  1.00 52.33           N
ATOM   1686  NH2 ARG A 325      -3.122 -49.120  12.300  1.00 51.56           N
ATOM   1687  N   ILE A 326     -10.499 -47.303  12.772  1.00 52.19           N
ATOM   1688  CA  ILE A 326     -11.065 -46.768  14.009  1.00 52.13           C
ATOM   1689  C   ILE A 326     -12.318 -47.543  14.398  1.00 53.69           C
ATOM   1690  O   ILE A 326     -12.495 -47.936  15.558  1.00 54.74           O
ATOM   1691  CB  ILE A 326     -11.356 -45.264  13.858  1.00 51.75           C
ATOM   1692  CG1 ILE A 326     -10.058 -44.458  13.932  1.00 49.67           C
ATOM   1693  CG2 ILE A 326     -12.341 -44.799  14.920  1.00 52.07           C
ATOM   1694  CD1 ILE A 326     -10.178 -43.060  13.367  1.00 49.01           C
ATOM   1695  N   GLU A 327     -13.205 -47.782  13.428  1.00 56.90           N
ATOM   1696  CA  GLU A 327     -14.442 -48.502  13.713  1.00 61.28           C
ATOM   1697  C   GLU A 327     -14.163 -49.936  14.144  1.00 65.44           C
ATOM   1698  O   GLU A 327     -14.837 -50.468  15.033  1.00 70.59           O
ATOM   1699  CB  GLU A 327     -15.361 -48.477  12.492  1.00 63.42           C
ATOM   1700  CG  GLU A 327     -16.665 -49.239  12.683  1.00 66.30           C
ATOM   1701  CD  GLU A 327     -17.743 -48.816  11.704  1.00 70.17           C
ATOM   1702  OE1 GLU A 327     -17.394 -48.327  10.609  1.00 73.11           O
ATOM   1703  OE2 GLU A 327     -18.938 -48.973  12.029  1.00 72.62           O
ATOM   1704  N   GLN A 328     -13.180 -50.586  13.519  1.00 66.90           N
ATOM   1705  CA  GLN A 328     -12.855 -51.958  13.896  1.00 66.56           C
ATOM   1706  C   GLN A 328     -12.247 -52.024  15.292  1.00 64.51           C
ATOM   1707  O   GLN A 328     -12.570 -52.927  16.072  1.00 71.32           O
ATOM   1708  CB  GLN A 328     -11.907 -52.575  12.868  1.00 71.78           C
ATOM   1709  CG  GLN A 328     -12.529 -52.791  11.496  1.00 74.39           C
ATOM   1710  CD  GLN A 328     -13.794 -53.625  11.548  1.00 75.66           C
ATOM   1711  OE1 GLN A 328     -13.740 -54.846  11.687  1.00 76.68           O
ATOM   1712  NE2 GLN A 328     -14.942 -52.967  11.430  1.00 74.87           N
ATOM   1713  N   LYS A 329     -11.369 -51.076  15.628  1.00 61.88           N
ATOM   1714  CA  LYS A 329     -10.670 -51.132  16.908  1.00 59.12           C
ATOM   1715  C   LYS A 329     -11.560 -50.705  18.070  1.00 59.74           C
ATOM   1716  O   LYS A 329     -11.462 -51.271  19.165  1.00 63.29           O
ATOM   1717  CB  LYS A 329      -9.414 -50.260  16.856  1.00 58.46           C
ATOM   1718  CG  LYS A 329      -8.448 -50.492  18.007  1.00 61.57           C
ATOM   1719  CD  LYS A 329      -7.120 -51.040  17.510  1.00 65.37           C
ATOM   1720  CE  LYS A 329      -6.267 -51.553  18.659  1.00 69.38           C
ATOM   1721  NZ  LYS A 329      -6.955 -52.624  19.431  1.00 70.62           N
ATOM   1722  N   THR A 330     -12.429 -49.714  17.861  1.00 58.95           N
ATOM   1723  CA  THR A 330     -13.189 -49.122  18.953  1.00 59.51           C
ATOM   1724  C   THR A 330     -14.691 -49.348  18.864  1.00 59.77           C
ATOM   1725  O   THR A 330     -15.402 -49.002  19.814  1.00 59.53           O
ATOM   1726  CB  THR A 330     -12.924 -47.610  19.024  1.00 59.14           C
ATOM   1727  OG1 THR A 330     -13.497 -46.969  17.877  1.00 58.60           O
ATOM   1728  CG2 THR A 330     -11.429 -47.331  19.060  1.00 59.44           C
ATOM   1729  N   THR A 331     -15.191 -49.913  17.761  1.00 59.63           N
ATOM   1730  CA  THR A 331     -16.631 -50.062  17.528  1.00 60.58           C
ATOM   1731  C   THR A 331     -17.338 -48.709  17.608  1.00 59.57           C
ATOM   1732  O   THR A 331     -18.462 -48.599  18.104  1.00 59.40           O
ATOM   1733  CB  THR A 331     -17.258 -51.070  18.496  1.00 61.61           C
ATOM   1734  OG1 THR A 331     -16.290 -52.071  18.837  1.00 61.14           O
ATOM   1735  CG2 THR A 331     -18.463 -51.748  17.855  1.00 62.71           C
ATOM   1736  N   LEU A 332     -16.667 -47.667  17.120  1.00 59.01           N
ATOM   1737  CA  LEU A 332     -17.206 -46.316  17.112  1.00 58.42           C
ATOM   1738  C   LEU A 332     -16.903 -45.665  15.771  1.00 57.57           C
ATOM   1739  O   LEU A 332     -15.833 -45.881  15.196  1.00 59.80           O
ATOM   1740  CB  LEU A 332     -16.621 -45.468  18.248  1.00 58.96           C
ATOM   1741  CG  LEU A 332     -16.809 -46.003  19.669  1.00 59.76           C
ATOM   1742  CD1 LEU A 332     -15.910 -45.259  20.639  1.00 58.04           C
ATOM   1743  CD2 LEU A 332     -18.265 -45.903  20.094  1.00 59.59           C
ATOM   1744  N   THR A 333     -17.846 -44.867  15.283  1.00 56.16           N
ATOM   1745  CA  THR A 333     -17.701 -44.201  13.998  1.00 56.22           C
ATOM   1746  C   THR A 333     -17.074 -42.823  14.169  1.00 56.18           C
ATOM   1747  O   THR A 333     -17.189 -42.189  15.221  1.00 55.57           O
ATOM   1748  CB  THR A 333     -19.055 -44.064  13.299  1.00 56.64           C
ATOM   1749  OG1 THR A 333     -19.944 -43.297  14.120  1.00 55.42           O
ATOM   1750  CG2 THR A 333     -19.663 -45.435  13.043  1.00 58.01           C
ATOM   1751  N   ALA A 334     -16.403 -42.368  13.114  1.00 56.93           N
ATOM   1752  CA  ALA A 334     -15.811 -41.041  13.078  1.00 55.42           C
ATOM   1753  C   ALA A 334     -16.090 -40.413  11.722  1.00 53.23           C
ATOM   1754  O   ALA A 334     -16.318 -41.107  10.728  1.00 54.46           O
ATOM   1755  CB  ALA A 334     -14.299 -41.084  13.344  1.00 55.39           C
ATOM   1756  N   SER A 335     -16.088 -39.084  11.693  1.00 50.82           N
ATOM   1757  CA  SER A 335     -16.197 -38.315  10.466  1.00 49.35           C
ATOM   1758  C   SER A 335     -14.869 -37.624  10.190  1.00 47.55           C
ATOM   1759  O   SER A 335     -14.047 -37.424  11.090  1.00 47.02           O
ATOM   1760  CB  SER A 335     -17.327 -37.284  10.558  1.00 49.32           C
ATOM   1761  OG  SER A 335     -18.577 -37.916  10.774  1.00 50.74           O
ATOM   1762  N   ALA A 336     -14.653 -37.274   8.925  1.00 46.91           N
ATOM   1763  CA  ALA A 336     -13.373 -36.705   8.543  1.00 47.85           C
ATOM   1764  C   ALA A 336     -13.549 -35.745   7.378  1.00 49.32           C
ATOM   1765  O   ALA A 336     -14.515 -35.821   6.614  1.00 49.96           O
ATOM   1766  CB  ALA A 336     -12.365 -37.799   8.182  1.00 46.88           C
ATOM   1767  N   GLY A 337     -12.593 -34.841   7.263  1.00 49.07           N
ATOM   1768  CA  GLY A 337     -12.561 -33.897   6.156  1.00 49.64           C
ATOM   1769  C   GLY A 337     -11.168 -33.793   5.579  1.00 50.25           C
ATOM   1770  O   GLY A 337     -10.179 -33.831   6.308  1.00 50.00           O
ATOM   1771  N   ILE A 338     -11.100 -33.661   4.257  1.00 51.27           N
ATOM   1772  CA  ILE A 338      -9.840 -33.591   3.526  1.00 53.18           C
ATOM   1773  C   ILE A 338      -9.794 -32.267   2.779  1.00 54.74           C
ATOM   1774  O   ILE A 338     -10.742 -31.921   2.065  1.00 58.20           O
ATOM   1775  CB  ILE A 338      -9.682 -34.772   2.550  1.00 54.11           C
ATOM   1776  CG1 ILE A 338     -10.082 -36.084   3.229  1.00 53.60           C
ATOM   1777  CG2 ILE A 338      -8.256 -34.848   2.030  1.00 56.24           C
ATOM   1778  CD1 ILE A 338     -10.546 -37.152   2.263  1.00 53.87           C
ATOM   1779  N   ALA A 339      -8.701 -31.531   2.941  1.00 54.63           N
ATOM   1780  CA  ALA A 339      -8.580 -30.209   2.342  1.00 55.34           C
ATOM   1781  C   ALA A 339      -7.114 -29.785   2.388  1.00 55.95           C
ATOM   1782  O   ALA A 339      -6.348 -30.298   3.205  1.00 54.38           O
ATOM   1783  CB  ALA A 339      -9.461 -29.185   3.072  1.00 55.37           C
ATOM   1784  N   PRO A 340      -6.709 -28.844   1.526  1.00 57.79           N
ATOM   1785  CA  PRO A 340      -5.301 -28.409   1.518  1.00 57.35           C
ATOM   1786  C   PRO A 340      -4.873 -27.621   2.750  1.00 56.20           C
ATOM   1787  O   PRO A 340      -3.669 -27.371   2.900  1.00 59.04           O
ATOM   1788  CB  PRO A 340      -5.206 -27.545   0.251  1.00 57.68           C
ATOM   1789  CG  PRO A 340      -6.607 -27.131  -0.041  1.00 58.57           C
ATOM   1790  CD  PRO A 340      -7.465 -28.277   0.396  1.00 58.10           C
ATOM   1791  N   ASN A 341      -5.791 -27.214   3.625  1.00 54.84           N
ATOM   1792  CA  ASN A 341      -5.419 -26.489   4.833  1.00 55.78           C
ATOM   1793  C   ASN A 341      -6.337 -26.891   5.981  1.00 54.08           C
ATOM   1794  O   ASN A 341      -7.378 -27.524   5.786  1.00 54.39           O
ATOM   1795  CB  ASN A 341      -5.444 -24.968   4.618  1.00 57.60           C
ATOM   1796  CG  ASN A 341      -6.800 -24.459   4.174  1.00 61.44           C
ATOM   1797  OD1 ASN A 341      -7.757 -24.448   4.948  1.00 63.82           O
ATOM   1798  ND2 ASN A 341      -6.885 -24.019   2.925  1.00 64.25           N
ATOM   1799  N   THR A 342      -5.927 -26.510   7.195  1.00 52.32           N
ATOM   1800  CA  THR A 342      -6.605 -26.971   8.404  1.00 52.23           C
ATOM   1801  C   THR A 342      -8.023 -26.421   8.512  1.00 54.20           C
ATOM   1802  O   THR A 342      -8.939 -27.141   8.926  1.00 54.42           O
ATOM   1803  CB  THR A 342      -5.795 -26.581   9.641  1.00 49.40           C
ATOM   1804  OG1 THR A 342      -5.405 -25.205   9.544  1.00 46.38           O
ATOM   1805  CG2 THR A 342      -4.551 -27.448   9.758  1.00 50.02           C
ATOM   1806  N   MET A 343      -8.222 -25.146   8.172  1.00 57.85           N
ATOM   1807  CA  MET A 343      -9.542 -24.535   8.314  1.00 61.37           C
ATOM   1808  C   MET A 343     -10.568 -25.221   7.418  1.00 60.25           C
ATOM   1809  O   MET A 343     -11.662 -25.597   7.868  1.00 59.89           O
ATOM   1810  CB  MET A 343      -9.448 -23.039   8.004  1.00 65.17           C
ATOM   1811  CG  MET A 343     -10.781 -22.337   7.814  1.00 68.05           C
ATOM   1812  SD  MET A 343     -11.161 -22.061   6.073  1.00 71.46           S
ATOM   1813  CE  MET A 343     -12.878 -21.569   6.172  1.00 72.68           C
ATOM   1814  N   LEU A 344     -10.220 -25.411   6.143  1.00 59.85           N
ATOM   1815  CA  LEU A 344     -11.130 -26.074   5.218  1.00 59.63           C
ATOM   1816  C   LEU A 344     -11.389 -27.516   5.636  1.00 59.70           C
ATOM   1817  O   LEU A 344     -12.515 -28.008   5.517  1.00 58.72           O
ATOM   1818  CB  LEU A 344     -10.568 -26.017   3.798  1.00 58.57           C
ATOM   1819  CG  LEU A 344     -10.518 -24.668   3.082  1.00 57.46           C
ATOM   1820  CD1 LEU A 344      -9.873 -24.826   1.714  1.00 56.99           C
ATOM   1821  CD2 LEU A 344     -11.910 -24.076   2.953  1.00 58.24           C
ATOM   1822  N   ALA A 345     -10.358 -28.213   6.123  1.00 58.10           N
ATOM   1823  CA  ALA A 345     -10.540 -29.595   6.565  1.00 54.83           C
ATOM   1824  C   ALA A 345     -11.471 -29.675   7.769  1.00 53.52           C
ATOM   1825  O   ALA A 345     -12.316 -30.576   7.855  1.00 54.08           O
ATOM   1826  CB  ALA A 345      -9.185 -30.223   6.890  1.00 54.26           C
ATOM   1827  N   LYS A 346     -11.321 -28.745   8.715  1.00 52.97           N
ATOM   1828  CA  LYS A 346     -12.209 -28.708   9.871  1.00 55.21           C
ATOM   1829  C   LYS A 346     -13.647 -28.452   9.444  1.00 53.53           C
ATOM   1830  O   LYS A 346     -14.581 -29.056   9.985  1.00 52.57           O
ATOM   1831  CB  LYS A 346     -11.740 -27.640  10.860  1.00 59.42           C
ATOM   1832  CG  LYS A 346     -12.709 -27.377  12.002  1.00 63.90           C
ATOM   1833  CD  LYS A 346     -12.281 -28.102  13.266  1.00 68.26           C
ATOM   1834  CE  LYS A 346     -12.986 -27.544  14.491  1.00 73.23           C
ATOM   1835  NZ  LYS A 346     -14.409 -27.976  14.558  1.00 76.80           N
ATOM   1836  N   VAL A 347     -13.846 -27.556   8.475  1.00 55.57           N
ATOM   1837  CA  VAL A 347     -15.195 -27.326   7.961  1.00 57.44           C
ATOM   1838  C   VAL A 347     -15.733 -28.584   7.282  1.00 59.55           C
ATOM   1839  O   VAL A 347     -16.900 -28.955   7.462  1.00 60.18           O
ATOM   1840  CB  VAL A 347     -15.211 -26.116   7.010  1.00 57.20           C
ATOM   1841  CG1 VAL A 347     -16.586 -25.952   6.382  1.00 58.28           C
ATOM   1842  CG2 VAL A 347     -14.814 -24.853   7.757  1.00 56.83           C
ATOM   1843  N   CYS A 348     -14.889 -29.261   6.498  1.00 61.50           N
ATOM   1844  CA  CYS A 348     -15.329 -30.428   5.738  1.00 60.17           C
ATOM   1845  C   CYS A 348     -15.727 -31.580   6.650  1.00 57.68           C
ATOM   1846  O   CYS A 348     -16.677 -32.314   6.351  1.00 58.97           O
ATOM   1847  CB  CYS A 348     -14.227 -30.876   4.780  1.00 60.54           C
ATOM   1848  SG  CYS A 348     -13.977 -29.788   3.370  1.00 63.75           S
ATOM   1849  N   SER A 349     -15.001 -31.767   7.756  1.00 55.36           N
ATOM   1850  CA  SER A 349     -15.288 -32.887   8.648  1.00 56.50           C
ATOM   1851  C   SER A 349     -16.708 -32.845   9.199  1.00 59.33           C
ATOM   1852  O   SER A 349     -17.247 -33.893   9.573  1.00 61.75           O
ATOM   1853  CB  SER A 349     -14.284 -32.913   9.800  1.00 57.04           C
ATOM   1854  OG  SER A 349     -14.664 -32.015  10.828  1.00 56.23           O
ATOM   1855  N   ASP A 350     -17.323 -31.665   9.256  1.00 62.77           N
ATOM   1856  CA  ASP A 350     -18.690 -31.515   9.736  1.00 65.44           C
ATOM   1857  C   ASP A 350     -19.735 -31.652   8.635  1.00 65.76           C
ATOM   1858  O   ASP A 350     -20.927 -31.747   8.945  1.00 69.08           O
ATOM   1859  CB  ASP A 350     -18.850 -30.151  10.420  1.00 69.49           C
ATOM   1860  CG  ASP A 350     -20.060 -30.091  11.330  1.00 74.63           C
ATOM   1861  OD1 ASP A 350     -20.041 -30.748  12.392  1.00 75.17           O
ATOM   1862  OD2 ASP A 350     -21.029 -29.382  10.985  1.00 80.04           O
ATOM   1863  N   LYS A 351     -19.321 -31.677   7.365  1.00 66.04           N
ATOM   1864  CA  LYS A 351     -20.284 -31.632   6.267  1.00 65.04           C
ATOM   1865  C   LYS A 351     -21.102 -32.916   6.183  1.00 62.10           C
ATOM   1866  O   LYS A 351     -22.335 -32.872   6.094  1.00 62.07           O
ATOM   1867  CB  LYS A 351     -19.559 -31.370   4.947  1.00 68.51           C
ATOM   1868  CG  LYS A 351     -20.484 -31.237   3.749  1.00 73.26           C
ATOM   1869  CD  LYS A 351     -20.005 -30.152   2.800  1.00 76.86           C
ATOM   1870  CE  LYS A 351     -20.825 -30.135   1.521  1.00 77.98           C
ATOM   1871  NZ  LYS A 351     -22.228 -29.701   1.767  1.00 78.37           N
ATOM   1872  N   ASN A 352     -20.438 -34.069   6.211  1.00 61.39           N
ATOM   1873  CA  ASN A 352     -21.098 -35.363   6.075  1.00 60.47           C
ATOM   1874  C   ASN A 352     -21.099 -36.128   7.395  1.00 62.23           C
ATOM   1875  O   ASN A 352     -20.981 -37.354   7.427  1.00 64.06           O
ATOM   1876  CB  ASN A 352     -20.446 -36.186   4.967  1.00 59.64           C
ATOM   1877  CG  ASN A 352     -20.808 -35.683   3.581  1.00 61.07           C
ATOM   1878  OD1 ASN A 352     -21.706 -34.854   3.425  1.00 62.38           O
ATOM   1879  ND2 ASN A 352     -20.110 -36.181   2.568  1.00 61.82           N
ATOM   1880  N   LYS A 353     -21.224 -35.399   8.498  1.00 62.08           N
ATOM   1881  CA  LYS A 353     -21.350 -35.963   9.833  1.00 63.82           C
ATOM   1882  C   LYS A 353     -22.768 -36.497  10.044  1.00 66.19           C
ATOM   1883  O   LYS A 353     -23.739 -35.844   9.654  1.00 69.95           O
ATOM   1884  CB  LYS A 353     -21.032 -34.901  10.885  1.00 67.11           C
ATOM   1885  CG  LYS A 353     -20.636 -35.443  12.244  1.00 70.83           C
ATOM   1886  CD  LYS A 353     -20.051 -34.350  13.118  1.00 73.86           C
ATOM   1887  CE  LYS A 353     -18.543 -34.490  13.231  1.00 76.37           C
ATOM   1888  NZ  LYS A 353     -18.159 -35.720  13.976  1.00 76.46           N
ATOM   1889  N   PRO A 354     -22.923 -37.678  10.666  1.00 65.05           N
ATOM   1890  CA  PRO A 354     -21.866 -38.560  11.169  1.00 65.41           C
ATOM   1891  C   PRO A 354     -21.472 -39.673  10.200  1.00 65.61           C
ATOM   1892  O   PRO A 354     -22.200 -39.946   9.245  1.00 66.76           O
ATOM   1893  CB  PRO A 354     -22.497 -39.152  12.429  1.00 66.59           C
ATOM   1894  CG  PRO A 354     -23.967 -39.211  12.109  1.00 65.80           C
ATOM   1895  CD  PRO A 354     -24.259 -38.170  11.045  1.00 64.56           C
ATOM   1896  N   ASN A 355     -20.325 -40.304  10.465  1.00 66.62           N
ATOM   1897  CA  ASN A 355     -19.855 -41.467   9.709  1.00 66.20           C
ATOM   1898  C   ASN A 355     -19.754 -41.161   8.214  1.00 63.73           C
ATOM   1899  O   ASN A 355     -20.257 -41.903   7.368  1.00 62.94           O
ATOM   1900  CB  ASN A 355     -20.754 -42.680   9.962  1.00 66.66           C
ATOM   1901  CG  ASN A 355     -20.052 -43.995   9.686  1.00 66.91           C
ATOM   1902  OD1 ASN A 355     -18.840 -44.032   9.471  1.00 66.58           O
ATOM   1903  ND2 ASN A 355     -20.811 -45.084   9.691  1.00 68.07           N
ATOM   1904  N   GLY A 356     -19.088 -40.052   7.891  1.00 63.23           N
ATOM   1905  CA  GLY A 356     -18.942 -39.646   6.508  1.00 64.28           C
ATOM   1906  C   GLY A 356     -17.690 -38.822   6.301  1.00 63.24           C
ATOM   1907  O   GLY A 356     -17.032 -38.393   7.252  1.00 65.17           O
ATOM   1908  N   GLN A 357     -17.374 -38.598   5.028  1.00 62.08           N
ATOM   1909  CA  GLN A 357     -16.186 -37.863   4.624  1.00 60.83           C
ATOM   1910  C   GLN A 357     -16.564 -36.766   3.641  1.00 61.89           C
ATOM   1911  O   GLN A 357     -17.670 -36.737   3.094  1.00 62.82           O
ATOM   1912  CB  GLN A 357     -15.144 -38.784   3.975  1.00 59.97           C
ATOM   1913  CG  GLN A 357     -14.469 -39.745   4.921  1.00 59.01           C
ATOM   1914  CD  GLN A 357     -13.635 -40.773   4.190  1.00 54.99           C
ATOM   1915  OE1 GLN A 357     -13.327 -41.833   4.729  1.00 59.41           O
ATOM   1916  NE2 GLN A 357     -13.259 -40.461   2.954  1.00 52.86           N
ATOM   1917  N   TYR A 358     -15.619 -35.855   3.426  1.00 61.46           N
ATOM   1918  CA  TYR A 358     -15.695 -34.902   2.330  1.00 62.49           C
ATOM   1919  C   TYR A 358     -14.288 -34.416   2.024  1.00 59.65           C
ATOM   1920  O   TYR A 358     -13.479 -34.229   2.937  1.00 60.26           O
ATOM   1921  CB  TYR A 358     -16.606 -33.712   2.653  1.00 65.46           C
ATOM   1922  CG  TYR A 358     -16.867 -32.838   1.448  1.00 70.00           C
ATOM   1923  CD1 TYR A 358     -17.908 -33.123   0.574  1.00 75.47           C
ATOM   1924  CD2 TYR A 358     -16.060 -31.742   1.172  1.00 74.16           C
ATOM   1925  CE1 TYR A 358     -18.145 -32.333  -0.534  1.00 81.71           C
ATOM   1926  CE2 TYR A 358     -16.289 -30.948   0.065  1.00 79.63           C
ATOM   1927  CZ  TYR A 358     -17.334 -31.247  -0.784  1.00 80.10           C
ATOM   1928  OH  TYR A 358     -17.567 -30.458  -1.887  1.00 77.16           O
ATOM   1929  N   GLN A 359     -14.003 -34.216   0.740  1.00 57.88           N
ATOM   1930  CA  GLN A 359     -12.704 -33.725   0.304  1.00 57.78           C
ATOM   1931  C   GLN A 359     -12.888 -32.507  -0.586  1.00 60.60           C
ATOM   1932  O   GLN A 359     -13.700 -32.528  -1.516  1.00 62.21           O
ATOM   1933  CB  GLN A 359     -11.917 -34.802  -0.451  1.00 57.13           C
ATOM   1934  CG  GLN A 359     -10.656 -34.267  -1.119  1.00 57.53           C
ATOM   1935  CD  GLN A 359      -9.848 -35.344  -1.813  1.00 61.88           C
ATOM   1936  OE1 GLN A 359     -10.400 -36.216  -2.484  1.00 63.37           O
ATOM   1937  NE2 GLN A 359      -8.530 -35.286  -1.659  1.00 62.52           N
ATOM   1938  N   ILE A 360     -12.138 -31.449  -0.293  1.00 57.54           N
ATOM   1939  CA  ILE A 360     -11.967 -30.335  -1.216  1.00 54.23           C
ATOM   1940  C   ILE A 360     -10.708 -30.626  -2.023  1.00 54.89           C
ATOM   1941  O   ILE A 360      -9.603 -30.655  -1.475  1.00 55.31           O
ATOM   1942  CB  ILE A 360     -11.860 -28.994  -0.481  1.00 55.38           C
ATOM   1943  CG1 ILE A 360     -13.200 -28.610   0.145  1.00 54.86           C
ATOM   1944  CG2 ILE A 360     -11.401 -27.902  -1.433  1.00 55.98           C
ATOM   1945  CD1 ILE A 360     -13.134 -27.339   0.963  1.00 54.08           C
ATOM   1946  N   LEU A 361     -10.875 -30.855  -3.322  1.00 56.18           N
ATOM   1947  CA  LEU A 361      -9.745 -31.208  -4.164  1.00 58.91           C
ATOM   1948  C   LEU A 361      -8.756 -30.043  -4.237  1.00 60.81           C
ATOM   1949  O   LEU A 361      -9.153 -28.876  -4.184  1.00 63.69           O
ATOM   1950  CB  LEU A 361     -10.221 -31.591  -5.562  1.00 60.73           C
ATOM   1951  CG  LEU A 361     -10.805 -33.002  -5.678  1.00 61.36           C
ATOM   1952  CD1 LEU A 361     -11.695 -33.124  -6.905  1.00 60.77           C
ATOM   1953  CD2 LEU A 361      -9.698 -34.047  -5.706  1.00 60.78           C
ATOM   1954  N   PRO A 362      -7.454 -30.335  -4.352  1.00 63.38           N
ATOM   1955  CA  PRO A 362      -6.426 -29.282  -4.258  1.00 66.33           C
ATOM   1956  C   PRO A 362      -6.337 -28.415  -5.511  1.00 68.79           C
ATOM   1957  O   PRO A 362      -5.283 -28.288  -6.142  1.00 69.37           O
ATOM   1958  CB  PRO A 362      -5.149 -30.096  -4.014  1.00 65.39           C
ATOM   1959  CG  PRO A 362      -5.397 -31.382  -4.712  1.00 64.88           C
ATOM   1960  CD  PRO A 362      -6.861 -31.673  -4.533  1.00 63.05           C
ATOM   1961  N   ASN A 363      -7.458 -27.800  -5.879  1.00 73.43           N
ATOM   1962  CA  ASN A 363      -7.492 -26.813  -6.947  1.00 74.26           C
ATOM   1963  C   ASN A 363      -8.273 -25.595  -6.475  1.00 76.04           C
ATOM   1964  O   ASN A 363      -9.199 -25.705  -5.668  1.00 71.67           O
ATOM   1965  CB  ASN A 363      -8.102 -27.384  -8.241  1.00 71.63           C
ATOM   1966  CG  ASN A 363      -9.572 -27.722  -8.098  1.00 71.23           C
ATOM   1967  OD1 ASN A 363     -10.437 -26.857  -8.241  1.00 71.21           O
ATOM   1968  ND2 ASN A 363      -9.865 -28.989  -7.829  1.00 71.51           N
ATOM   1969  N   ARG A 364      -7.881 -24.427  -6.992  1.00 76.86           N
ATOM   1970  CA  ARG A 364      -8.433 -23.166  -6.505  1.00 75.81           C
ATOM   1971  C   ARG A 364      -9.934 -23.072  -6.760  1.00 72.19           C
ATOM   1972  O   ARG A 364     -10.684 -22.558  -5.919  1.00 67.83           O
ATOM   1973  CB  ARG A 364      -7.701 -21.997  -7.165  1.00 79.35           C
ATOM   1974  CG  ARG A 364      -7.904 -20.656  -6.483  1.00 81.90           C
ATOM   1975  CD  ARG A 364      -7.429 -19.518  -7.374  1.00 82.57           C
ATOM   1976  NE  ARG A 364      -7.669 -18.211  -6.774  1.00 79.77           N
ATOM   1977  CZ  ARG A 364      -8.837 -17.584  -6.789  1.00 77.30           C
ATOM   1978  NH1 ARG A 364      -9.902 -18.117  -7.366  1.00 78.35           N
ATOM   1979  NH2 ARG A 364      -8.940 -16.391  -6.209  1.00 75.35           N
ATOM   1980  N   GLN A 365     -10.387 -23.555  -7.920  1.00 72.20           N
ATOM   1981  CA  GLN A 365     -11.798 -23.435  -8.275  1.00 77.23           C
ATOM   1982  C   GLN A 365     -12.687 -24.208  -7.308  1.00 75.01           C
ATOM   1983  O   GLN A 365     -13.754 -23.723  -6.917  1.00 71.61           O
ATOM   1984  CB  GLN A 365     -12.020 -23.913  -9.709  1.00 82.71           C
ATOM   1985  CG  GLN A 365     -13.350 -23.482 -10.309  1.00 88.25           C
ATOM   1986  CD  GLN A 365     -13.634 -22.006 -10.104  1.00 91.62           C
ATOM   1987  OE1 GLN A 365     -12.787 -21.154 -10.373  1.00 93.96           O
ATOM   1988  NE2 GLN A 365     -14.835 -21.695  -9.629  1.00 91.93           N
ATOM   1989  N   ALA A 366     -12.270 -25.415  -6.918  1.00 74.75           N
ATOM   1990  CA  ALA A 366     -13.054 -26.190  -5.959  1.00 73.46           C
ATOM   1991  C   ALA A 366     -13.107 -25.498  -4.603  1.00 69.25           C
ATOM   1992  O   ALA A 366     -14.153 -25.489  -3.940  1.00 63.14           O
ATOM   1993  CB  ALA A 366     -12.476 -27.599  -5.822  1.00 75.74           C
ATOM   1994  N   VAL A 367     -11.985 -24.916  -4.174  1.00 67.06           N
ATOM   1995  CA  VAL A 367     -11.957 -24.173  -2.917  1.00 64.22           C
ATOM   1996  C   VAL A 367     -12.953 -23.022  -2.963  1.00 64.70           C
ATOM   1997  O   VAL A 367     -13.738 -22.815  -2.030  1.00 62.75           O
ATOM   1998  CB  VAL A 367     -10.531 -23.670  -2.624  1.00 62.82           C
ATOM   1999  CG1 VAL A 367     -10.527 -22.746  -1.415  1.00 63.91           C
ATOM   2000  CG2 VAL A 367      -9.582 -24.841  -2.416  1.00 63.63           C
ATOM   2001  N   MET A 368     -12.943 -22.264  -4.063  1.00 67.09           N
ATOM   2002  CA  MET A 368     -13.860 -21.135  -4.189  1.00 67.65           C
ATOM   2003  C   MET A 368     -15.312 -21.599  -4.236  1.00 68.56           C
ATOM   2004  O   MET A 368     -16.194 -20.960  -3.649  1.00 67.53           O
ATOM   2005  CB  MET A 368     -13.514 -20.317  -5.432  1.00 70.35           C
ATOM   2006  CG  MET A 368     -12.262 -19.471  -5.281  1.00 73.18           C
ATOM   2007  SD  MET A 368     -12.210 -18.590  -3.708  1.00 79.14           S
ATOM   2008  CE  MET A 368     -10.444 -18.504  -3.429  1.00 78.70           C
ATOM   2009  N   ASP A 369     -15.581 -22.705  -4.936  1.00 70.80           N
ATOM   2010  CA  ASP A 369     -16.944 -23.222  -5.013  1.00 71.42           C
ATOM   2011  C   ASP A 369     -17.454 -23.641  -3.641  1.00 71.53           C
ATOM   2012  O   ASP A 369     -18.609 -23.369  -3.290  1.00 72.44           O
ATOM   2013  CB  ASP A 369     -17.003 -24.399  -5.987  1.00 73.80           C
ATOM   2014  CG  ASP A 369     -16.977 -23.959  -7.437  1.00 76.73           C
ATOM   2015  OD1 ASP A 369     -16.610 -22.795  -7.700  1.00 82.75           O
ATOM   2016  OD2 ASP A 369     -17.323 -24.778  -8.314  1.00 76.58           O
ATOM   2017  N   PHE A 370     -16.610 -24.311  -2.854  1.00 71.10           N
ATOM   2018  CA  PHE A 370     -17.000 -24.677  -1.496  1.00 68.00           C
ATOM   2019  C   PHE A 370     -17.211 -23.440  -0.631  1.00 66.97           C
ATOM   2020  O   PHE A 370     -18.149 -23.385   0.174  1.00 66.09           O
ATOM   2021  CB  PHE A 370     -15.941 -25.592  -0.879  1.00 66.80           C
ATOM   2022  CG  PHE A 370     -16.363 -26.225   0.417  1.00 65.50           C
ATOM   2023  CD1 PHE A 370     -16.125 -25.591   1.625  1.00 66.86           C
ATOM   2024  CD2 PHE A 370     -16.988 -27.461   0.427  1.00 65.79           C
ATOM   2025  CE1 PHE A 370     -16.508 -26.173   2.818  1.00 67.88           C
ATOM   2026  CE2 PHE A 370     -17.374 -28.048   1.617  1.00 68.07           C
ATOM   2027  CZ  PHE A 370     -17.133 -27.404   2.813  1.00 70.28           C
ATOM   2028  N   ILE A 371     -16.344 -22.437  -0.784  1.00 69.46           N
ATOM   2029  CA  ILE A 371     -16.385 -21.254   0.070  1.00 71.57           C
ATOM   2030  C   ILE A 371     -17.598 -20.379  -0.239  1.00 71.29           C
ATOM   2031  O   ILE A 371     -18.151 -19.736   0.664  1.00 69.12           O
ATOM   2032  CB  ILE A 371     -15.058 -20.482  -0.076  1.00 74.93           C
ATOM   2033  CG1 ILE A 371     -13.963 -21.143   0.766  1.00 77.67           C
ATOM   2034  CG2 ILE A 371     -15.213 -19.019   0.304  1.00 76.88           C
ATOM   2035  CD1 ILE A 371     -14.325 -21.302   2.226  1.00 79.49           C
ATOM   2036  N   LYS A 372     -18.049 -20.368  -1.499  1.00 74.73           N
ATOM   2037  CA  LYS A 372     -18.991 -19.374  -2.014  1.00 78.11           C
ATOM   2038  C   LYS A 372     -20.165 -19.081  -1.081  1.00 76.43           C
ATOM   2039  O   LYS A 372     -20.345 -17.944  -0.630  1.00 78.90           O
ATOM   2040  CB  LYS A 372     -19.509 -19.835  -3.381  1.00 84.71           C
ATOM   2041  CG  LYS A 372     -20.353 -18.798  -4.106  1.00 92.58           C
ATOM   2042  CD  LYS A 372     -20.682 -19.243  -5.521  1.00 98.30           C
ATOM   2043  CE  LYS A 372     -21.839 -18.443  -6.098  1.00101.48           C
ATOM   2044  NZ  LYS A 372     -23.141 -18.830  -5.487  1.00102.63           N
ATOM   2045  N   ASP A 373     -20.979 -20.094  -0.783  1.00 75.97           N
ATOM   2046  CA  ASP A 373     -22.176 -19.913   0.031  1.00 77.92           C
ATOM   2047  C   ASP A 373     -22.009 -20.463   1.444  1.00 74.44           C
ATOM   2048  O   ASP A 373     -23.006 -20.728   2.124  1.00 73.81           O
ATOM   2049  CB  ASP A 373     -23.383 -20.558  -0.650  1.00 79.10           C
ATOM   2050  CG  ASP A 373     -23.784 -19.841  -1.925  1.00 80.74           C
ATOM   2051  OD1 ASP A 373     -24.427 -18.774  -1.832  1.00 79.79           O
ATOM   2052  OD2 ASP A 373     -23.456 -20.345  -3.019  1.00 83.14           O
ATOM   2053  N   LEU A 374     -20.775 -20.636   1.898  1.00 70.89           N
ATOM   2054  CA  LEU A 374     -20.525 -21.204   3.217  1.00 67.31           C
ATOM   2055  C   LEU A 374     -20.772 -20.157   4.296  1.00 63.45           C
ATOM   2056  O   LEU A 374     -20.150 -19.089   4.260  1.00 60.96           O
ATOM   2057  CB  LEU A 374     -19.096 -21.723   3.305  1.00 67.68           C
ATOM   2058  CG  LEU A 374     -18.592 -22.159   4.681  1.00 65.62           C
ATOM   2059  CD1 LEU A 374     -19.333 -23.399   5.154  1.00 66.11           C
ATOM   2060  CD2 LEU A 374     -17.092 -22.408   4.642  1.00 63.03           C
ATOM   2061  N   PRO A 375     -21.666 -20.407   5.253  1.00 61.53           N
ATOM   2062  CA  PRO A 375     -21.841 -19.460   6.361  1.00 63.88           C
ATOM   2063  C   PRO A 375     -20.558 -19.315   7.168  1.00 64.62           C
ATOM   2064  O   PRO A 375     -19.822 -20.281   7.380  1.00 62.74           O
ATOM   2065  CB  PRO A 375     -22.964 -20.089   7.194  1.00 63.44           C
ATOM   2066  CG  PRO A 375     -23.676 -21.006   6.250  1.00 62.98           C
ATOM   2067  CD  PRO A 375     -22.622 -21.524   5.320  1.00 61.91           C
ATOM   2068  N   ILE A 376     -20.297 -18.086   7.623  1.00 65.63           N
ATOM   2069  CA  ILE A 376     -19.068 -17.806   8.357  1.00 64.21           C
ATOM   2070  C   ILE A 376     -19.037 -18.503   9.710  1.00 65.48           C
ATOM   2071  O   ILE A 376     -17.953 -18.714  10.267  1.00 63.94           O
ATOM   2072  CB  ILE A 376     -18.878 -16.287   8.529  1.00 63.98           C
ATOM   2073  CG1 ILE A 376     -20.206 -15.614   8.887  1.00 65.23           C
ATOM   2074  CG2 ILE A 376     -18.295 -15.677   7.264  1.00 62.78           C
ATOM   2075  CD1 ILE A 376     -20.416 -15.408  10.370  1.00 67.08           C
ATOM   2076  N   ARG A 377     -20.200 -18.868  10.255  1.00 67.31           N
ATOM   2077  CA  ARG A 377     -20.242 -19.504  11.568  1.00 67.46           C
ATOM   2078  C   ARG A 377     -19.532 -20.852  11.569  1.00 65.35           C
ATOM   2079  O   ARG A 377     -18.916 -21.228  12.574  1.00 72.91           O
ATOM   2080  CB  ARG A 377     -21.693 -19.668  12.022  1.00 66.74           C
ATOM   2081  CG  ARG A 377     -21.849 -20.173  13.445  1.00 69.14           C
ATOM   2082  CD  ARG A 377     -21.352 -19.150  14.453  1.00 69.61           C
ATOM   2083  NE  ARG A 377     -22.030 -19.278  15.737  1.00 70.37           N
ATOM   2084  CZ  ARG A 377     -21.709 -20.167  16.668  1.00 72.99           C
ATOM   2085  NH1 ARG A 377     -20.718 -21.026  16.491  1.00 75.72           N
ATOM   2086  NH2 ARG A 377     -22.399 -20.195  17.804  1.00 71.62           N
ATOM   2087  N   LYS A 378     -19.600 -21.589  10.458  1.00 59.51           N
ATOM   2088  CA  LYS A 378     -19.008 -22.921  10.398  1.00 60.40           C
ATOM   2089  C   LYS A 378     -17.492 -22.897  10.540  1.00 56.52           C
ATOM   2090  O   LYS A 378     -16.894 -23.933  10.849  1.00 58.29           O
ATOM   2091  CB  LYS A 378     -19.394 -23.606   9.085  1.00 63.32           C
ATOM   2092  CG  LYS A 378     -20.891 -23.685   8.844  1.00 66.23           C
ATOM   2093  CD  LYS A 378     -21.534 -24.744   9.723  1.00 71.51           C
ATOM   2094  CE  LYS A 378     -22.954 -25.046   9.275  1.00 77.13           C
ATOM   2095  NZ  LYS A 378     -22.983 -25.789   7.985  1.00 80.42           N
ATOM   2096  N   VAL A 379     -16.857 -21.745  10.320  1.00 53.82           N
ATOM   2097  CA  VAL A 379     -15.408 -21.654  10.435  1.00 53.26           C
ATOM   2098  C   VAL A 379     -15.006 -21.663  11.904  1.00 56.49           C
ATOM   2099  O   VAL A 379     -15.665 -21.048  12.754  1.00 58.50           O
ATOM   2100  CB  VAL A 379     -14.894 -20.389   9.727  1.00 50.02           C
ATOM   2101  CG1 VAL A 379     -13.376 -20.405   9.646  1.00 49.44           C
ATOM   2102  CG2 VAL A 379     -15.509 -20.270   8.342  1.00 50.04           C
ATOM   2103  N   SER A 380     -13.919 -22.367  12.210  1.00 60.32           N
ATOM   2104  CA  SER A 380     -13.392 -22.390  13.569  1.00 62.30           C
ATOM   2105  C   SER A 380     -12.778 -21.035  13.901  1.00 62.30           C
ATOM   2106  O   SER A 380     -11.833 -20.594  13.238  1.00 62.96           O
ATOM   2107  CB  SER A 380     -12.358 -23.503  13.719  1.00 64.11           C
ATOM   2108  OG  SER A 380     -11.885 -23.583  15.052  1.00 66.07           O
ATOM   2109  N   GLY A 381     -13.312 -20.379  14.926  1.00 60.30           N
ATOM   2110  CA  GLY A 381     -12.900 -19.043  15.314  1.00 60.57           C
ATOM   2111  C   GLY A 381     -13.983 -17.996  15.177  1.00 58.41           C
ATOM   2112  O   GLY A 381     -13.877 -16.925  15.792  1.00 61.66           O
ATOM   2113  N   ILE A 382     -15.020 -18.263  14.390  1.00 55.74           N
ATOM   2114  CA  ILE A 382     -16.169 -17.375  14.263  1.00 56.08           C
ATOM   2115  C   ILE A 382     -17.276 -17.938  15.144  1.00 55.52           C
ATOM   2116  O   ILE A 382     -17.894 -18.954  14.809  1.00 61.90           O
ATOM   2117  CB  ILE A 382     -16.628 -17.243  12.805  1.00 57.65           C
ATOM   2118  CG1 ILE A 382     -15.433 -16.975  11.888  1.00 58.20           C
ATOM   2119  CG2 ILE A 382     -17.670 -16.142  12.674  1.00 58.18           C
ATOM   2120  CD1 ILE A 382     -14.868 -15.579  12.012  1.00 59.08           C
ATOM   2121  N   GLY A 383     -17.527 -17.283  16.273  1.00 55.01           N
ATOM   2122  CA  GLY A 383     -18.534 -17.710  17.216  1.00 56.30           C
ATOM   2123  C   GLY A 383     -19.819 -16.917  17.093  1.00 57.49           C
ATOM   2124  O   GLY A 383     -20.088 -16.265  16.078  1.00 57.41           O
ATOM   2125  N   LYS A 384     -20.629 -16.977  18.154  1.00 61.12           N
ATOM   2126  CA  LYS A 384     -21.931 -16.317  18.133  1.00 62.43           C
ATOM   2127  C   LYS A 384     -21.793 -14.801  18.036  1.00 64.79           C
ATOM   2128  O   LYS A 384     -22.515 -14.153  17.268  1.00 65.55           O
ATOM   2129  CB  LYS A 384     -22.730 -16.703  19.377  1.00 59.59           C
ATOM   2130  N   VAL A 385     -20.868 -14.220  18.804  1.00 66.05           N
ATOM   2131  CA  VAL A 385     -20.737 -12.765  18.844  1.00 64.22           C
ATOM   2132  C   VAL A 385     -20.256 -12.232  17.500  1.00 60.67           C
ATOM   2133  O   VAL A 385     -20.810 -11.263  16.964  1.00 64.11           O
ATOM   2134  CB  VAL A 385     -19.797 -12.344  19.987  1.00 64.41           C
ATOM   2135  CG1 VAL A 385     -19.457 -10.865  19.877  1.00 65.95           C
ATOM   2136  CG2 VAL A 385     -20.429 -12.653  21.335  1.00 64.58           C
ATOM   2137  N   THR A 386     -19.212 -12.849  16.941  1.00 56.11           N
ATOM   2138  CA  THR A 386     -18.709 -12.415  15.642  1.00 56.27           C
ATOM   2139  C   THR A 386     -19.759 -12.614  14.558  1.00 57.14           C
ATOM   2140  O   THR A 386     -19.901 -11.775  13.660  1.00 55.85           O
ATOM   2141  CB  THR A 386     -17.425 -13.168  15.290  1.00 56.73           C
ATOM   2142  OG1 THR A 386     -16.490 -13.054  16.371  1.00 58.22           O
ATOM   2143  CG2 THR A 386     -16.798 -12.597  14.025  1.00 57.03           C
ATOM   2144  N   GLU A 387     -20.506 -13.719  14.627  1.00 60.79           N
ATOM   2145  CA  GLU A 387     -21.564 -13.957  13.651  1.00 61.89           C
ATOM   2146  C   GLU A 387     -22.621 -12.863  13.712  1.00 62.17           C
ATOM   2147  O   GLU A 387     -23.037 -12.333  12.678  1.00 66.12           O
ATOM   2148  CB  GLU A 387     -22.197 -15.330  13.879  1.00 62.25           C
ATOM   2149  CG  GLU A 387     -23.259 -15.691  12.853  1.00 64.04           C
ATOM   2150  CD  GLU A 387     -24.015 -16.955  13.211  1.00 63.58           C
ATOM   2151  OE1 GLU A 387     -24.078 -17.293  14.412  1.00 61.31           O
ATOM   2152  OE2 GLU A 387     -24.548 -17.610  12.291  1.00 66.45           O
ATOM   2153  N   LYS A 388     -23.062 -12.503  14.921  1.00 64.02           N
ATOM   2154  CA  LYS A 388     -24.066 -11.449  15.052  1.00 67.89           C
ATOM   2155  C   LYS A 388     -23.529 -10.108  14.565  1.00 67.97           C
ATOM   2156  O   LYS A 388     -24.223  -9.372  13.848  1.00 68.06           O
ATOM   2157  CB  LYS A 388     -24.532 -11.347  16.505  1.00 70.44           C
ATOM   2158  CG  LYS A 388     -25.883 -10.668  16.681  1.00 74.83           C
ATOM   2159  CD  LYS A 388     -26.348 -10.723  18.129  1.00 77.22           C
ATOM   2160  CE  LYS A 388     -27.631  -9.930  18.329  1.00 79.64           C
ATOM   2161  NZ  LYS A 388     -27.955  -9.744  19.771  1.00 80.92           N
ATOM   2162  N   MET A 389     -22.287  -9.778  14.934  1.00 69.58           N
ATOM   2163  CA  MET A 389     -21.708  -8.500  14.533  1.00 71.42           C
ATOM   2164  C   MET A 389     -21.576  -8.401  13.019  1.00 70.56           C
ATOM   2165  O   MET A 389     -21.909  -7.369  12.425  1.00 73.35           O
ATOM   2166  CB  MET A 389     -20.347  -8.307  15.203  1.00 74.09           C
ATOM   2167  CG  MET A 389     -20.423  -7.987  16.688  1.00 77.36           C
ATOM   2168  SD  MET A 389     -18.999  -7.047  17.271  1.00 82.08           S
ATOM   2169  CE  MET A 389     -17.659  -8.153  16.835  1.00 82.23           C
ATOM   2170  N   LEU A 390     -21.097  -9.468  12.373  1.00 70.74           N
ATOM   2171  CA  LEU A 390     -20.958  -9.449  10.921  1.00 70.14           C
ATOM   2172  C   LEU A 390     -22.313  -9.498  10.226  1.00 68.95           C
ATOM   2173  O   LEU A 390     -22.466  -8.936   9.135  1.00 64.54           O
ATOM   2174  CB  LEU A 390     -20.075 -10.610  10.464  1.00 70.64           C
ATOM   2175  CG  LEU A 390     -18.606 -10.521  10.883  1.00 72.65           C
ATOM   2176  CD1 LEU A 390     -17.825 -11.729  10.390  1.00 73.62           C
ATOM   2177  CD2 LEU A 390     -17.982  -9.232  10.374  1.00 74.51           C
ATOM   2178  N   LYS A 391     -23.301 -10.160  10.833  1.00 69.62           N
ATOM   2179  CA  LYS A 391     -24.645 -10.172  10.268  1.00 72.66           C
ATOM   2180  C   LYS A 391     -25.262  -8.782  10.296  1.00 74.68           C
ATOM   2181  O   LYS A 391     -26.009  -8.411   9.383  1.00 77.78           O
ATOM   2182  CB  LYS A 391     -25.521 -11.168  11.028  1.00 74.26           C
ATOM   2183  CG  LYS A 391     -26.885 -11.400  10.403  1.00 78.55           C
ATOM   2184  CD  LYS A 391     -27.729 -12.332  11.255  1.00 82.22           C
ATOM   2185  CE  LYS A 391     -29.145 -12.439  10.715  1.00 87.45           C
ATOM   2186  NZ  LYS A 391     -29.969 -13.392  11.507  1.00 92.38           N
ATOM   2187  N   ALA A 392     -24.964  -7.999  11.337  1.00 77.25           N
ATOM   2188  CA  ALA A 392     -25.418  -6.613  11.367  1.00 78.49           C
ATOM   2189  C   ALA A 392     -24.865  -5.805  10.199  1.00 77.68           C
ATOM   2190  O   ALA A 392     -25.459  -4.786   9.828  1.00 81.91           O
ATOM   2191  CB  ALA A 392     -25.027  -5.956  12.691  1.00 78.09           C
ATOM   2192  N   LEU A 393     -23.750  -6.235   9.613  1.00 74.66           N
ATOM   2193  CA  LEU A 393     -23.195  -5.620   8.416  1.00 73.74           C
ATOM   2194  C   LEU A 393     -23.686  -6.285   7.136  1.00 74.15           C
ATOM   2195  O   LEU A 393     -23.175  -5.977   6.055  1.00 73.14           O
ATOM   2196  CB  LEU A 393     -21.664  -5.660   8.459  1.00 76.68           C
ATOM   2197  CG  LEU A 393     -20.974  -5.038   9.674  1.00 80.75           C
ATOM   2198  CD1 LEU A 393     -19.464  -5.176   9.553  1.00 81.54           C
ATOM   2199  CD2 LEU A 393     -21.372  -3.579   9.832  1.00 82.55           C
ATOM   2200  N   GLY A 394     -24.655  -7.193   7.235  1.00 76.94           N
ATOM   2201  CA  GLY A 394     -25.138  -7.917   6.079  1.00 78.04           C
ATOM   2202  C   GLY A 394     -24.260  -9.062   5.633  1.00 77.82           C
ATOM   2203  O   GLY A 394     -24.459  -9.580   4.528  1.00 77.02           O
ATOM   2204  N   ILE A 395     -23.300  -9.477   6.453  1.00 74.91           N
ATOM   2205  CA  ILE A 395     -22.347 -10.521   6.096  1.00 71.78           C
ATOM   2206  C   ILE A 395     -22.788 -11.823   6.750  1.00 67.30           C
ATOM   2207  O   ILE A 395     -22.821 -11.930   7.982  1.00 67.12           O
ATOM   2208  CB  ILE A 395     -20.920 -10.148   6.523  1.00 73.54           C
ATOM   2209  CG1 ILE A 395     -20.512  -8.804   5.915  1.00 72.97           C
ATOM   2210  CG2 ILE A 395     -19.945 -11.242   6.127  1.00 73.95           C
ATOM   2211  CD1 ILE A 395     -19.273  -8.203   6.542  1.00 73.43           C
ATOM   2212  N   ILE A 396     -23.127 -12.814   5.925  1.00 65.21           N
ATOM   2213  CA  ILE A 396     -23.489 -14.149   6.385  1.00 64.45           C
ATOM   2214  C   ILE A 396     -22.613 -15.216   5.738  1.00 63.55           C
ATOM   2215  O   ILE A 396     -22.114 -16.121   6.414  1.00 64.23           O
ATOM   2216  CB  ILE A 396     -24.986 -14.444   6.135  1.00 65.48           C
ATOM   2217  CG1 ILE A 396     -25.859 -13.479   6.941  1.00 67.76           C
ATOM   2218  CG2 ILE A 396     -25.315 -15.887   6.490  1.00 65.68           C
ATOM   2219  CD1 ILE A 396     -27.336 -13.805   6.897  1.00 69.62           C
ATOM   2220  N   THR A 397     -22.415 -15.125   4.427  1.00 63.42           N
ATOM   2221  CA  THR A 397     -21.582 -16.072   3.704  1.00 64.06           C
ATOM   2222  C   THR A 397     -20.159 -15.535   3.558  1.00 62.36           C
ATOM   2223  O   THR A 397     -19.864 -14.379   3.868  1.00 62.98           O
ATOM   2224  CB  THR A 397     -22.180 -16.374   2.329  1.00 66.99           C
ATOM   2225  OG1 THR A 397     -22.010 -15.239   1.471  1.00 69.15           O
ATOM   2226  CG2 THR A 397     -23.663 -16.693   2.453  1.00 68.48           C
ATOM   2227  N   CYS A 398     -19.267 -16.403   3.073  1.00 63.22           N
ATOM   2228  CA  CYS A 398     -17.862 -16.026   2.945  1.00 65.84           C
ATOM   2229  C   CYS A 398     -17.627 -15.089   1.766  1.00 69.51           C
ATOM   2230  O   CYS A 398     -16.720 -14.250   1.817  1.00 74.16           O
ATOM   2231  CB  CYS A 398     -16.996 -17.278   2.815  1.00 65.76           C
ATOM   2232  SG  CYS A 398     -16.879 -18.267   4.324  1.00 63.10           S
ATOM   2233  N   THR A 399     -18.414 -15.220   0.695  1.00 72.30           N
ATOM   2234  CA  THR A 399     -18.303 -14.274  -0.411  1.00 77.91           C
ATOM   2235  C   THR A 399     -18.721 -12.874   0.023  1.00 77.53           C
ATOM   2236  O   THR A 399     -18.108 -11.881  -0.385  1.00 75.29           O
ATOM   2237  CB  THR A 399     -19.140 -14.742  -1.601  1.00 78.41           C
ATOM   2238  OG1 THR A 399     -20.332 -15.383  -1.129  1.00 78.47           O
ATOM   2239  CG2 THR A 399     -18.346 -15.719  -2.457  1.00 77.53           C
ATOM   2240  N   GLU A 400     -19.767 -12.778   0.849  1.00 75.44           N
ATOM   2241  CA  GLU A 400     -20.135 -11.490   1.426  1.00 72.57           C
ATOM   2242  C   GLU A 400     -19.022 -10.956   2.319  1.00 71.51           C
ATOM   2243  O   GLU A 400     -18.798  -9.742   2.388  1.00 72.64           O
ATOM   2244  CB  GLU A 400     -21.441 -11.619   2.212  1.00 72.66           C
ATOM   2245  CG  GLU A 400     -22.661 -11.902   1.350  1.00 75.40           C
ATOM   2246  CD  GLU A 400     -23.885 -12.258   2.171  1.00 78.87           C
ATOM   2247  OE1 GLU A 400     -23.744 -12.456   3.396  1.00 79.64           O
ATOM   2248  OE2 GLU A 400     -24.988 -12.340   1.591  1.00 83.40           O
ATOM   2249  N   LEU A 401     -18.319 -11.852   3.016  1.00 72.32           N
ATOM   2250  CA  LEU A 401     -17.166 -11.440   3.810  1.00 69.93           C
ATOM   2251  C   LEU A 401     -16.069 -10.863   2.925  1.00 68.89           C
ATOM   2252  O   LEU A 401     -15.431  -9.865   3.283  1.00 71.09           O
ATOM   2253  CB  LEU A 401     -16.641 -12.626   4.619  1.00 67.81           C
ATOM   2254  CG  LEU A 401     -15.642 -12.331   5.739  1.00 66.85           C
ATOM   2255  CD1 LEU A 401     -16.339 -11.685   6.924  1.00 67.21           C
ATOM   2256  CD2 LEU A 401     -14.929 -13.605   6.164  1.00 68.14           C
ATOM   2257  N   TYR A 402     -15.828 -11.484   1.768  1.00 70.18           N
ATOM   2258  CA  TYR A 402     -14.839 -10.952   0.835  1.00 73.51           C
ATOM   2259  C   TYR A 402     -15.273  -9.604   0.273  1.00 78.63           C
ATOM   2260  O   TYR A 402     -14.442  -8.709   0.085  1.00 79.05           O
ATOM   2261  CB  TYR A 402     -14.592 -11.945  -0.300  1.00 73.25           C
ATOM   2262  CG  TYR A 402     -13.586 -11.454  -1.318  1.00 71.90           C
ATOM   2263  CD1 TYR A 402     -12.237 -11.363  -1.000  1.00 71.97           C
ATOM   2264  CD2 TYR A 402     -13.985 -11.075  -2.593  1.00 73.58           C
ATOM   2265  CE1 TYR A 402     -11.313 -10.912  -1.923  1.00 73.28           C
ATOM   2266  CE2 TYR A 402     -13.068 -10.622  -3.525  1.00 74.90           C
ATOM   2267  CZ  TYR A 402     -11.733 -10.544  -3.184  1.00 75.09           C
ATOM   2268  OH  TYR A 402     -10.815 -10.095  -4.105  1.00 74.53           O
ATOM   2269  N   GLN A 403     -16.568  -9.445  -0.009  1.00 82.98           N
ATOM   2270  CA  GLN A 403     -17.047  -8.221  -0.645  1.00 83.95           C
ATOM   2271  C   GLN A 403     -16.832  -7.003   0.247  1.00 85.84           C
ATOM   2272  O   GLN A 403     -16.520  -5.912  -0.246  1.00 93.31           O
ATOM   2273  CB  GLN A 403     -18.525  -8.366  -1.010  1.00 82.65           C
ATOM   2274  CG  GLN A 403     -18.776  -9.207  -2.253  1.00 81.97           C
ATOM   2275  CD  GLN A 403     -20.199  -9.727  -2.328  1.00 83.90           C
ATOM   2276  OE1 GLN A 403     -21.032  -9.418  -1.476  1.00 80.64           O
ATOM   2277  NE2 GLN A 403     -20.485 -10.522  -3.354  1.00 86.22           N
ATOM   2278  N   GLN A 404     -16.993  -7.166   1.561  1.00 80.80           N
ATOM   2279  CA  GLN A 404     -16.905  -6.061   2.509  1.00 75.49           C
ATOM   2280  C   GLN A 404     -15.531  -5.956   3.165  1.00 69.89           C
ATOM   2281  O   GLN A 404     -15.425  -5.470   4.296  1.00 69.83           O
ATOM   2282  CB  GLN A 404     -17.986  -6.202   3.581  1.00 77.94           C
ATOM   2283  CG  GLN A 404     -19.375  -6.476   3.034  1.00 79.81           C
ATOM   2284  CD  GLN A 404     -20.181  -5.208   2.846  1.00 84.43           C
ATOM   2285  OE1 GLN A 404     -19.666  -4.102   3.013  1.00 87.07           O
ATOM   2286  NE2 GLN A 404     -21.453  -5.360   2.498  1.00 91.18           N
ATOM   2287  N   ARG A 405     -14.472  -6.385   2.473  1.00 65.92           N
ATOM   2288  CA  ARG A 405     -13.160  -6.474   3.110  1.00 70.36           C
ATOM   2289  C   ARG A 405     -12.625  -5.102   3.512  1.00 75.14           C
ATOM   2290  O   ARG A 405     -11.993  -4.967   4.565  1.00 77.34           O
ATOM   2291  CB  ARG A 405     -12.170  -7.192   2.191  1.00 71.19           C
ATOM   2292  CG  ARG A 405     -12.111  -6.660   0.771  1.00 73.34           C
ATOM   2293  CD  ARG A 405     -11.379  -7.638  -0.136  1.00 76.33           C
ATOM   2294  NE  ARG A 405     -11.206  -7.114  -1.486  1.00 76.75           N
ATOM   2295  CZ  ARG A 405     -12.154  -7.110  -2.413  1.00 74.62           C
ATOM   2296  NH1 ARG A 405     -13.362  -7.591  -2.170  1.00 74.49           N
ATOM   2297  NH2 ARG A 405     -11.882  -6.610  -3.616  1.00 73.76           N
ATOM   2298  N   ALA A 406     -12.851  -4.076   2.687  1.00 78.10           N
ATOM   2299  CA  ALA A 406     -12.377  -2.737   3.033  1.00 76.53           C
ATOM   2300  C   ALA A 406     -13.108  -2.185   4.253  1.00 72.66           C
ATOM   2301  O   ALA A 406     -12.484  -1.622   5.165  1.00 68.96           O
ATOM   2302  CB  ALA A 406     -12.541  -1.799   1.838  1.00 78.78           C
ATOM   2303  N   LEU A 407     -14.434  -2.339   4.286  1.00 70.45           N
ATOM   2304  CA  LEU A 407     -15.201  -1.896   5.444  1.00 71.88           C
ATOM   2305  C   LEU A 407     -14.759  -2.631   6.701  1.00 74.13           C
ATOM   2306  O   LEU A 407     -14.686  -2.038   7.783  1.00 74.88           O
ATOM   2307  CB  LEU A 407     -16.695  -2.103   5.190  1.00 71.64           C
ATOM   2308  CG  LEU A 407     -17.651  -1.764   6.334  1.00 72.55           C
ATOM   2309  CD1 LEU A 407     -17.535  -0.296   6.715  1.00 71.35           C
ATOM   2310  CD2 LEU A 407     -19.083  -2.112   5.955  1.00 75.11           C
ATOM   2311  N   LEU A 408     -14.458  -3.925   6.578  1.00 75.61           N
ATOM   2312  CA  LEU A 408     -13.949  -4.683   7.717  1.00 75.32           C
ATOM   2313  C   LEU A 408     -12.584  -4.171   8.162  1.00 75.67           C
ATOM   2314  O   LEU A 408     -12.317  -4.067   9.365  1.00 74.99           O
ATOM   2315  CB  LEU A 408     -13.875  -6.168   7.365  1.00 73.69           C
ATOM   2316  CG  LEU A 408     -15.221  -6.853   7.131  1.00 73.64           C
ATOM   2317  CD1 LEU A 408     -15.024  -8.252   6.573  1.00 72.42           C
ATOM   2318  CD2 LEU A 408     -16.029  -6.888   8.416  1.00 74.96           C
ATOM   2319  N   SER A 409     -11.705  -3.856   7.207  1.00 74.66           N
ATOM   2320  CA  SER A 409     -10.394  -3.319   7.557  1.00 73.81           C
ATOM   2321  C   SER A 409     -10.513  -1.973   8.255  1.00 72.56           C
ATOM   2322  O   SER A 409      -9.631  -1.596   9.034  1.00 71.89           O
ATOM   2323  CB  SER A 409      -9.525  -3.191   6.305  1.00 74.06           C
ATOM   2324  OG  SER A 409      -9.799  -1.984   5.614  1.00 73.23           O
ATOM   2325  N   LEU A 410     -11.582  -1.231   7.976  1.00 75.73           N
ATOM   2326  CA  LEU A 410     -11.809   0.026   8.680  1.00 82.72           C
ATOM   2327  C   LEU A 410     -12.527  -0.154  10.014  1.00 85.37           C
ATOM   2328  O   LEU A 410     -12.375   0.689  10.907  1.00 91.72           O
ATOM   2329  CB  LEU A 410     -12.604   0.989   7.796  1.00 84.51           C
ATOM   2330  CG  LEU A 410     -11.832   1.558   6.604  1.00 86.14           C
ATOM   2331  CD1 LEU A 410     -12.639   2.640   5.907  1.00 86.51           C
ATOM   2332  CD2 LEU A 410     -10.474   2.092   7.042  1.00 85.76           C
ATOM   2333  N   LEU A 411     -13.297  -1.232  10.179  1.00 84.59           N
ATOM   2334  CA  LEU A 411     -14.104  -1.428  11.378  1.00 83.36           C
ATOM   2335  C   LEU A 411     -13.451  -2.322  12.423  1.00 82.11           C
ATOM   2336  O   LEU A 411     -13.839  -2.256  13.595  1.00 81.85           O
ATOM   2337  CB  LEU A 411     -15.468  -2.027  11.009  1.00 84.82           C
ATOM   2338  CG  LEU A 411     -16.497  -1.117  10.335  1.00 89.30           C
ATOM   2339  CD1 LEU A 411     -17.780  -1.886  10.059  1.00 89.39           C
ATOM   2340  CD2 LEU A 411     -16.777   0.112  11.183  1.00 93.10           C
ATOM   2341  N   PHE A 412     -12.483  -3.148  12.041  1.00 77.76           N
ATOM   2342  CA  PHE A 412     -11.894  -4.130  12.940  1.00 73.13           C
ATOM   2343  C   PHE A 412     -10.383  -3.944  13.015  1.00 70.98           C
ATOM   2344  O   PHE A 412      -9.771  -3.261  12.189  1.00 70.31           O
ATOM   2345  CB  PHE A 412     -12.231  -5.558  12.491  1.00 71.33           C
ATOM   2346  CG  PHE A 412     -13.667  -5.940  12.714  1.00 69.67           C
ATOM   2347  CD1 PHE A 412     -14.076  -6.469  13.927  1.00 71.57           C
ATOM   2348  CD2 PHE A 412     -14.607  -5.770  11.712  1.00 68.32           C
ATOM   2349  CE1 PHE A 412     -15.396  -6.821  14.136  1.00 73.96           C
ATOM   2350  CE2 PHE A 412     -15.928  -6.120  11.914  1.00 69.87           C
ATOM   2351  CZ  PHE A 412     -16.323  -6.647  13.128  1.00 72.29           C
ATOM   2352  N   SER A 413      -9.787  -4.569  14.027  1.00 70.16           N
ATOM   2353  CA  SER A 413      -8.348  -4.497  14.226  1.00 71.84           C
ATOM   2354  C   SER A 413      -7.614  -5.231  13.107  1.00 70.51           C
ATOM   2355  O   SER A 413      -8.198  -6.014  12.352  1.00 70.43           O
ATOM   2356  CB  SER A 413      -7.964  -5.087  15.583  1.00 75.36           C
ATOM   2357  OG  SER A 413      -8.311  -6.458  15.660  1.00 79.28           O
ATOM   2358  N   GLU A 414      -6.307  -4.969  13.015  1.00 74.37           N
ATOM   2359  CA  GLU A 414      -5.510  -5.496  11.910  1.00 77.64           C
ATOM   2360  C   GLU A 414      -5.546  -7.019  11.872  1.00 79.85           C
ATOM   2361  O   GLU A 414      -5.785  -7.621  10.817  1.00 81.36           O
ATOM   2362  CB  GLU A 414      -4.070  -4.994  12.022  1.00 81.97           C
ATOM   2363  CG  GLU A 414      -3.325  -4.941  10.698  1.00 87.32           C
ATOM   2364  CD  GLU A 414      -1.850  -4.639  10.870  1.00 91.46           C
ATOM   2365  OE1 GLU A 414      -1.435  -4.318  12.004  1.00 96.87           O
ATOM   2366  OE2 GLU A 414      -1.104  -4.721   9.871  1.00 89.99           O
ATOM   2367  N   THR A 415      -5.320  -7.662  13.020  1.00 80.21           N
ATOM   2368  CA  THR A 415      -5.331  -9.120  13.065  1.00 79.77           C
ATOM   2369  C   THR A 415      -6.708  -9.671  12.714  1.00 73.57           C
ATOM   2370  O   THR A 415      -6.819 -10.682  12.010  1.00 72.72           O
ATOM   2371  CB  THR A 415      -4.894  -9.609  14.446  1.00 82.63           C
ATOM   2372  OG1 THR A 415      -5.576  -8.859  15.459  1.00 88.28           O
ATOM   2373  CG2 THR A 415      -3.392  -9.436  14.621  1.00 82.79           C
ATOM   2374  N   SER A 416      -7.768  -9.010  13.184  1.00 68.13           N
ATOM   2375  CA  SER A 416      -9.121  -9.508  12.951  1.00 67.76           C
ATOM   2376  C   SER A 416      -9.468  -9.507  11.466  1.00 68.40           C
ATOM   2377  O   SER A 416      -9.963 -10.508  10.934  1.00 70.66           O
ATOM   2378  CB  SER A 416     -10.128  -8.674  13.743  1.00 69.40           C
ATOM   2379  OG  SER A 416     -10.209  -9.118  15.086  1.00 70.68           O
ATOM   2380  N   TRP A 417      -9.214  -8.395  10.771  1.00 71.85           N
ATOM   2381  CA  TRP A 417      -9.548  -8.364   9.353  1.00 75.94           C
ATOM   2382  C   TRP A 417      -8.543  -9.125   8.497  1.00 78.51           C
ATOM   2383  O   TRP A 417      -8.917  -9.612   7.426  1.00 78.36           O
ATOM   2384  CB  TRP A 417      -9.721  -6.919   8.859  1.00 77.09           C
ATOM   2385  CG  TRP A 417      -8.478  -6.103   8.663  1.00 76.13           C
ATOM   2386  CD1 TRP A 417      -7.961  -5.185   9.528  1.00 77.05           C
ATOM   2387  CD2 TRP A 417      -7.631  -6.082   7.505  1.00 74.31           C
ATOM   2388  NE1 TRP A 417      -6.831  -4.614   8.996  1.00 76.94           N
ATOM   2389  CE2 TRP A 417      -6.607  -5.147   7.755  1.00 73.57           C
ATOM   2390  CE3 TRP A 417      -7.631  -6.773   6.290  1.00 74.61           C
ATOM   2391  CZ2 TRP A 417      -5.594  -4.884   6.835  1.00 71.57           C
ATOM   2392  CZ3 TRP A 417      -6.624  -6.512   5.378  1.00 74.26           C
ATOM   2393  CH2 TRP A 417      -5.619  -5.576   5.655  1.00 73.50           C
ATOM   2394  N   HIS A 418      -7.298  -9.286   8.955  1.00 81.19           N
ATOM   2395  CA  HIS A 418      -6.399 -10.229   8.294  1.00 83.79           C
ATOM   2396  C   HIS A 418      -6.961 -11.645   8.355  1.00 83.99           C
ATOM   2397  O   HIS A 418      -6.958 -12.374   7.354  1.00 90.18           O
ATOM   2398  CB  HIS A 418      -5.013 -10.180   8.940  1.00 87.08           C
ATOM   2399  CG  HIS A 418      -4.177  -9.018   8.501  1.00 90.32           C
ATOM   2400  ND1 HIS A 418      -2.802  -9.011   8.603  1.00 93.77           N
ATOM   2401  CD2 HIS A 418      -4.520  -7.824   7.963  1.00 91.12           C
ATOM   2402  CE1 HIS A 418      -2.334  -7.864   8.145  1.00 93.30           C
ATOM   2403  NE2 HIS A 418      -3.356  -7.126   7.751  1.00 91.81           N
ATOM   2404  N   TYR A 419      -7.460 -12.045   9.528  1.00 76.79           N
ATOM   2405  CA  TYR A 419      -8.078 -13.357   9.686  1.00 73.12           C
ATOM   2406  C   TYR A 419      -9.329 -13.487   8.823  1.00 66.49           C
ATOM   2407  O   TYR A 419      -9.562 -14.532   8.201  1.00 65.00           O
ATOM   2408  CB  TYR A 419      -8.395 -13.578  11.166  1.00 75.01           C
ATOM   2409  CG  TYR A 419      -9.276 -14.762  11.482  1.00 75.06           C
ATOM   2410  CD1 TYR A 419      -8.869 -16.056  11.190  1.00 73.67           C
ATOM   2411  CD2 TYR A 419     -10.505 -14.586  12.102  1.00 75.28           C
ATOM   2412  CE1 TYR A 419      -9.670 -17.141  11.491  1.00 73.00           C
ATOM   2413  CE2 TYR A 419     -11.313 -15.662  12.407  1.00 74.50           C
ATOM   2414  CZ  TYR A 419     -10.891 -16.937  12.099  1.00 73.80           C
ATOM   2415  OH  TYR A 419     -11.695 -18.012  12.402  1.00 70.23           O
ATOM   2416  N   PHE A 420     -10.143 -12.430   8.768  1.00 63.23           N
ATOM   2417  CA  PHE A 420     -11.336 -12.450   7.926  1.00 63.62           C
ATOM   2418  C   PHE A 420     -10.971 -12.605   6.454  1.00 64.41           C
ATOM   2419  O   PHE A 420     -11.636 -13.341   5.716  1.00 63.84           O
ATOM   2420  CB  PHE A 420     -12.155 -11.176   8.139  1.00 61.79           C
ATOM   2421  CG  PHE A 420     -12.804 -11.086   9.490  1.00 60.50           C
ATOM   2422  CD1 PHE A 420     -13.234 -12.226  10.149  1.00 60.38           C
ATOM   2423  CD2 PHE A 420     -12.987  -9.856  10.101  1.00 61.64           C
ATOM   2424  CE1 PHE A 420     -13.833 -12.140  11.393  1.00 60.84           C
ATOM   2425  CE2 PHE A 420     -13.584  -9.764  11.343  1.00 63.91           C
ATOM   2426  CZ  PHE A 420     -14.008 -10.907  11.990  1.00 63.26           C
ATOM   2427  N   LEU A 421      -9.923 -11.907   6.006  1.00 66.14           N
ATOM   2428  CA  LEU A 421      -9.471 -12.045   4.626  1.00 68.49           C
ATOM   2429  C   LEU A 421      -8.957 -13.452   4.355  1.00 69.95           C
ATOM   2430  O   LEU A 421      -9.183 -14.006   3.272  1.00 68.54           O
ATOM   2431  CB  LEU A 421      -8.389 -11.010   4.321  1.00 68.72           C
ATOM   2432  CG  LEU A 421      -8.000 -10.872   2.849  1.00 70.03           C
ATOM   2433  CD1 LEU A 421      -9.172 -10.352   2.032  1.00 68.67           C
ATOM   2434  CD2 LEU A 421      -6.789  -9.965   2.696  1.00 72.48           C
ATOM   2435  N   HIS A 422      -8.253 -14.042   5.324  1.00 72.31           N
ATOM   2436  CA  HIS A 422      -7.829 -15.433   5.184  1.00 70.37           C
ATOM   2437  C   HIS A 422      -9.031 -16.352   5.006  1.00 68.88           C
ATOM   2438  O   HIS A 422      -9.009 -17.263   4.170  1.00 68.17           O
ATOM   2439  CB  HIS A 422      -7.013 -15.862   6.403  1.00 71.16           C
ATOM   2440  CG  HIS A 422      -5.553 -15.553   6.297  1.00 72.34           C
ATOM   2441  ND1 HIS A 422      -5.001 -14.390   6.787  1.00 72.53           N
ATOM   2442  CD2 HIS A 422      -4.528 -16.261   5.764  1.00 72.46           C
ATOM   2443  CE1 HIS A 422      -3.700 -14.391   6.558  1.00 72.89           C
ATOM   2444  NE2 HIS A 422      -3.387 -15.515   5.938  1.00 73.62           N
ATOM   2445  N   ILE A 423     -10.088 -16.126   5.789  1.00 67.75           N
ATOM   2446  CA  ILE A 423     -11.288 -16.953   5.677  1.00 67.35           C
ATOM   2447  C   ILE A 423     -11.944 -16.769   4.313  1.00 70.51           C
ATOM   2448  O   ILE A 423     -12.339 -17.744   3.660  1.00 74.28           O
ATOM   2449  CB  ILE A 423     -12.271 -16.634   6.819  1.00 65.30           C
ATOM   2450  CG1 ILE A 423     -11.624 -16.892   8.181  1.00 64.23           C
ATOM   2451  CG2 ILE A 423     -13.546 -17.452   6.670  1.00 65.07           C
ATOM   2452  CD1 ILE A 423     -10.847 -18.188   8.262  1.00 67.48           C
ATOM   2453  N   SER A 424     -12.067 -15.519   3.859  1.00 72.12           N
ATOM   2454  CA  SER A 424     -12.796 -15.229   2.628  1.00 71.27           C
ATOM   2455  C   SER A 424     -12.102 -15.775   1.387  1.00 66.23           C
ATOM   2456  O   SER A 424     -12.765 -15.987   0.366  1.00 65.00           O
ATOM   2457  CB  SER A 424     -13.003 -13.721   2.485  1.00 72.53           C
ATOM   2458  OG  SER A 424     -11.766 -13.031   2.505  1.00 75.91           O
ATOM   2459  N   LEU A 425     -10.791 -16.002   1.444  1.00 62.37           N
ATOM   2460  CA  LEU A 425     -10.041 -16.540   0.318  1.00 64.17           C
ATOM   2461  C   LEU A 425      -9.818 -18.043   0.426  1.00 65.12           C
ATOM   2462  O   LEU A 425      -9.091 -18.612  -0.395  1.00 61.14           O
ATOM   2463  CB  LEU A 425      -8.697 -15.820   0.187  1.00 68.03           C
ATOM   2464  CG  LEU A 425      -8.747 -14.338  -0.186  1.00 69.85           C
ATOM   2465  CD1 LEU A 425      -7.363 -13.714  -0.091  1.00 68.99           C
ATOM   2466  CD2 LEU A 425      -9.329 -14.151  -1.579  1.00 70.01           C
ATOM   2467  N   GLY A 426     -10.424 -18.694   1.413  1.00 65.98           N
ATOM   2468  CA  GLY A 426     -10.224 -20.120   1.610  1.00 65.26           C
ATOM   2469  C   GLY A 426      -8.809 -20.492   1.993  1.00 64.57           C
ATOM   2470  O   GLY A 426      -8.295 -21.519   1.531  1.00 63.49           O
ATOM   2471  N   LEU A 427      -8.165 -19.683   2.829  1.00 62.09           N
ATOM   2472  CA  LEU A 427      -6.794 -19.911   3.254  1.00 61.34           C
ATOM   2473  C   LEU A 427      -6.762 -20.422   4.688  1.00 59.26           C
ATOM   2474  O   LEU A 427      -7.733 -20.300   5.440  1.00 57.03           O
ATOM   2475  CB  LEU A 427      -5.963 -18.627   3.136  1.00 64.39           C
ATOM   2476  CG  LEU A 427      -4.973 -18.560   1.972  1.00 65.45           C
ATOM   2477  CD1 LEU A 427      -5.679 -18.808   0.649  1.00 65.17           C
ATOM   2478  CD2 LEU A 427      -4.254 -17.219   1.956  1.00 68.67           C
ATOM   2479  N   GLY A 428      -5.625 -20.999   5.059  1.00 56.19           N
ATOM   2480  CA  GLY A 428      -5.460 -21.527   6.400  1.00 56.40           C
ATOM   2481  C   GLY A 428      -4.088 -22.142   6.558  1.00 57.55           C
ATOM   2482  O   GLY A 428      -3.270 -22.148   5.631  1.00 55.84           O
ATOM   2483  N   SER A 429      -3.846 -22.663   7.758  1.00 59.28           N
ATOM   2484  CA  SER A 429      -2.564 -23.283   8.063  1.00 61.42           C
ATOM   2485  C   SER A 429      -2.378 -24.559   7.252  1.00 64.42           C
ATOM   2486  O   SER A 429      -3.288 -25.386   7.144  1.00 67.03           O
ATOM   2487  CB  SER A 429      -2.466 -23.590   9.557  1.00 61.64           C
ATOM   2488  OG  SER A 429      -1.123 -23.524  10.004  1.00 65.90           O
ATOM   2489  N   THR A 430      -1.183 -24.719   6.681  1.00 66.69           N
ATOM   2490  CA  THR A 430      -0.865 -25.877   5.859  1.00 67.93           C
ATOM   2491  C   THR A 430       0.154 -26.813   6.494  1.00 71.60           C
ATOM   2492  O   THR A 430       0.402 -27.892   5.944  1.00 71.63           O
ATOM   2493  CB  THR A 430      -0.350 -25.430   4.482  1.00 68.32           C
ATOM   2494  OG1 THR A 430       0.780 -24.565   4.648  1.00 65.76           O
ATOM   2495  CG2 THR A 430      -1.441 -24.691   3.722  1.00 69.62           C
ATOM   2496  N   HIS A 431       0.754 -26.434   7.620  1.00 79.73           N
ATOM   2497  CA  HIS A 431       1.648 -27.309   8.363  1.00 87.30           C
ATOM   2498  C   HIS A 431       1.279 -27.262   9.838  1.00 85.16           C
ATOM   2499  O   HIS A 431       0.882 -26.213  10.354  1.00 85.13           O
ATOM   2500  CB  HIS A 431       3.122 -26.919   8.164  1.00 95.78           C
ATOM   2501  CG  HIS A 431       3.471 -25.564   8.694  1.00108.97           C
ATOM   2502  ND1 HIS A 431       3.412 -24.424   7.922  1.00118.08           N
ATOM   2503  CD2 HIS A 431       3.896 -25.167   9.917  1.00116.86           C
ATOM   2504  CE1 HIS A 431       3.779 -23.383   8.647  1.00120.39           C
ATOM   2505  NE2 HIS A 431       4.077 -23.806   9.862  1.00121.82           N
ATOM   2506  N   LEU A 432       1.411 -28.402  10.511  1.00 84.47           N
ATOM   2507  CA  LEU A 432       0.994 -28.538  11.900  1.00 83.40           C
ATOM   2508  C   LEU A 432       2.170 -28.230  12.818  1.00 89.94           C
ATOM   2509  O   LEU A 432       3.188 -28.930  12.791  1.00 90.09           O
ATOM   2510  CB  LEU A 432       0.454 -29.943  12.164  1.00 81.17           C
ATOM   2511  CG  LEU A 432      -0.532 -30.489  11.127  1.00 80.40           C
ATOM   2512  CD1 LEU A 432      -1.039 -31.863  11.535  1.00 82.66           C
ATOM   2513  CD2 LEU A 432      -1.693 -29.526  10.924  1.00 80.18           C
ATOM   2514  N   THR A 433       2.026 -27.185  13.631  1.00 99.47           N
ATOM   2515  CA  THR A 433       3.074 -26.756  14.550  1.00105.40           C
ATOM   2516  C   THR A 433       2.842 -27.417  15.903  1.00110.29           C
ATOM   2517  O   THR A 433       1.839 -27.144  16.571  1.00112.37           O
ATOM   2518  CB  THR A 433       3.084 -25.235  14.685  1.00107.12           C
ATOM   2519  OG1 THR A 433       1.803 -24.787  15.144  1.00108.44           O
ATOM   2520  CG2 THR A 433       3.391 -24.584  13.346  1.00107.62           C
ATOM   2521  N   ARG A 434       3.771 -28.283  16.309  1.00114.29           N
ATOM   2522  CA  ARG A 434       3.687 -28.928  17.614  1.00116.54           C
ATOM   2523  C   ARG A 434       3.661 -27.875  18.714  1.00120.61           C
ATOM   2524  O   ARG A 434       4.637 -27.141  18.900  1.00123.73           O
ATOM   2525  CB  ARG A 434       4.860 -29.889  17.817  1.00116.88           C
ATOM   2526  N   ASP A 435       2.543 -27.788  19.434  1.00121.10           N
ATOM   2527  CA  ASP A 435       2.387 -26.771  20.466  1.00119.37           C
ATOM   2528  C   ASP A 435       3.440 -26.952  21.549  1.00122.75           C
ATOM   2529  O   ASP A 435       3.536 -28.019  22.164  1.00125.74           O
ATOM   2530  CB  ASP A 435       0.983 -26.843  21.064  1.00112.44           C
ATOM   2531  N   GLY A 436       4.226 -25.905  21.784  1.00120.79           N
ATOM   2532  CA  GLY A 436       5.344 -25.991  22.701  1.00119.05           C
ATOM   2533  C   GLY A 436       4.983 -25.709  24.144  1.00116.35           C
ATOM   2534  O   GLY A 436       4.071 -26.331  24.698  1.00118.53           O
ATOM   2535  N   GLU A 437       5.698 -24.772  24.760  1.00110.61           N
ATOM   2536  CA  GLU A 437       5.503 -24.481  26.173  1.00100.54           C
ATOM   2537  C   GLU A 437       4.118 -23.900  26.426  1.00 91.36           C
ATOM   2538  O   GLU A 437       3.607 -23.097  25.641  1.00 85.20           O
ATOM   2539  CB  GLU A 437       6.575 -23.509  26.665  1.00 97.92           C
ATOM   2540  N   ARG A 438       3.510 -24.316  27.533  1.00 85.57           N
ATOM   2541  CA  ARG A 438       2.216 -23.789  27.932  1.00 82.24           C
ATOM   2542  C   ARG A 438       2.374 -22.396  28.534  1.00 78.60           C
ATOM   2543  O   ARG A 438       3.474 -21.962  28.890  1.00 81.97           O
ATOM   2544  CB  ARG A 438       1.536 -24.724  28.932  1.00 83.39           C
ATOM   2545  CG  ARG A 438       2.140 -24.694  30.326  1.00 85.10           C
ATOM   2546  CD  ARG A 438       1.133 -25.143  31.373  1.00 86.81           C
ATOM   2547  NE  ARG A 438       0.708 -26.523  31.168  1.00 85.46           N
ATOM   2548  CZ  ARG A 438      -0.555 -26.925  31.164  1.00 80.80           C
ATOM   2549  NH1 ARG A 438      -1.552 -26.075  31.350  1.00 78.27           N
ATOM   2550  NH2 ARG A 438      -0.826 -28.213  30.968  1.00 80.51           N
ATOM   2551  N   LYS A 439       1.248 -21.688  28.645  1.00 73.59           N
ATOM   2552  CA  LYS A 439       1.250 -20.323  29.147  1.00 74.14           C
ATOM   2553  C   LYS A 439       0.526 -20.150  30.473  1.00 70.32           C
ATOM   2554  O   LYS A 439       0.821 -19.191  31.193  1.00 70.83           O
ATOM   2555  CB  LYS A 439       0.624 -19.375  28.112  1.00 77.59           C
ATOM   2556  CG  LYS A 439       1.037 -19.668  26.678  1.00 80.29           C
ATOM   2557  CD  LYS A 439       1.205 -18.390  25.872  1.00 81.74           C
ATOM   2558  CE  LYS A 439       1.978 -18.645  24.588  1.00 85.36           C
ATOM   2559  NZ  LYS A 439       1.649 -17.651  23.530  1.00 87.80           N
ATOM   2560  N   SER A 440      -0.403 -21.040  30.817  1.00 67.58           N
ATOM   2561  CA  SER A 440      -1.134 -20.909  32.069  1.00 65.48           C
ATOM   2562  C   SER A 440      -1.640 -22.274  32.510  1.00 64.86           C
ATOM   2563  O   SER A 440      -1.914 -23.149  31.684  1.00 70.14           O
ATOM   2564  CB  SER A 440      -2.305 -19.929  31.932  1.00 66.71           C
ATOM   2565  OG  SER A 440      -3.294 -20.435  31.053  1.00 68.98           O
ATOM   2566  N   MET A 441      -1.757 -22.440  33.827  1.00 62.00           N
ATOM   2567  CA  MET A 441      -2.356 -23.624  34.431  1.00 60.34           C
ATOM   2568  C   MET A 441      -3.361 -23.168  35.477  1.00 55.56           C
ATOM   2569  O   MET A 441      -3.028 -22.357  36.345  1.00 57.00           O
ATOM   2570  CB  MET A 441      -1.294 -24.529  35.064  1.00 62.97           C
ATOM   2571  CG  MET A 441      -1.729 -25.976  35.229  1.00 63.81           C
ATOM   2572  SD  MET A 441      -0.449 -27.005  35.974  1.00 65.70           S
ATOM   2573  CE  MET A 441       0.458 -27.526  34.520  1.00 65.37           C
ATOM   2574  N   SER A 442      -4.583 -23.691  35.405  1.00 51.37           N
ATOM   2575  CA  SER A 442      -5.669 -23.174  36.225  1.00 49.10           C
ATOM   2576  C   SER A 442      -6.549 -24.308  36.727  1.00 49.41           C
ATOM   2577  O   SER A 442      -6.541 -25.420  36.193  1.00 50.20           O
ATOM   2578  CB  SER A 442      -6.521 -22.163  35.447  1.00 49.09           C
ATOM   2579  OG  SER A 442      -7.170 -22.783  34.351  1.00 50.83           O
ATOM   2580  N   VAL A 443      -7.312 -24.003  37.775  1.00 52.38           N
ATOM   2581  CA  VAL A 443      -8.300 -24.926  38.327  1.00 56.02           C
ATOM   2582  C   VAL A 443      -9.419 -24.109  38.961  1.00 56.25           C
ATOM   2583  O   VAL A 443      -9.161 -23.201  39.758  1.00 57.84           O
ATOM   2584  CB  VAL A 443      -7.672 -25.903  39.345  1.00 58.07           C
ATOM   2585  CG1 VAL A 443      -6.815 -25.155  40.358  1.00 59.47           C
ATOM   2586  CG2 VAL A 443      -8.755 -26.710  40.048  1.00 59.29           C
ATOM   2587  N   GLU A 444     -10.662 -24.426  38.602  1.00 58.30           N
ATOM   2588  CA  GLU A 444     -11.824 -23.710  39.110  1.00 58.92           C
ATOM   2589  C   GLU A 444     -12.931 -24.704  39.431  1.00 57.35           C
ATOM   2590  O   GLU A 444     -12.966 -25.819  38.905  1.00 56.42           O
ATOM   2591  CB  GLU A 444     -12.324 -22.658  38.110  1.00 60.18           C
ATOM   2592  CG  GLU A 444     -13.001 -23.232  36.878  1.00 60.12           C
ATOM   2593  CD  GLU A 444     -13.299 -22.172  35.835  1.00 60.26           C
ATOM   2594  OE1 GLU A 444     -12.397 -21.363  35.533  1.00 61.41           O
ATOM   2595  OE2 GLU A 444     -14.436 -22.147  35.319  1.00 58.06           O
ATOM   2596  N   ARG A 445     -13.841 -24.283  40.308  1.00 56.02           N
ATOM   2597  CA  ARG A 445     -14.909 -25.156  40.772  1.00 58.41           C
ATOM   2598  C   ARG A 445     -16.162 -24.346  41.077  1.00 57.52           C
ATOM   2599  O   ARG A 445     -16.085 -23.246  41.637  1.00 57.73           O
ATOM   2600  CB  ARG A 445     -14.483 -25.945  42.015  1.00 60.23           C
ATOM   2601  CG  ARG A 445     -15.432 -27.073  42.388  1.00 61.74           C
ATOM   2602  CD  ARG A 445     -14.729 -28.141  43.210  1.00 62.81           C
ATOM   2603  NE  ARG A 445     -13.585 -28.707  42.506  1.00 63.69           N
ATOM   2604  CZ  ARG A 445     -12.351 -28.745  42.991  1.00 65.69           C
ATOM   2605  NH1 ARG A 445     -12.063 -28.258  44.187  1.00 65.39           N
ATOM   2606  NH2 ARG A 445     -11.383 -29.287  42.258  1.00 69.46           N
ATOM   2607  N   THR A 446     -17.308 -24.912  40.701  1.00 57.14           N
ATOM   2608  CA  THR A 446     -18.631 -24.405  41.032  1.00 57.78           C
ATOM   2609  C   THR A 446     -19.171 -25.148  42.250  1.00 58.42           C
ATOM   2610  O   THR A 446     -18.832 -26.310  42.489  1.00 58.22           O
ATOM   2611  CB  THR A 446     -19.593 -24.576  39.849  1.00 58.22           C
ATOM   2612  OG1 THR A 446     -18.990 -24.055  38.658  1.00 58.94           O
ATOM   2613  CG2 THR A 446     -20.911 -23.853  40.096  1.00 58.74           C
ATOM   2614  N   PHE A 447     -20.013 -24.467  43.022  1.00 57.83           N
ATOM   2615  CA  PHE A 447     -20.569 -25.044  44.237  1.00 58.64           C
ATOM   2616  C   PHE A 447     -21.836 -24.287  44.604  1.00 59.05           C
ATOM   2617  O   PHE A 447     -22.144 -23.237  44.035  1.00 57.76           O
ATOM   2618  CB  PHE A 447     -19.556 -24.992  45.383  1.00 59.05           C
ATOM   2619  CG  PHE A 447     -18.684 -23.770  45.358  1.00 58.92           C
ATOM   2620  CD1 PHE A 447     -19.195 -22.531  45.707  1.00 59.94           C
ATOM   2621  CD2 PHE A 447     -17.358 -23.856  44.970  1.00 57.89           C
ATOM   2622  CE1 PHE A 447     -18.399 -21.405  45.680  1.00 59.66           C
ATOM   2623  CE2 PHE A 447     -16.558 -22.732  44.940  1.00 57.93           C
ATOM   2624  CZ  PHE A 447     -17.078 -21.505  45.296  1.00 58.64           C
ATOM   2625  N   SER A 448     -22.571 -24.839  45.567  1.00 61.84           N
ATOM   2626  CA  SER A 448     -23.650 -24.088  46.187  1.00 65.48           C
ATOM   2627  C   SER A 448     -23.073 -22.868  46.901  1.00 64.29           C
ATOM   2628  O   SER A 448     -21.885 -22.815  47.229  1.00 62.45           O
ATOM   2629  CB  SER A 448     -24.429 -24.967  47.165  1.00 67.89           C
ATOM   2630  OG  SER A 448     -23.558 -25.792  47.919  1.00 68.09           O
ATOM   2631  N   GLU A 449     -23.935 -21.882  47.141  1.00 63.43           N
ATOM   2632  CA  GLU A 449     -23.474 -20.563  47.561  1.00 64.19           C
ATOM   2633  C   GLU A 449     -22.623 -20.638  48.823  1.00 61.43           C
ATOM   2634  O   GLU A 449     -22.981 -21.308  49.796  1.00 61.78           O
ATOM   2635  CB  GLU A 449     -24.667 -19.636  47.792  1.00 68.49           C
ATOM   2636  CG  GLU A 449     -24.274 -18.241  48.252  1.00 71.34           C
ATOM   2637  CD  GLU A 449     -25.470 -17.377  48.592  1.00 72.28           C
ATOM   2638  OE1 GLU A 449     -26.564 -17.632  48.046  1.00 70.99           O
ATOM   2639  OE2 GLU A 449     -25.315 -16.441  49.404  1.00 73.80           O
ATOM   2640  N   ILE A 450     -21.484 -19.950  48.793  1.00 60.77           N
ATOM   2641  CA  ILE A 450     -20.592 -19.815  49.939  1.00 62.61           C
ATOM   2642  C   ILE A 450     -20.451 -18.329  50.235  1.00 65.51           C
ATOM   2643  O   ILE A 450     -19.988 -17.563  49.381  1.00 68.67           O
ATOM   2644  CB  ILE A 450     -19.218 -20.451  49.677  1.00 62.53           C
ATOM   2645  CG1 ILE A 450     -19.365 -21.930  49.315  1.00 63.87           C
ATOM   2646  CG2 ILE A 450     -18.312 -20.281  50.888  1.00 63.41           C
ATOM   2647  CD1 ILE A 450     -18.046 -22.629  49.068  1.00 63.33           C
ATOM   2648  N   ASN A 451     -20.850 -17.922  51.441  1.00 67.65           N
ATOM   2649  CA  ASN A 451     -20.762 -16.527  51.847  1.00 68.92           C
ATOM   2650  C   ASN A 451     -19.874 -16.287  53.057  1.00 69.50           C
ATOM   2651  O   ASN A 451     -19.387 -15.163  53.223  1.00 69.25           O
ATOM   2652  CB  ASN A 451     -22.160 -15.959  52.142  1.00 67.85           C
ATOM   2653  CG  ASN A 451     -23.050 -16.948  52.867  1.00 66.01           C
ATOM   2654  OD1 ASN A 451     -22.684 -17.478  53.916  1.00 66.34           O
ATOM   2655  ND2 ASN A 451     -24.230 -17.199  52.311  1.00 64.94           N
ATOM   2656  N   LYS A 452     -19.651 -17.291  53.901  1.00 73.08           N
ATOM   2657  CA  LYS A 452     -18.761 -17.122  55.042  1.00 75.78           C
ATOM   2658  C   LYS A 452     -17.320 -16.993  54.563  1.00 72.25           C
ATOM   2659  O   LYS A 452     -16.857 -17.782  53.733  1.00 73.84           O
ATOM   2660  CB  LYS A 452     -18.908 -18.298  56.008  1.00 80.79           C
ATOM   2661  CG  LYS A 452     -20.292 -18.407  56.635  1.00 85.81           C
ATOM   2662  CD  LYS A 452     -20.287 -19.320  57.851  1.00 89.52           C
ATOM   2663  CE  LYS A 452     -21.501 -19.072  58.735  1.00 92.97           C
ATOM   2664  NZ  LYS A 452     -22.773 -19.092  57.960  1.00 95.33           N
ATOM   2665  N   ALA A 453     -16.612 -15.990  55.089  1.00 70.52           N
ATOM   2666  CA  ALA A 453     -15.272 -15.682  54.598  1.00 72.18           C
ATOM   2667  C   ALA A 453     -14.294 -16.818  54.874  1.00 70.71           C
ATOM   2668  O   ALA A 453     -13.453 -17.140  54.027  1.00 70.31           O
ATOM   2669  CB  ALA A 453     -14.772 -14.380  55.223  1.00 74.27           C
ATOM   2670  N   GLU A 454     -14.383 -17.430  56.058  1.00 73.51           N
ATOM   2671  CA  GLU A 454     -13.451 -18.495  56.419  1.00 76.86           C
ATOM   2672  C   GLU A 454     -13.564 -19.678  55.463  1.00 72.32           C
ATOM   2673  O   GLU A 454     -12.550 -20.259  55.056  1.00 70.39           O
ATOM   2674  CB  GLU A 454     -13.704 -18.940  57.859  1.00 82.07           C
ATOM   2675  CG  GLU A 454     -12.564 -19.724  58.485  1.00 89.29           C
ATOM   2676  CD  GLU A 454     -12.850 -20.115  59.922  1.00 97.41           C
ATOM   2677  OE1 GLU A 454     -13.456 -19.302  60.652  1.00103.25           O
ATOM   2678  OE2 GLU A 454     -12.472 -21.236  60.322  1.00 96.04           O
ATOM   2679  N   GLU A 455     -14.792 -20.046  55.093  1.00 69.13           N
ATOM   2680  CA  GLU A 455     -14.982 -21.129  54.134  1.00 69.29           C
ATOM   2681  C   GLU A 455     -14.409 -20.762  52.771  1.00 66.69           C
ATOM   2682  O   GLU A 455     -13.849 -21.617  52.073  1.00 63.04           O
ATOM   2683  CB  GLU A 455     -16.467 -21.474  54.023  1.00 70.54           C
ATOM   2684  CG  GLU A 455     -17.119 -21.815  55.355  1.00 71.61           C
ATOM   2685  CD  GLU A 455     -18.601 -22.108  55.223  1.00 73.65           C
ATOM   2686  OE1 GLU A 455     -19.102 -22.146  54.080  1.00 73.92           O
ATOM   2687  OE2 GLU A 455     -19.264 -22.301  56.263  1.00 74.87           O
ATOM   2688  N   GLN A 456     -14.544 -19.495  52.370  1.00 66.83           N
ATOM   2689  CA  GLN A 456     -13.958 -19.052  51.109  1.00 65.64           C
ATOM   2690  C   GLN A 456     -12.438 -19.160  51.140  1.00 65.54           C
ATOM   2691  O   GLN A 456     -11.820 -19.591  50.159  1.00 66.73           O
ATOM   2692  CB  GLN A 456     -14.395 -17.619  50.805  1.00 64.67           C
ATOM   2693  CG  GLN A 456     -15.874 -17.482  50.482  1.00 65.95           C
ATOM   2694  CD  GLN A 456     -16.390 -16.070  50.676  1.00 67.85           C
ATOM   2695  OE1 GLN A 456     -15.650 -15.177  51.088  1.00 68.53           O
ATOM   2696  NE2 GLN A 456     -17.668 -15.862  50.380  1.00 66.21           N
ATOM   2697  N   TYR A 457     -11.819 -18.777  52.260  1.00 69.29           N
ATOM   2698  CA  TYR A 457     -10.372 -18.923  52.392  1.00 73.77           C
ATOM   2699  C   TYR A 457      -9.962 -20.390  52.333  1.00 72.88           C
ATOM   2700  O   TYR A 457      -8.956 -20.737  51.701  1.00 69.72           O
ATOM   2701  CB  TYR A 457      -9.892 -18.288  53.698  1.00 76.73           C
ATOM   2702  CG  TYR A 457      -9.796 -16.778  53.662  1.00 78.06           C
ATOM   2703  CD1 TYR A 457      -8.829 -16.139  52.897  1.00 81.55           C
ATOM   2704  CD2 TYR A 457     -10.668 -15.992  54.403  1.00 78.04           C
ATOM   2705  CE1 TYR A 457      -8.739 -14.759  52.867  1.00 81.33           C
ATOM   2706  CE2 TYR A 457     -10.587 -14.615  54.379  1.00 79.87           C
ATOM   2707  CZ  TYR A 457      -9.622 -14.003  53.610  1.00 79.91           C
ATOM   2708  OH  TYR A 457      -9.542 -12.630  53.589  1.00 77.99           O
ATOM   2709  N   SER A 458     -10.729 -21.265  52.989  1.00 72.77           N
ATOM   2710  CA  SER A 458     -10.418 -22.692  52.956  1.00 73.81           C
ATOM   2711  C   SER A 458     -10.513 -23.250  51.540  1.00 72.77           C
ATOM   2712  O   SER A 458      -9.653 -24.029  51.109  1.00 70.73           O
ATOM   2713  CB  SER A 458     -11.352 -23.453  53.897  1.00 74.53           C
ATOM   2714  OG  SER A 458     -11.029 -23.200  55.253  1.00 79.84           O
ATOM   2715  N   LEU A 459     -11.553 -22.862  50.799  1.00 70.67           N
ATOM   2716  CA  LEU A 459     -11.701 -23.338  49.427  1.00 68.84           C
ATOM   2717  C   LEU A 459     -10.594 -22.795  48.530  1.00 66.27           C
ATOM   2718  O   LEU A 459     -10.102 -23.503  47.641  1.00 66.00           O
ATOM   2719  CB  LEU A 459     -13.075 -22.954  48.882  1.00 71.07           C
ATOM   2720  CG  LEU A 459     -13.532 -23.747  47.658  1.00 75.11           C
ATOM   2721  CD1 LEU A 459     -14.953 -24.256  47.839  1.00 77.95           C
ATOM   2722  CD2 LEU A 459     -13.416 -22.897  46.407  1.00 75.55           C
ATOM   2723  N   CYS A 460     -10.193 -21.538  48.743  1.00 63.98           N
ATOM   2724  CA  CYS A 460      -9.069 -20.985  47.995  1.00 66.06           C
ATOM   2725  C   CYS A 460      -7.790 -21.762  48.278  1.00 65.88           C
ATOM   2726  O   CYS A 460      -7.010 -22.046  47.361  1.00 61.05           O
ATOM   2727  CB  CYS A 460      -8.891 -19.506  48.339  1.00 68.09           C
ATOM   2728  SG  CYS A 460      -7.496 -18.710  47.515  1.00 71.75           S
ATOM   2729  N   GLN A 461      -7.561 -22.114  49.546  1.00 70.80           N
ATOM   2730  CA  GLN A 461      -6.396 -22.921  49.897  1.00 73.47           C
ATOM   2731  C   GLN A 461      -6.445 -24.285  49.219  1.00 70.39           C
ATOM   2732  O   GLN A 461      -5.423 -24.785  48.733  1.00 65.98           O
ATOM   2733  CB  GLN A 461      -6.311 -23.077  51.415  1.00 78.48           C
ATOM   2734  CG  GLN A 461      -4.987 -23.623  51.920  1.00 83.18           C
ATOM   2735  CD  GLN A 461      -4.869 -23.551  53.430  1.00 85.65           C
ATOM   2736  OE1 GLN A 461      -5.854 -23.317  54.130  1.00 80.24           O
ATOM   2737  NE2 GLN A 461      -3.659 -23.751  53.939  1.00 89.67           N
ATOM   2738  N   GLU A 462      -7.627 -24.904  49.181  1.00 70.04           N
ATOM   2739  CA  GLU A 462      -7.773 -26.197  48.517  1.00 68.06           C
ATOM   2740  C   GLU A 462      -7.451 -26.094  47.029  1.00 65.07           C
ATOM   2741  O   GLU A 462      -6.737 -26.940  46.469  1.00 65.05           O
ATOM   2742  CB  GLU A 462      -9.193 -26.726  48.728  1.00 71.03           C
ATOM   2743  CG  GLU A 462      -9.505 -27.993  47.956  1.00 75.14           C
ATOM   2744  CD  GLU A 462      -8.735 -29.188  48.476  1.00 77.97           C
ATOM   2745  OE1 GLU A 462      -8.945 -29.568  49.647  1.00 81.02           O
ATOM   2746  OE2 GLU A 462      -7.918 -29.745  47.714  1.00 75.70           O
ATOM   2747  N   LEU A 463      -7.975 -25.057  46.370  1.00 61.57           N
ATOM   2748  CA  LEU A 463      -7.703 -24.868  44.949  1.00 55.95           C
ATOM   2749  C   LEU A 463      -6.221 -24.620  44.700  1.00 53.32           C
ATOM   2750  O   LEU A 463      -5.651 -25.131  43.728  1.00 50.04           O
ATOM   2751  CB  LEU A 463      -8.540 -23.712  44.402  1.00 54.76           C
ATOM   2752  CG  LEU A 463     -10.044 -23.959  44.283  1.00 55.87           C
ATOM   2753  CD1 LEU A 463     -10.764 -22.668  43.937  1.00 57.87           C
ATOM   2754  CD2 LEU A 463     -10.335 -25.034  43.246  1.00 56.59           C
ATOM   2755  N   CYS A 464      -5.580 -23.832  45.568  1.00 54.71           N
ATOM   2756  CA  CYS A 464      -4.149 -23.588  45.428  1.00 56.55           C
ATOM   2757  C   CYS A 464      -3.351 -24.873  45.603  1.00 59.20           C
ATOM   2758  O   CYS A 464      -2.361 -25.097  44.898  1.00 61.93           O
ATOM   2759  CB  CYS A 464      -3.698 -22.528  46.433  1.00 57.28           C
ATOM   2760  SG  CYS A 464      -4.351 -20.874  46.103  1.00 61.24           S
ATOM   2761  N   SER A 465      -3.762 -25.729  46.543  1.00 61.25           N
ATOM   2762  CA  SER A 465      -3.085 -27.011  46.722  1.00 62.18           C
ATOM   2763  C   SER A 465      -3.219 -27.886  45.480  1.00 62.08           C
ATOM   2764  O   SER A 465      -2.243 -28.511  45.042  1.00 61.90           O
ATOM   2765  CB  SER A 465      -3.644 -27.732  47.948  1.00 63.25           C
ATOM   2766  OG  SER A 465      -3.105 -27.199  49.145  1.00 68.55           O
ATOM   2767  N   GLU A 466      -4.420 -27.940  44.898  1.00 62.15           N
ATOM   2768  CA  GLU A 466      -4.608 -28.722  43.677  1.00 61.63           C
ATOM   2769  C   GLU A 466      -3.758 -28.174  42.535  1.00 62.00           C
ATOM   2770  O   GLU A 466      -3.145 -28.940  41.775  1.00 64.64           O
ATOM   2771  CB  GLU A 466      -6.086 -28.740  43.287  1.00 63.40           C
ATOM   2772  CG  GLU A 466      -6.987 -29.452  44.284  1.00 66.92           C
ATOM   2773  CD  GLU A 466      -8.459 -29.294  43.955  1.00 68.62           C
ATOM   2774  OE1 GLU A 466      -8.787 -29.116  42.763  1.00 67.24           O
ATOM   2775  OE2 GLU A 466      -9.288 -29.349  44.887  1.00 68.70           O
ATOM   2776  N   LEU A 467      -3.707 -26.847  42.401  1.00 61.34           N
ATOM   2777  CA  LEU A 467      -2.897 -26.234  41.353  1.00 62.90           C
ATOM   2778  C   LEU A 467      -1.415 -26.521  41.559  1.00 65.49           C
ATOM   2779  O   LEU A 467      -0.681 -26.756  40.593  1.00 63.86           O
ATOM   2780  CB  LEU A 467      -3.153 -24.728  41.308  1.00 63.44           C
ATOM   2781  CG  LEU A 467      -2.596 -23.978  40.097  1.00 62.51           C
ATOM   2782  CD1 LEU A 467      -3.065 -24.622  38.802  1.00 63.15           C
ATOM   2783  CD2 LEU A 467      -2.996 -22.513  40.148  1.00 60.98           C
ATOM   2784  N   ALA A 468      -0.954 -26.497  42.812  1.00 68.73           N
ATOM   2785  CA  ALA A 468       0.439 -26.823  43.097  1.00 68.81           C
ATOM   2786  C   ALA A 468       0.744 -28.277  42.762  1.00 69.67           C
ATOM   2787  O   ALA A 468       1.832 -28.592  42.266  1.00 69.74           O
ATOM   2788  CB  ALA A 468       0.760 -26.531  44.561  1.00 68.35           C
ATOM   2789  N   GLN A 469      -0.198 -29.180  43.043  1.00 73.31           N
ATOM   2790  CA  GLN A 469      -0.034 -30.576  42.644  1.00 78.48           C
ATOM   2791  C   GLN A 469       0.124 -30.695  41.131  1.00 78.50           C
ATOM   2792  O   GLN A 469       1.034 -31.375  40.632  1.00 79.36           O
ATOM   2793  CB  GLN A 469      -1.237 -31.391  43.121  1.00 82.85           C
ATOM   2794  CG  GLN A 469      -0.898 -32.685  43.835  1.00 87.13           C
ATOM   2795  CD  GLN A 469      -2.126 -33.346  44.433  1.00 91.11           C
ATOM   2796  OE1 GLN A 469      -2.599 -32.952  45.499  1.00 95.92           O
ATOM   2797  NE2 GLN A 469      -2.652 -34.352  43.744  1.00 89.34           N
ATOM   2798  N   ASP A 470      -0.752 -30.020  40.385  1.00 77.64           N
ATOM   2799  CA  ASP A 470      -0.679 -30.078  38.927  1.00 76.65           C
ATOM   2800  C   ASP A 470       0.625 -29.477  38.413  1.00 76.06           C
ATOM   2801  O   ASP A 470       1.201 -29.969  37.435  1.00 76.72           O
ATOM   2802  CB  ASP A 470      -1.885 -29.369  38.314  1.00 76.84           C
ATOM   2803  CG  ASP A 470      -3.183 -30.114  38.559  1.00 78.01           C
ATOM   2804  OD1 ASP A 470      -3.165 -31.363  38.543  1.00 82.58           O
ATOM   2805  OD2 ASP A 470      -4.221 -29.452  38.769  1.00 79.37           O
ATOM   2806  N   LEU A 471       1.099 -28.404  39.051  1.00 72.53           N
ATOM   2807  CA  LEU A 471       2.375 -27.807  38.666  1.00 72.52           C
ATOM   2808  C   LEU A 471       3.535 -28.759  38.929  1.00 76.61           C
ATOM   2809  O   LEU A 471       4.430 -28.904  38.088  1.00 78.89           O
ATOM   2810  CB  LEU A 471       2.590 -26.494  39.417  1.00 71.69           C
ATOM   2811  CG  LEU A 471       1.863 -25.257  38.893  1.00 72.31           C
ATOM   2812  CD1 LEU A 471       2.009 -24.112  39.880  1.00 71.60           C
ATOM   2813  CD2 LEU A 471       2.391 -24.861  37.524  1.00 72.85           C
ATOM   2814  N   GLN A 472       3.540 -29.410  40.096  1.00 80.72           N
ATOM   2815  CA  GLN A 472       4.587 -30.376  40.406  1.00 84.00           C
ATOM   2816  C   GLN A 472       4.564 -31.545  39.435  1.00 84.38           C
ATOM   2817  O   GLN A 472       5.601 -32.177  39.198  1.00 83.71           O
ATOM   2818  CB  GLN A 472       4.434 -30.876  41.843  1.00 84.85           C
ATOM   2819  N   LYS A 473       3.394 -31.847  38.868  1.00 86.51           N
ATOM   2820  CA  LYS A 473       3.324 -32.887  37.846  1.00 91.38           C
ATOM   2821  C   LYS A 473       4.215 -32.556  36.651  1.00 90.81           C
ATOM   2822  O   LYS A 473       4.881 -33.441  36.102  1.00 91.46           O
ATOM   2823  CB  LYS A 473       1.878 -33.086  37.394  1.00 95.00           C
ATOM   2824  CG  LYS A 473       1.134 -34.170  38.152  1.00 97.78           C
ATOM   2825  CD  LYS A 473      -0.369 -33.975  38.052  1.00102.95           C
ATOM   2826  CE  LYS A 473      -1.097 -35.308  38.016  1.00104.18           C
ATOM   2827  NZ  LYS A 473      -2.574 -35.129  37.964  1.00105.28           N
ATOM   2828  N   GLU A 474       4.241 -31.289  36.234  1.00 90.62           N
ATOM   2829  CA  GLU A 474       5.002 -30.870  35.062  1.00 89.65           C
ATOM   2830  C   GLU A 474       6.253 -30.070  35.411  1.00 90.03           C
ATOM   2831  O   GLU A 474       6.897 -29.527  34.506  1.00 85.29           O
ATOM   2832  CB  GLU A 474       4.110 -30.061  34.117  1.00 91.94           C
ATOM   2833  CG  GLU A 474       3.177 -30.916  33.272  1.00 95.63           C
ATOM   2834  CD  GLU A 474       2.455 -30.118  32.203  1.00 97.28           C
ATOM   2835  OE1 GLU A 474       2.798 -28.934  32.006  1.00 93.86           O
ATOM   2836  OE2 GLU A 474       1.542 -30.678  31.559  1.00 97.16           O
ATOM   2837  N   ARG A 475       6.613 -29.986  36.696  1.00 94.85           N
ATOM   2838  CA  ARG A 475       7.831 -29.301  37.142  1.00 95.60           C
ATOM   2839  C   ARG A 475       7.873 -27.855  36.647  1.00 91.86           C
ATOM   2840  O   ARG A 475       8.831 -27.420  36.003  1.00 94.92           O
ATOM   2841  CB  ARG A 475       9.082 -30.066  36.703  1.00102.41           C
ATOM   2842  CG  ARG A 475       9.569 -31.099  37.706  1.00111.29           C
ATOM   2843  CD  ARG A 475       8.838 -32.420  37.536  1.00118.31           C
ATOM   2844  NE  ARG A 475       9.038 -33.304  38.678  1.00124.35           N
ATOM   2845  CZ  ARG A 475      10.043 -34.160  38.796  1.00130.32           C
ATOM   2846  NH1 ARG A 475      10.965 -34.277  37.853  1.00132.57           N
ATOM   2847  NH2 ARG A 475      10.127 -34.917  39.886  1.00134.41           N
ATOM   2848  N   LEU A 476       6.821 -27.102  36.959  1.00 89.39           N
ATOM   2849  CA  LEU A 476       6.659 -25.743  36.468  1.00 84.06           C
ATOM   2850  C   LEU A 476       6.545 -24.760  37.626  1.00 81.41           C
ATOM   2851  O   LEU A 476       5.979 -25.073  38.678  1.00 81.75           O
ATOM   2852  CB  LEU A 476       5.421 -25.625  35.571  1.00 84.01           C
ATOM   2853  CG  LEU A 476       5.647 -25.783  34.067  1.00 82.85           C
ATOM   2854  CD1 LEU A 476       4.404 -26.349  33.398  1.00 83.15           C
ATOM   2855  CD2 LEU A 476       6.039 -24.454  33.442  1.00 82.79           C
ATOM   2856  N   LYS A 477       7.095 -23.564  37.417  1.00 80.31           N
ATOM   2857  CA  LYS A 477       6.994 -22.459  38.361  1.00 79.78           C
ATOM   2858  C   LYS A 477       6.597 -21.199  37.605  1.00 74.16           C
ATOM   2859  O   LYS A 477       7.063 -20.965  36.486  1.00 75.00           O
ATOM   2860  CB  LYS A 477       8.317 -22.230  39.109  1.00 85.41           C
ATOM   2861  CG  LYS A 477       8.988 -23.503  39.606  1.00 93.85           C
ATOM   2862  CD  LYS A 477      10.210 -23.192  40.454  1.00 99.17           C
ATOM   2863  CE  LYS A 477      10.704 -24.430  41.186  1.00102.94           C
ATOM   2864  NZ  LYS A 477      11.331 -24.091  42.493  1.00107.62           N
ATOM   2865  N   GLY A 478       5.734 -20.383  38.223  1.00 66.64           N
ATOM   2866  CA  GLY A 478       5.220 -19.194  37.583  1.00 64.79           C
ATOM   2867  C   GLY A 478       5.345 -17.976  38.482  1.00 64.36           C
ATOM   2868  O   GLY A 478       5.662 -18.080  39.670  1.00 67.78           O
ATOM   2869  N   ARG A 479       5.078 -16.810  37.887  1.00 62.45           N
ATOM   2870  CA  ARG A 479       5.216 -15.535  38.578  1.00 61.18           C
ATOM   2871  C   ARG A 479       3.905 -14.788  38.776  1.00 58.96           C
ATOM   2872  O   ARG A 479       3.847 -13.901  39.633  1.00 56.22           O
ATOM   2873  CB  ARG A 479       6.188 -14.620  37.819  1.00 63.66           C
ATOM   2874  CG  ARG A 479       7.637 -15.068  37.874  1.00 68.68           C
ATOM   2875  CD  ARG A 479       8.506 -14.247  36.936  1.00 69.65           C
ATOM   2876  NE  ARG A 479       8.228 -12.820  37.045  1.00 71.29           N
ATOM   2877  CZ  ARG A 479       7.831 -12.055  36.038  1.00 70.09           C
ATOM   2878  NH1 ARG A 479       7.655 -12.548  34.823  1.00 69.09           N
ATOM   2879  NH2 ARG A 479       7.604 -10.762  36.254  1.00 69.83           N
ATOM   2880  N   THR A 480       2.865 -15.113  38.014  1.00 59.70           N
ATOM   2881  CA  THR A 480       1.586 -14.419  38.089  1.00 59.18           C
ATOM   2882  C   THR A 480       0.526 -15.360  38.645  1.00 58.00           C
ATOM   2883  O   THR A 480       0.353 -16.474  38.140  1.00 59.76           O
ATOM   2884  CB  THR A 480       1.159 -13.901  36.713  1.00 58.33           C
ATOM   2885  OG1 THR A 480       2.145 -12.988  36.216  1.00 57.77           O
ATOM   2886  CG2 THR A 480      -0.183 -13.190  36.803  1.00 57.48           C
ATOM   2887  N   VAL A 481      -0.177 -14.910  39.681  1.00 55.96           N
ATOM   2888  CA  VAL A 481      -1.258 -15.666  40.300  1.00 55.63           C
ATOM   2889  C   VAL A 481      -2.550 -14.885  40.107  1.00 56.02           C
ATOM   2890  O   VAL A 481      -2.627 -13.705  40.469  1.00 58.33           O
ATOM   2891  CB  VAL A 481      -0.991 -15.925  41.794  1.00 56.13           C
ATOM   2892  CG1 VAL A 481      -2.238 -16.473  42.472  1.00 56.08           C
ATOM   2893  CG2 VAL A 481       0.178 -16.883  41.964  1.00 56.32           C
ATOM   2894  N   THR A 482      -3.557 -15.541  39.534  1.00 57.02           N
ATOM   2895  CA  THR A 482      -4.830 -14.909  39.217  1.00 55.03           C
ATOM   2896  C   THR A 482      -5.964 -15.713  39.833  1.00 54.99           C
ATOM   2897  O   THR A 482      -6.051 -16.928  39.625  1.00 58.57           O
ATOM   2898  CB  THR A 482      -5.031 -14.798  37.701  1.00 54.10           C
ATOM   2899  OG1 THR A 482      -3.796 -14.422  37.078  1.00 53.15           O
ATOM   2900  CG2 THR A 482      -6.096 -13.760  37.378  1.00 55.27           C
ATOM   2901  N   ILE A 483      -6.828 -15.037  40.585  1.00 54.20           N
ATOM   2902  CA  ILE A 483      -8.017 -15.649  41.165  1.00 56.81           C
ATOM   2903  C   ILE A 483      -9.232 -15.224  40.355  1.00 53.73           C
ATOM   2904  O   ILE A 483      -9.295 -14.099  39.839  1.00 52.03           O
ATOM   2905  CB  ILE A 483      -8.182 -15.278  42.653  1.00 61.74           C
ATOM   2906  CG1 ILE A 483      -8.466 -13.783  42.821  1.00 63.00           C
ATOM   2907  CG2 ILE A 483      -6.948 -15.677  43.439  1.00 62.61           C
ATOM   2908  CD1 ILE A 483      -9.192 -13.444  44.106  1.00 62.10           C
ATOM   2909  N   LYS A 484     -10.191 -16.137  40.227  1.00 54.25           N
ATOM   2910  CA  LYS A 484     -11.424 -15.908  39.488  1.00 52.63           C
ATOM   2911  C   LYS A 484     -12.603 -16.099  40.430  1.00 50.32           C
ATOM   2912  O   LYS A 484     -12.707 -17.134  41.096  1.00 48.64           O
ATOM   2913  CB  LYS A 484     -11.527 -16.860  38.292  1.00 55.24           C
ATOM   2914  CG  LYS A 484     -12.866 -16.837  37.576  1.00 56.99           C
ATOM   2915  CD  LYS A 484     -12.961 -17.974  36.569  1.00 58.04           C
ATOM   2916  CE  LYS A 484     -14.082 -17.741  35.570  1.00 58.42           C
ATOM   2917  NZ  LYS A 484     -14.101 -18.783  34.506  1.00 59.08           N
ATOM   2918  N   LEU A 485     -13.485 -15.103  40.487  1.00 50.56           N
ATOM   2919  CA  LEU A 485     -14.637 -15.131  41.377  1.00 53.36           C
ATOM   2920  C   LEU A 485     -15.905 -14.882  40.577  1.00 54.48           C
ATOM   2921  O   LEU A 485     -15.995 -13.899  39.837  1.00 55.76           O
ATOM   2922  CB  LEU A 485     -14.507 -14.084  42.488  1.00 55.31           C
ATOM   2923  CG  LEU A 485     -13.213 -14.095  43.303  1.00 56.49           C
ATOM   2924  CD1 LEU A 485     -13.068 -12.798  44.077  1.00 57.21           C
ATOM   2925  CD2 LEU A 485     -13.181 -15.289  44.243  1.00 57.66           C
ATOM   2926  N   LYS A 486     -16.887 -15.763  40.737  1.00 58.24           N
ATOM   2927  CA  LYS A 486     -18.191 -15.614  40.107  1.00 62.75           C
ATOM   2928  C   LYS A 486     -19.252 -15.602  41.196  1.00 66.81           C
ATOM   2929  O   LYS A 486     -19.309 -16.522  42.015  1.00 65.81           O
ATOM   2930  CB  LYS A 486     -18.452 -16.746  39.109  1.00 62.70           C
ATOM   2931  CG  LYS A 486     -19.882 -16.822  38.603  1.00 62.38           C
ATOM   2932  CD  LYS A 486     -19.940 -17.370  37.184  1.00 62.62           C
ATOM   2933  CE  LYS A 486     -19.106 -18.634  37.038  1.00 64.49           C
ATOM   2934  NZ  LYS A 486     -19.360 -19.322  35.741  1.00 65.02           N
ATOM   2935  N   ASN A 487     -20.081 -14.560  41.214  1.00 68.98           N
ATOM   2936  CA  ASN A 487     -21.102 -14.440  42.242  1.00 68.48           C
ATOM   2937  C   ASN A 487     -22.354 -15.218  41.839  1.00 68.66           C
ATOM   2938  O   ASN A 487     -22.428 -15.816  40.762  1.00 67.85           O
ATOM   2939  CB  ASN A 487     -21.419 -12.969  42.525  1.00 72.61           C
ATOM   2940  CG  ASN A 487     -21.810 -12.192  41.279  1.00 76.33           C
ATOM   2941  OD1 ASN A 487     -22.321 -12.753  40.310  1.00 77.74           O
ATOM   2942  ND2 ASN A 487     -21.579 -10.885  41.307  1.00 78.43           N
ATOM   2943  N   VAL A 488     -23.360 -15.204  42.718  1.00 69.64           N
ATOM   2944  CA  VAL A 488     -24.581 -15.965  42.476  1.00 70.65           C
ATOM   2945  C   VAL A 488     -25.347 -15.448  41.266  1.00 72.12           C
ATOM   2946  O   VAL A 488     -26.190 -16.168  40.718  1.00 72.89           O
ATOM   2947  CB  VAL A 488     -25.478 -15.956  43.728  1.00 72.32           C
ATOM   2948  CG1 VAL A 488     -24.791 -16.679  44.877  1.00 72.41           C
ATOM   2949  CG2 VAL A 488     -25.829 -14.529  44.121  1.00 73.77           C
ATOM   2950  N   ASN A 489     -25.081 -14.216  40.832  1.00 75.38           N
ATOM   2951  CA  ASN A 489     -25.687 -13.661  39.631  1.00 75.26           C
ATOM   2952  C   ASN A 489     -24.827 -13.881  38.390  1.00 74.39           C
ATOM   2953  O   ASN A 489     -25.036 -13.208  37.374  1.00 73.78           O
ATOM   2954  CB  ASN A 489     -25.970 -12.170  39.825  1.00 77.85           C
ATOM   2955  CG  ASN A 489     -27.069 -11.913  40.839  1.00 78.92           C
ATOM   2956  OD1 ASN A 489     -28.131 -12.534  40.790  1.00 75.57           O
ATOM   2957  ND2 ASN A 489     -26.818 -10.996  41.765  1.00 81.89           N
ATOM   2958  N   PHE A 490     -23.859 -14.797  38.463  1.00 74.68           N
ATOM   2959  CA  PHE A 490     -23.027 -15.225  37.341  1.00 74.82           C
ATOM   2960  C   PHE A 490     -22.127 -14.117  36.803  1.00 71.05           C
ATOM   2961  O   PHE A 490     -21.645 -14.209  35.669  1.00 71.74           O
ATOM   2962  CB  PHE A 490     -23.880 -15.808  36.207  1.00 76.50           C
ATOM   2963  CG  PHE A 490     -24.598 -17.075  36.580  1.00 75.91           C
ATOM   2964  CD1 PHE A 490     -25.829 -17.030  37.214  1.00 76.56           C
ATOM   2965  CD2 PHE A 490     -24.041 -18.312  36.299  1.00 75.12           C
ATOM   2966  CE1 PHE A 490     -26.492 -18.193  37.560  1.00 75.46           C
ATOM   2967  CE2 PHE A 490     -24.699 -19.479  36.642  1.00 74.17           C
ATOM   2968  CZ  PHE A 490     -25.926 -19.419  37.273  1.00 75.27           C
ATOM   2969  N   GLU A 491     -21.880 -13.072  37.588  1.00 69.65           N
ATOM   2970  CA  GLU A 491     -20.921 -12.044  37.204  1.00 71.33           C
ATOM   2971  C   GLU A 491     -19.515 -12.473  37.605  1.00 67.49           C
ATOM   2972  O   GLU A 491     -19.300 -12.993  38.703  1.00 66.90           O
ATOM   2973  CB  GLU A 491     -21.277 -10.708  37.856  1.00 79.74           C
ATOM   2974  CG  GLU A 491     -22.639 -10.168  37.447  1.00 86.83           C
ATOM   2975  CD  GLU A 491     -23.111  -9.035  38.338  1.00 90.67           C
ATOM   2976  OE1 GLU A 491     -22.285  -8.497  39.106  1.00 90.36           O
ATOM   2977  OE2 GLU A 491     -24.307  -8.682  38.270  1.00 92.49           O
ATOM   2978  N   VAL A 492     -18.554 -12.248  36.711  1.00 65.27           N
ATOM   2979  CA  VAL A 492     -17.215 -12.815  36.830  1.00 65.61           C
ATOM   2980  C   VAL A 492     -16.196 -11.692  36.980  1.00 66.82           C
ATOM   2981  O   VAL A 492     -16.212 -10.722  36.213  1.00 71.65           O
ATOM   2982  CB  VAL A 492     -16.869 -13.701  35.618  1.00 63.73           C
ATOM   2983  CG1 VAL A 492     -15.470 -14.280  35.763  1.00 63.37           C
ATOM   2984  CG2 VAL A 492     -17.897 -14.810  35.464  1.00 63.00           C
ATOM   2985  N   LYS A 493     -15.314 -11.832  37.968  1.00 65.67           N
ATOM   2986  CA  LYS A 493     -14.168 -10.961  38.167  1.00 66.13           C
ATOM   2987  C   LYS A 493     -12.895 -11.797  38.183  1.00 61.08           C
ATOM   2988  O   LYS A 493     -12.894 -12.945  38.638  1.00 57.40           O
ATOM   2989  CB  LYS A 493     -14.266 -10.181  39.486  1.00 71.94           C
ATOM   2990  CG  LYS A 493     -15.390  -9.167  39.564  1.00 76.94           C
ATOM   2991  CD  LYS A 493     -15.387  -8.486  40.925  1.00 80.15           C
ATOM   2992  CE  LYS A 493     -16.408  -7.365  40.994  1.00 81.99           C
ATOM   2993  NZ  LYS A 493     -17.662  -7.804  41.664  1.00 83.83           N
ATOM   2994  N   THR A 494     -11.810 -11.214  37.681  1.00 60.14           N
ATOM   2995  CA  THR A 494     -10.485 -11.812  37.779  1.00 61.53           C
ATOM   2996  C   THR A 494      -9.545 -10.801  38.416  1.00 61.45           C
ATOM   2997  O   THR A 494      -9.509  -9.637  38.003  1.00 58.86           O
ATOM   2998  CB  THR A 494      -9.947 -12.243  36.409  1.00 63.22           C
ATOM   2999  OG1 THR A 494      -9.924 -11.117  35.523  1.00 64.75           O
ATOM   3000  CG2 THR A 494     -10.816 -13.341  35.812  1.00 63.92           C
ATOM   3001  N   ARG A 495      -8.795 -11.241  39.424  1.00 63.22           N
ATOM   3002  CA  ARG A 495      -7.838 -10.384  40.114  1.00 63.69           C
ATOM   3003  C   ARG A 495      -6.475 -11.058  40.104  1.00 60.18           C
ATOM   3004  O   ARG A 495      -6.342 -12.199  40.555  1.00 60.61           O
ATOM   3005  CB  ARG A 495      -8.286 -10.095  41.551  1.00 67.84           C
ATOM   3006  CG  ARG A 495      -9.648  -9.419  41.652  1.00 73.37           C
ATOM   3007  CD  ARG A 495      -9.614  -8.002  41.098  1.00 76.58           C
ATOM   3008  NE  ARG A 495     -10.933  -7.380  41.103  1.00 77.59           N
ATOM   3009  CZ  ARG A 495     -11.508  -6.832  40.041  1.00 76.79           C
ATOM   3010  NH1 ARG A 495     -10.904  -6.807  38.864  1.00 78.10           N
ATOM   3011  NH2 ARG A 495     -12.719  -6.296  40.162  1.00 76.32           N
ATOM   3012  N   ALA A 496      -5.466 -10.350  39.602  1.00 58.83           N
ATOM   3013  CA  ALA A 496      -4.149 -10.924  39.374  1.00 60.21           C
ATOM   3014  C   ALA A 496      -3.087 -10.189  40.182  1.00 61.38           C
ATOM   3015  O   ALA A 496      -3.271  -9.046  40.607  1.00 59.92           O
ATOM   3016  CB  ALA A 496      -3.781 -10.890  37.885  1.00 61.86           C
ATOM   3017  N   SER A 497      -1.966 -10.878  40.392  1.00 62.04           N
ATOM   3018  CA  SER A 497      -0.808 -10.299  41.061  1.00 63.24           C
ATOM   3019  C   SER A 497       0.449 -10.981  40.541  1.00 63.86           C
ATOM   3020  O   SER A 497       0.515 -12.213  40.502  1.00 61.10           O
ATOM   3021  CB  SER A 497      -0.910 -10.453  42.583  1.00 65.34           C
ATOM   3022  OG  SER A 497       0.362 -10.332  43.195  1.00 67.07           O
ATOM   3023  N   THR A 498       1.439 -10.182  40.151  1.00 66.91           N
ATOM   3024  CA  THR A 498       2.693 -10.685  39.607  1.00 71.20           C
ATOM   3025  C   THR A 498       3.819 -10.465  40.609  1.00 75.31           C
ATOM   3026  O   THR A 498       3.894  -9.416  41.256  1.00 77.94           O
ATOM   3027  CB  THR A 498       3.030 -10.003  38.276  1.00 72.44           C
ATOM   3028  OG1 THR A 498       1.911 -10.109  37.388  1.00 72.16           O
ATOM   3029  CG2 THR A 498       4.240 -10.660  37.626  1.00 72.36           C
ATOM   3030  N   VAL A 499       4.692 -11.464  40.732  1.00 78.35           N
ATOM   3031  CA  VAL A 499       5.775 -11.469  41.707  1.00 79.57           C
ATOM   3032  C   VAL A 499       7.102 -11.580  40.967  1.00 80.94           C
ATOM   3033  O   VAL A 499       7.194 -12.212  39.910  1.00 83.49           O
ATOM   3034  CB  VAL A 499       5.597 -12.622  42.724  1.00 81.70           C
ATOM   3035  CG1 VAL A 499       6.772 -12.700  43.689  1.00 85.10           C
ATOM   3036  CG2 VAL A 499       4.292 -12.453  43.488  1.00 80.88           C
ATOM   3037  N   SER A 500       8.134 -10.939  41.526  1.00 83.41           N
ATOM   3038  CA  SER A 500       9.451 -10.953  40.895  1.00 82.94           C
ATOM   3039  C   SER A 500      10.020 -12.365  40.812  1.00 82.99           C
ATOM   3040  O   SER A 500      10.579 -12.756  39.781  1.00 81.56           O
ATOM   3041  CB  SER A 500      10.407 -10.037  41.661  1.00 85.15           C
ATOM   3042  OG  SER A 500       9.799  -8.791  41.954  1.00 84.15           O
ATOM   3043  N   SER A 501       9.889 -13.143  41.882  1.00 85.51           N
ATOM   3044  CA  SER A 501      10.439 -14.491  41.943  1.00 87.19           C
ATOM   3045  C   SER A 501       9.351 -15.519  41.662  1.00 83.28           C
ATOM   3046  O   SER A 501       8.197 -15.343  42.064  1.00 80.41           O
ATOM   3047  CB  SER A 501      11.073 -14.761  43.309  1.00 89.65           C
ATOM   3048  OG  SER A 501      11.987 -13.737  43.660  1.00 92.02           O
ATOM   3049  N   VAL A 502       9.727 -16.595  40.967  1.00 80.65           N
ATOM   3050  CA  VAL A 502       8.769 -17.639  40.624  1.00 78.94           C
ATOM   3051  C   VAL A 502       8.311 -18.361  41.888  1.00 77.34           C
ATOM   3052  O   VAL A 502       9.053 -18.481  42.873  1.00 75.59           O
ATOM   3053  CB  VAL A 502       9.376 -18.626  39.609  1.00 79.45           C
ATOM   3054  CG1 VAL A 502       9.783 -17.900  38.335  1.00 80.89           C
ATOM   3055  CG2 VAL A 502      10.567 -19.355  40.212  1.00 81.10           C
ATOM   3056  N   VAL A 503       7.069 -18.841  41.862  1.00 77.67           N
ATOM   3057  CA  VAL A 503       6.471 -19.568  42.977  1.00 77.46           C
ATOM   3058  C   VAL A 503       5.890 -20.871  42.447  1.00 76.77           C
ATOM   3059  O   VAL A 503       5.384 -20.923  41.320  1.00 80.29           O
ATOM   3060  CB  VAL A 503       5.386 -18.733  43.692  1.00 79.66           C
ATOM   3061  CG1 VAL A 503       5.999 -17.492  44.325  1.00 80.70           C
ATOM   3062  CG2 VAL A 503       4.275 -18.348  42.726  1.00 81.75           C
ATOM   3063  N   SER A 504       5.988 -21.934  43.248  1.00 74.23           N
ATOM   3064  CA  SER A 504       5.501 -23.245  42.832  1.00 72.55           C
ATOM   3065  C   SER A 504       4.694 -23.999  43.880  1.00 70.83           C
ATOM   3066  O   SER A 504       3.882 -24.850  43.498  1.00 70.49           O
ATOM   3067  CB  SER A 504       6.674 -24.135  42.394  1.00 72.87           C
ATOM   3068  OG  SER A 504       7.736 -24.071  43.331  1.00 72.51           O
ATOM   3069  N   THR A 505       4.872 -23.726  45.168  1.00 72.08           N
ATOM   3070  CA  THR A 505       4.237 -24.533  46.200  1.00 73.89           C
ATOM   3071  C   THR A 505       2.828 -24.033  46.498  1.00 72.84           C
ATOM   3072  O   THR A 505       2.441 -22.921  46.133  1.00 69.80           O
ATOM   3073  CB  THR A 505       5.068 -24.531  47.484  1.00 75.96           C
ATOM   3074  OG1 THR A 505       5.062 -23.219  48.060  1.00 73.40           O
ATOM   3075  CG2 THR A 505       6.501 -24.949  47.193  1.00 77.71           C
ATOM   3076  N   ALA A 506       2.055 -24.888  47.174  1.00 72.18           N
ATOM   3077  CA  ALA A 506       0.711 -24.502  47.586  1.00 73.00           C
ATOM   3078  C   ALA A 506       0.743 -23.329  48.554  1.00 72.29           C
ATOM   3079  O   ALA A 506      -0.151 -22.476  48.526  1.00 70.00           O
ATOM   3080  CB  ALA A 506      -0.008 -25.693  48.218  1.00 72.56           C
ATOM   3081  N   GLU A 507       1.768 -23.264  49.405  1.00 74.15           N
ATOM   3082  CA  GLU A 507       1.845 -22.202  50.403  1.00 79.48           C
ATOM   3083  C   GLU A 507       2.033 -20.835  49.752  1.00 79.55           C
ATOM   3084  O   GLU A 507       1.351 -19.873  50.113  1.00 77.47           O
ATOM   3085  CB  GLU A 507       2.974 -22.499  51.391  1.00 82.19           C
ATOM   3086  CG  GLU A 507       2.630 -23.569  52.421  1.00 82.57           C
ATOM   3087  CD  GLU A 507       2.711 -24.976  51.857  1.00 84.98           C
ATOM   3088  OE1 GLU A 507       3.523 -25.202  50.935  1.00 80.78           O
ATOM   3089  OE2 GLU A 507       1.963 -25.855  52.334  1.00 84.98           O
ATOM   3090  N   GLU A 508       2.940 -20.730  48.777  1.00 77.47           N
ATOM   3091  CA  GLU A 508       3.198 -19.439  48.137  1.00 75.38           C
ATOM   3092  C   GLU A 508       2.006 -18.986  47.294  1.00 71.79           C
ATOM   3093  O   GLU A 508       1.587 -17.816  47.351  1.00 67.29           O
ATOM   3094  CB  GLU A 508       4.464 -19.529  47.280  1.00 76.63           C
ATOM   3095  CG  GLU A 508       5.689 -20.058  48.022  1.00 81.05           C
ATOM   3096  CD  GLU A 508       6.737 -20.646  47.091  1.00 88.04           C
ATOM   3097  OE1 GLU A 508       6.362 -21.384  46.155  1.00 91.97           O
ATOM   3098  OE2 GLU A 508       7.939 -20.373  47.299  1.00 95.20           O
ATOM   3099  N   ILE A 509       1.451 -19.906  46.500  1.00 69.73           N
ATOM   3100  CA  ILE A 509       0.289 -19.584  45.678  1.00 68.47           C
ATOM   3101  C   ILE A 509      -0.873 -19.153  46.559  1.00 64.63           C
ATOM   3102  O   ILE A 509      -1.563 -18.167  46.267  1.00 62.69           O
ATOM   3103  CB  ILE A 509      -0.089 -20.785  44.790  1.00 68.65           C
ATOM   3104  CG1 ILE A 509       1.053 -21.127  43.831  1.00 66.73           C
ATOM   3105  CG2 ILE A 509      -1.366 -20.497  44.016  1.00 69.10           C
ATOM   3106  CD1 ILE A 509       0.875 -22.455  43.124  1.00 66.78           C
ATOM   3107  N   PHE A 510      -1.106 -19.882  47.655  1.00 64.07           N
ATOM   3108  CA  PHE A 510      -2.158 -19.488  48.581  1.00 64.62           C
ATOM   3109  C   PHE A 510      -1.848 -18.160  49.253  1.00 65.38           C
ATOM   3110  O   PHE A 510      -2.766 -17.393  49.532  1.00 65.13           O
ATOM   3111  CB  PHE A 510      -2.383 -20.565  49.640  1.00 63.92           C
ATOM   3112  CG  PHE A 510      -3.473 -20.223  50.615  1.00 61.21           C
ATOM   3113  CD1 PHE A 510      -4.725 -19.842  50.161  1.00 58.94           C
ATOM   3114  CD2 PHE A 510      -3.243 -20.262  51.979  1.00 60.98           C
ATOM   3115  CE1 PHE A 510      -5.732 -19.519  51.048  1.00 58.03           C
ATOM   3116  CE2 PHE A 510      -4.248 -19.939  52.874  1.00 61.39           C
ATOM   3117  CZ  PHE A 510      -5.494 -19.567  52.407  1.00 59.17           C
ATOM   3118  N   ALA A 511      -0.573 -17.867  49.515  1.00 65.40           N
ATOM   3119  CA  ALA A 511      -0.226 -16.588  50.124  1.00 65.03           C
ATOM   3120  C   ALA A 511      -0.627 -15.426  49.225  1.00 66.64           C
ATOM   3121  O   ALA A 511      -1.158 -14.416  49.702  1.00 70.95           O
ATOM   3122  CB  ALA A 511       1.271 -16.540  50.430  1.00 65.00           C
ATOM   3123  N   ILE A 512      -0.378 -15.549  47.921  1.00 68.48           N
ATOM   3124  CA  ILE A 512      -0.769 -14.478  47.001  1.00 65.72           C
ATOM   3125  C   ILE A 512      -2.292 -14.427  46.840  1.00 65.14           C
ATOM   3126  O   ILE A 512      -2.921 -13.355  46.928  1.00 61.96           O
ATOM   3127  CB  ILE A 512      -0.059 -14.652  45.646  1.00 64.24           C
ATOM   3128  CG1 ILE A 512       1.459 -14.653  45.840  1.00 65.29           C
ATOM   3129  CG2 ILE A 512      -0.473 -13.552  44.682  1.00 63.64           C
ATOM   3130  CD1 ILE A 512       2.218 -15.369  44.745  1.00 65.69           C
ATOM   3131  N   ALA A 513      -2.908 -15.591  46.609  1.00 65.80           N
ATOM   3132  CA  ALA A 513      -4.343 -15.639  46.353  1.00 66.20           C
ATOM   3133  C   ALA A 513      -5.151 -15.204  47.567  1.00 71.93           C
ATOM   3134  O   ALA A 513      -6.240 -14.641  47.416  1.00 71.48           O
ATOM   3135  CB  ALA A 513      -4.748 -17.047  45.921  1.00 65.79           C
ATOM   3136  N   LYS A 514      -4.636 -15.454  48.772  1.00 79.05           N
ATOM   3137  CA  LYS A 514      -5.322 -15.054  49.991  1.00 82.56           C
ATOM   3138  C   LYS A 514      -5.413 -13.541  50.096  1.00 83.38           C
ATOM   3139  O   LYS A 514      -6.461 -13.005  50.464  1.00 84.34           O
ATOM   3140  CB  LYS A 514      -4.594 -15.647  51.199  1.00 85.80           C
ATOM   3141  CG  LYS A 514      -5.024 -15.104  52.547  1.00 93.12           C
ATOM   3142  CD  LYS A 514      -4.038 -15.520  53.628  1.00 98.70           C
ATOM   3143  CE  LYS A 514      -4.753 -16.059  54.855  1.00100.99           C
ATOM   3144  NZ  LYS A 514      -5.368 -14.964  55.653  1.00101.52           N
ATOM   3145  N   GLU A 515      -4.331 -12.834  49.764  1.00 82.76           N
ATOM   3146  CA  GLU A 515      -4.378 -11.376  49.773  1.00 83.29           C
ATOM   3147  C   GLU A 515      -5.314 -10.847  48.694  1.00 78.56           C
ATOM   3148  O   GLU A 515      -6.052  -9.880  48.926  1.00 78.77           O
ATOM   3149  CB  GLU A 515      -2.972 -10.803  49.602  1.00 88.73           C
ATOM   3150  CG  GLU A 515      -2.128 -10.857  50.866  1.00 93.65           C
ATOM   3151  CD  GLU A 515      -2.925 -10.541  52.118  1.00 97.17           C
ATOM   3152  OE1 GLU A 515      -3.324  -9.370  52.291  1.00 99.06           O
ATOM   3153  OE2 GLU A 515      -3.152 -11.463  52.930  1.00 95.30           O
ATOM   3154  N   LEU A 516      -5.306 -11.466  47.508  1.00 74.60           N
ATOM   3155  CA  LEU A 516      -6.241 -11.028  46.468  1.00 70.49           C
ATOM   3156  C   LEU A 516      -7.694 -11.196  46.923  1.00 67.30           C
ATOM   3157  O   LEU A 516      -8.518 -10.273  46.802  1.00 64.11           O
ATOM   3158  CB  LEU A 516      -5.984 -11.800  45.173  1.00 70.53           C
ATOM   3159  CG  LEU A 516      -4.672 -11.488  44.449  1.00 71.88           C
ATOM   3160  CD1 LEU A 516      -4.360 -12.558  43.415  1.00 72.72           C
ATOM   3161  CD2 LEU A 516      -4.724 -10.111  43.802  1.00 72.56           C
ATOM   3162  N   LEU A 517      -8.016 -12.367  47.476  1.00 66.10           N
ATOM   3163  CA  LEU A 517      -9.370 -12.629  47.953  1.00 66.96           C
ATOM   3164  C   LEU A 517      -9.731 -11.721  49.122  1.00 69.68           C
ATOM   3165  O   LEU A 517     -10.888 -11.309  49.260  1.00 65.13           O
ATOM   3166  CB  LEU A 517      -9.503 -14.100  48.347  1.00 66.59           C
ATOM   3167  CG  LEU A 517     -10.851 -14.578  48.889  1.00 68.35           C
ATOM   3168  CD1 LEU A 517     -11.959 -14.325  47.880  1.00 65.32           C
ATOM   3169  CD2 LEU A 517     -10.781 -16.052  49.256  1.00 71.42           C
ATOM   3170  N   LYS A 518      -8.757 -11.407  49.979  1.00 73.78           N
ATOM   3171  CA  LYS A 518      -9.004 -10.495  51.089  1.00 76.25           C
ATOM   3172  C   LYS A 518      -9.339  -9.099  50.588  1.00 73.63           C
ATOM   3173  O   LYS A 518     -10.227  -8.435  51.132  1.00 72.76           O
ATOM   3174  CB  LYS A 518      -7.787 -10.454  52.013  1.00 80.98           C
ATOM   3175  CG  LYS A 518      -7.969  -9.575  53.237  1.00 84.86           C
ATOM   3176  CD  LYS A 518      -6.679  -9.465  54.031  1.00 89.87           C
ATOM   3177  CE  LYS A 518      -6.949  -9.018  55.458  1.00 92.83           C
ATOM   3178  NZ  LYS A 518      -7.851  -7.835  55.506  1.00 92.86           N
ATOM   3179  N   THR A 519      -8.630  -8.633  49.557  1.00 69.54           N
ATOM   3180  CA  THR A 519      -8.977  -7.351  48.952  1.00 67.71           C
ATOM   3181  C   THR A 519     -10.401  -7.375  48.412  1.00 68.65           C
ATOM   3182  O   THR A 519     -11.173  -6.427  48.620  1.00 70.42           O
ATOM   3183  CB  THR A 519      -7.994  -7.007  47.833  1.00 66.18           C
ATOM   3184  OG1 THR A 519      -6.651  -7.191  48.298  1.00 66.01           O
ATOM   3185  CG2 THR A 519      -8.180  -5.565  47.383  1.00 66.80           C
ATOM   3186  N   GLU A 520     -10.769  -8.461  47.727  1.00 71.50           N
ATOM   3187  CA  GLU A 520     -12.121  -8.552  47.179  1.00 73.39           C
ATOM   3188  C   GLU A 520     -13.176  -8.559  48.284  1.00 74.20           C
ATOM   3189  O   GLU A 520     -14.236  -7.937  48.142  1.00 71.84           O
ATOM   3190  CB  GLU A 520     -12.247  -9.792  46.297  1.00 72.88           C
ATOM   3191  CG  GLU A 520     -11.573  -9.644  44.941  1.00 72.38           C
ATOM   3192  CD  GLU A 520     -11.664  -8.232  44.391  1.00 71.48           C
ATOM   3193  OE1 GLU A 520     -12.786  -7.788  44.069  1.00 69.78           O
ATOM   3194  OE2 GLU A 520     -10.612  -7.568  44.278  1.00 66.08           O
ATOM   3195  N   ILE A 521     -12.909  -9.262  49.387  1.00 78.54           N
ATOM   3196  CA  ILE A 521     -13.857  -9.298  50.498  1.00 83.69           C
ATOM   3197  C   ILE A 521     -13.972  -7.926  51.153  1.00 86.74           C
ATOM   3198  O   ILE A 521     -15.075  -7.468  51.477  1.00 87.86           O
ATOM   3199  CB  ILE A 521     -13.450 -10.378  51.518  1.00 84.25           C
ATOM   3200  CG1 ILE A 521     -13.579 -11.774  50.905  1.00 83.23           C
ATOM   3201  CG2 ILE A 521     -14.301 -10.279  52.777  1.00 83.82           C
ATOM   3202  CD1 ILE A 521     -12.802 -12.839  51.650  1.00 82.61           C
ATOM   3203  N   ASP A 522     -12.839  -7.249  51.360  1.00 89.17           N
ATOM   3204  CA  ASP A 522     -12.854  -5.937  51.997  1.00 91.67           C
ATOM   3205  C   ASP A 522     -13.563  -4.899  51.138  1.00 94.90           C
ATOM   3206  O   ASP A 522     -14.171  -3.966  51.676  1.00 99.66           O
ATOM   3207  CB  ASP A 522     -11.426  -5.477  52.295  1.00 90.24           C
ATOM   3208  CG  ASP A 522     -10.726  -6.361  53.309  1.00 89.33           C
ATOM   3209  OD1 ASP A 522     -11.421  -7.061  54.074  1.00 89.00           O
ATOM   3210  OD2 ASP A 522      -9.477  -6.354  53.339  1.00 86.15           O
ATOM   3211  N   ALA A 523     -13.492  -5.037  49.811  1.00 95.54           N
ATOM   3212  CA  ALA A 523     -14.107  -4.043  48.935  1.00 94.29           C
ATOM   3213  C   ALA A 523     -15.618  -3.979  49.131  1.00 94.76           C
ATOM   3214  O   ALA A 523     -16.207  -2.891  49.115  1.00 95.86           O
ATOM   3215  CB  ALA A 523     -13.767  -4.349  47.477  1.00 94.66           C
ATOM   3216  N   ASP A 524     -16.263  -5.128  49.316  1.00 98.32           N
ATOM   3217  CA  ASP A 524     -17.712  -5.195  49.464  1.00101.72           C
ATOM   3218  C   ASP A 524     -18.174  -5.098  50.913  1.00102.39           C
ATOM   3219  O   ASP A 524     -19.378  -5.208  51.168  1.00 98.03           O
ATOM   3220  CB  ASP A 524     -18.245  -6.491  48.845  1.00102.41           C
ATOM   3221  CG  ASP A 524     -18.687  -6.313  47.406  1.00101.25           C
ATOM   3222  OD1 ASP A 524     -19.495  -5.398  47.138  1.00102.44           O
ATOM   3223  OD2 ASP A 524     -18.228  -7.089  46.542  1.00 98.58           O
ATOM   3224  N   PHE A 525     -17.258  -4.894  51.855  1.00104.73           N
ATOM   3225  CA  PHE A 525     -17.620  -4.850  53.265  1.00108.11           C
ATOM   3226  C   PHE A 525     -18.632  -3.732  53.515  1.00110.37           C
ATOM   3227  O   PHE A 525     -18.517  -2.649  52.928  1.00109.55           O
ATOM   3228  CB  PHE A 525     -16.368  -4.632  54.119  1.00109.26           C
ATOM   3229  CG  PHE A 525     -16.516  -5.075  55.547  1.00111.65           C
ATOM   3230  CD1 PHE A 525     -16.411  -6.413  55.887  1.00113.01           C
ATOM   3231  CD2 PHE A 525     -16.760  -4.151  56.550  1.00110.72           C
ATOM   3232  CE1 PHE A 525     -16.547  -6.822  57.201  1.00113.64           C
ATOM   3233  CE2 PHE A 525     -16.899  -4.553  57.864  1.00115.30           C
ATOM   3234  CZ  PHE A 525     -16.792  -5.890  58.191  1.00116.16           C
ATOM   3235  N   PRO A 526     -19.636  -3.952  54.382  1.00112.73           N
ATOM   3236  CA  PRO A 526     -19.840  -5.149  55.207  1.00111.33           C
ATOM   3237  C   PRO A 526     -20.665  -6.251  54.543  1.00110.32           C
ATOM   3238  O   PRO A 526     -21.053  -7.204  55.219  1.00102.53           O
ATOM   3239  CB  PRO A 526     -20.576  -4.596  56.427  1.00112.74           C
ATOM   3240  CG  PRO A 526     -21.357  -3.433  55.895  1.00113.41           C
ATOM   3241  CD  PRO A 526     -20.665  -2.931  54.646  1.00112.51           C
ATOM   3242  N   HIS A 527     -20.934  -6.122  53.251  1.00112.97           N
ATOM   3243  CA  HIS A 527     -21.673  -7.161  52.542  1.00112.03           C
ATOM   3244  C   HIS A 527     -20.761  -8.353  52.267  1.00107.19           C
ATOM   3245  O   HIS A 527     -19.630  -8.166  51.807  1.00106.48           O
ATOM   3246  CB  HIS A 527     -22.241  -6.623  51.232  1.00111.43           C
ATOM   3247  N   PRO A 528     -21.205  -9.575  52.540  1.00 98.92           N
ATOM   3248  CA  PRO A 528     -20.376 -10.748  52.254  1.00 95.69           C
ATOM   3249  C   PRO A 528     -20.369 -11.086  50.770  1.00 91.90           C
ATOM   3250  O   PRO A 528     -21.248 -10.687  50.003  1.00 90.29           O
ATOM   3251  CB  PRO A 528     -21.047 -11.859  53.067  1.00 97.87           C
ATOM   3252  CG  PRO A 528     -22.482 -11.456  53.115  1.00 98.14           C
ATOM   3253  CD  PRO A 528     -22.512  -9.945  53.112  1.00 97.67           C
ATOM   3254  N   LEU A 529     -19.346 -11.840  50.374  1.00 86.30           N
ATOM   3255  CA  LEU A 529     -19.207 -12.287  48.992  1.00 80.46           C
ATOM   3256  C   LEU A 529     -20.080 -13.519  48.780  1.00 75.57           C
ATOM   3257  O   LEU A 529     -19.766 -14.604  49.280  1.00 73.94           O
ATOM   3258  CB  LEU A 529     -17.746 -12.591  48.672  1.00 79.24           C
ATOM   3259  CG  LEU A 529     -16.813 -11.417  48.366  1.00 80.34           C
ATOM   3260  CD1 LEU A 529     -15.519 -11.917  47.741  1.00 81.19           C
ATOM   3261  CD2 LEU A 529     -17.490 -10.400  47.460  1.00 81.83           C
ATOM   3262  N   ARG A 530     -21.175 -13.356  48.039  1.00 72.73           N
ATOM   3263  CA  ARG A 530     -22.056 -14.471  47.691  1.00 71.17           C
ATOM   3264  C   ARG A 530     -21.559 -15.057  46.376  1.00 68.99           C
ATOM   3265  O   ARG A 530     -21.988 -14.660  45.293  1.00 70.35           O
ATOM   3266  CB  ARG A 530     -23.505 -14.011  47.588  1.00 71.13           C
ATOM   3267  CG  ARG A 530     -24.017 -13.254  48.801  1.00 71.73           C
ATOM   3268  CD  ARG A 530     -25.480 -12.872  48.629  1.00 70.89           C
ATOM   3269  NE  ARG A 530     -26.339 -14.044  48.507  1.00 72.70           N
ATOM   3270  CZ  ARG A 530     -27.536 -14.041  47.935  1.00 75.57           C
ATOM   3271  NH1 ARG A 530     -28.051 -12.939  47.415  1.00 77.54           N
ATOM   3272  NH2 ARG A 530     -28.233 -15.173  47.883  1.00 76.76           N
ATOM   3273  N   LEU A 531     -20.646 -16.019  46.472  1.00 64.11           N
ATOM   3274  CA  LEU A 531     -19.966 -16.575  45.311  1.00 63.65           C
ATOM   3275  C   LEU A 531     -20.368 -18.028  45.088  1.00 61.52           C
ATOM   3276  O   LEU A 531     -20.539 -18.793  46.042  1.00 60.92           O
ATOM   3277  CB  LEU A 531     -18.446 -16.458  45.467  1.00 63.82           C
ATOM   3278  CG  LEU A 531     -17.830 -16.811  46.825  1.00 62.36           C
ATOM   3279  CD1 LEU A 531     -17.429 -18.275  46.896  1.00 63.63           C
ATOM   3280  CD2 LEU A 531     -16.636 -15.913  47.114  1.00 61.07           C
ATOM   3281  N   ARG A 532     -20.520 -18.393  43.812  1.00 61.87           N
ATOM   3282  CA  ARG A 532     -20.872 -19.743  43.400  1.00 61.13           C
ATOM   3283  C   ARG A 532     -19.725 -20.501  42.749  1.00 61.41           C
ATOM   3284  O   ARG A 532     -19.792 -21.731  42.665  1.00 62.95           O
ATOM   3285  CB  ARG A 532     -22.050 -19.706  42.416  1.00 60.14           C
ATOM   3286  CG  ARG A 532     -21.752 -18.932  41.139  1.00 60.36           C
ATOM   3287  CD  ARG A 532     -22.300 -19.642  39.914  1.00 62.85           C
ATOM   3288  NE  ARG A 532     -23.690 -20.040  40.098  1.00 64.59           N
ATOM   3289  CZ  ARG A 532     -24.213 -21.169  39.641  1.00 66.52           C
ATOM   3290  NH1 ARG A 532     -23.489 -22.038  38.956  1.00 64.44           N
ATOM   3291  NH2 ARG A 532     -25.495 -21.432  39.876  1.00 71.95           N
ATOM   3292  N   LEU A 533     -18.690 -19.807  42.280  1.00 60.22           N
ATOM   3293  CA  LEU A 533     -17.542 -20.439  41.647  1.00 58.68           C
ATOM   3294  C   LEU A 533     -16.272 -19.726  42.083  1.00 56.80           C
ATOM   3295  O   LEU A 533     -16.254 -18.499  42.215  1.00 58.05           O
ATOM   3296  CB  LEU A 533     -17.656 -20.412  40.113  1.00 59.20           C
ATOM   3297  CG  LEU A 533     -16.439 -20.865  39.297  1.00 58.88           C
ATOM   3298  CD1 LEU A 533     -16.864 -21.741  38.132  1.00 58.45           C
ATOM   3299  CD2 LEU A 533     -15.627 -19.675  38.797  1.00 58.08           C
ATOM   3300  N   MET A 534     -15.212 -20.501  42.304  1.00 56.03           N
ATOM   3301  CA  MET A 534     -13.903 -19.932  42.599  1.00 57.11           C
ATOM   3302  C   MET A 534     -12.839 -20.656  41.790  1.00 55.57           C
ATOM   3303  O   MET A 534     -12.924 -21.870  41.589  1.00 53.51           O
ATOM   3304  CB  MET A 534     -13.565 -20.011  44.093  1.00 58.09           C
ATOM   3305  CG  MET A 534     -12.361 -19.165  44.490  1.00 59.85           C
ATOM   3306  SD  MET A 534     -11.860 -19.392  46.205  1.00 62.66           S
ATOM   3307  CE  MET A 534     -13.120 -18.443  47.051  1.00 62.40           C
ATOM   3308  N   GLY A 535     -11.840 -19.912  41.337  1.00 56.72           N
ATOM   3309  CA  GLY A 535     -10.774 -20.488  40.535  1.00 56.31           C
ATOM   3310  C   GLY A 535      -9.454 -19.799  40.790  1.00 54.98           C
ATOM   3311  O   GLY A 535      -9.406 -18.626  41.174  1.00 52.51           O
ATOM   3312  N   VAL A 536      -8.370 -20.544  40.578  1.00 57.23           N
ATOM   3313  CA  VAL A 536      -7.008 -20.042  40.729  1.00 59.34           C
ATOM   3314  C   VAL A 536      -6.218 -20.418  39.483  1.00 61.89           C
ATOM   3315  O   VAL A 536      -6.287 -21.564  39.020  1.00 66.19           O
ATOM   3316  CB  VAL A 536      -6.322 -20.600  41.992  1.00 57.47           C
ATOM   3317  CG1 VAL A 536      -4.930 -20.007  42.147  1.00 58.63           C
ATOM   3318  CG2 VAL A 536      -7.162 -20.318  43.229  1.00 55.43           C
ATOM   3319  N   ARG A 537      -5.464 -19.457  38.948  1.00 62.10           N
ATOM   3320  CA  ARG A 537      -4.660 -19.648  37.749  1.00 64.26           C
ATOM   3321  C   ARG A 537      -3.256 -19.105  37.978  1.00 61.70           C
ATOM   3322  O   ARG A 537      -3.081 -18.069  38.625  1.00 62.45           O
ATOM   3323  CB  ARG A 537      -5.302 -18.952  36.538  1.00 68.01           C
ATOM   3324  CG  ARG A 537      -4.465 -18.988  35.267  1.00 72.06           C
ATOM   3325  CD  ARG A 537      -5.330 -18.821  34.027  1.00 76.71           C
ATOM   3326  NE  ARG A 537      -5.854 -17.467  33.902  1.00 84.27           N
ATOM   3327  CZ  ARG A 537      -7.106 -17.121  34.169  1.00 92.06           C
ATOM   3328  NH1 ARG A 537      -7.995 -18.008  34.584  1.00100.33           N
ATOM   3329  NH2 ARG A 537      -7.475 -15.852  34.016  1.00 91.33           N
ATOM   3330  N   ILE A 538      -2.260 -19.811  37.445  1.00 58.93           N
ATOM   3331  CA  ILE A 538      -0.866 -19.388  37.488  1.00 59.67           C
ATOM   3332  C   ILE A 538      -0.358 -19.270  36.057  1.00 61.51           C
ATOM   3333  O   ILE A 538      -0.736 -20.062  35.185  1.00 63.04           O
ATOM   3334  CB  ILE A 538       0.009 -20.359  38.312  1.00 59.07           C
ATOM   3335  CG1 ILE A 538       1.430 -19.808  38.461  1.00 58.28           C
ATOM   3336  CG2 ILE A 538       0.026 -21.749  37.686  1.00 60.11           C
ATOM   3337  CD1 ILE A 538       2.238 -20.474  39.551  1.00 58.75           C
ATOM   3338  N   SER A 539       0.475 -18.262  35.812  1.00 63.62           N
ATOM   3339  CA  SER A 539       0.992 -17.991  34.476  1.00 64.95           C
ATOM   3340  C   SER A 539       2.368 -17.345  34.606  1.00 67.81           C
ATOM   3341  O   SER A 539       2.967 -17.330  35.686  1.00 69.91           O
ATOM   3342  CB  SER A 539       0.012 -17.110  33.691  1.00 63.65           C
ATOM   3343  OG  SER A 539      -0.310 -15.935  34.414  1.00 62.63           O
ATOM   3344  N   SER A 540       2.869 -16.815  33.486  1.00 68.86           N
ATOM   3345  CA  SER A 540       4.165 -16.134  33.419  1.00 68.43           C
ATOM   3346  C   SER A 540       5.316 -17.086  33.747  1.00 67.63           C
ATOM   3347  O   SER A 540       6.163 -16.809  34.599  1.00 69.94           O
ATOM   3348  CB  SER A 540       4.192 -14.902  34.329  1.00 67.39           C
ATOM   3349  OG  SER A 540       3.146 -14.004  34.002  1.00 65.54           O
ATOM   3350  N   PHE A 541       5.341 -18.223  33.053  1.00 68.82           N
ATOM   3351  CA  PHE A 541       6.437 -19.169  33.187  1.00 73.65           C
ATOM   3352  C   PHE A 541       7.677 -18.654  32.455  1.00 82.89           C
ATOM   3353  O   PHE A 541       7.562 -17.930  31.462  1.00 85.54           O
ATOM   3354  CB  PHE A 541       6.029 -20.532  32.635  1.00 71.55           C
ATOM   3355  CG  PHE A 541       4.718 -21.035  33.171  1.00 70.77           C
ATOM   3356  CD1 PHE A 541       4.454 -21.007  34.531  1.00 70.03           C
ATOM   3357  CD2 PHE A 541       3.748 -21.532  32.316  1.00 72.41           C
ATOM   3358  CE1 PHE A 541       3.248 -21.466  35.028  1.00 70.32           C
ATOM   3359  CE2 PHE A 541       2.541 -21.993  32.807  1.00 73.03           C
ATOM   3360  CZ  PHE A 541       2.291 -21.960  34.165  1.00 70.86           C
ATOM   3361  N   PRO A 542       8.872 -19.006  32.928  1.00 98.55           N
ATOM   3362  CA  PRO A 542      10.093 -18.484  32.303  1.00107.73           C
ATOM   3363  C   PRO A 542      10.285 -19.012  30.890  1.00114.82           C
ATOM   3364  O   PRO A 542       9.865 -20.120  30.548  1.00112.68           O
ATOM   3365  CB  PRO A 542      11.208 -18.973  33.234  1.00108.30           C
ATOM   3366  CG  PRO A 542      10.636 -20.171  33.908  1.00107.29           C
ATOM   3367  CD  PRO A 542       9.171 -19.890  34.069  1.00104.35           C
ATOM   3368  N   ASN A 543      10.937 -18.196  30.067  1.00121.49           N
ATOM   3369  CA  ASN A 543      11.191 -18.545  28.674  1.00121.44           C
ATOM   3370  C   ASN A 543      12.455 -19.387  28.535  1.00121.36           C
ATOM   3371  O   ASN A 543      13.519 -19.015  29.031  1.00123.32           O
ATOM   3372  CB  ASN A 543      11.305 -17.280  27.819  1.00118.88           C
ATOM   3373  CG  ASN A 543      10.113 -16.357  27.983  1.00119.16           C
ATOM   3374  OD1 ASN A 543       8.999 -16.684  27.574  1.00115.67           O
ATOM   3375  ND2 ASN A 543      10.343 -15.195  28.585  1.00119.39           N
TER
ATOM   3376  P    DT C   1       5.563  -8.744  34.232  1.00 67.02           P
ATOM   3377  OP1  DT C   1       5.336 -10.015  33.509  1.00 65.40           O
ATOM   3378  OP2  DT C   1       6.255  -8.751  35.540  1.00 69.30           O
ATOM   3379  O5'  DT C   1       4.164  -7.991  34.421  1.00 61.79           O
ATOM   3380  C5'  DT C   1       4.092  -6.827  35.234  1.00 62.01           C
ATOM   3381  C4'  DT C   1       2.679  -6.271  35.267  1.00 62.43           C
ATOM   3382  O4'  DT C   1       2.317  -5.774  33.959  1.00 65.23           O
ATOM   3383  C3'  DT C   1       1.590  -7.280  35.657  1.00 61.18           C
ATOM   3384  O3'  DT C   1       0.947  -6.857  36.856  1.00 57.32           O
ATOM   3385  C2'  DT C   1       0.623  -7.280  34.462  1.00 63.69           C
ATOM   3386  C1'  DT C   1       0.940  -5.957  33.784  1.00 65.58           C
ATOM   3387  N1   DT C   1       0.638  -5.945  32.323  1.00 66.54           N
ATOM   3388  C2   DT C   1      -0.423  -5.202  31.863  1.00 64.62           C
ATOM   3389  O2   DT C   1      -1.142  -4.542  32.591  1.00 62.00           O
ATOM   3390  N3   DT C   1      -0.616  -5.257  30.508  1.00 63.94           N
ATOM   3391  C4   DT C   1       0.131  -5.967  29.586  1.00 66.71           C
ATOM   3392  O4   DT C   1      -0.122  -5.953  28.386  1.00 69.02           O
ATOM   3393  C5   DT C   1       1.230  -6.726  30.135  1.00 66.40           C
ATOM   3394  C7   DT C   1       2.112  -7.537  29.233  1.00 65.43           C
ATOM   3395  C6   DT C   1       1.428  -6.679  31.462  1.00 67.44           C
ATOM   3396  P    DA C   2      -0.241  -7.732  37.494  1.00 60.17           P
ATOM   3397  OP1  DA C   2      -0.255  -7.468  38.950  1.00 59.65           O
ATOM   3398  OP2  DA C   2      -0.110  -9.120  37.000  1.00 59.43           O
ATOM   3399  O5'  DA C   2      -1.563  -7.104  36.853  1.00 59.27           O
ATOM   3400  C5'  DA C   2      -1.882  -5.738  37.082  1.00 61.02           C
ATOM   3401  C4'  DA C   2      -3.296  -5.431  36.624  1.00 62.70           C
ATOM   3402  O4'  DA C   2      -3.314  -5.255  35.184  1.00 66.00           O
ATOM   3403  C3'  DA C   2      -4.324  -6.517  36.936  1.00 61.54           C
ATOM   3404  O3'  DA C   2      -5.539  -5.923  37.369  1.00 61.22           O
ATOM   3405  C2'  DA C   2      -4.492  -7.236  35.598  1.00 64.63           C
ATOM   3406  C1'  DA C   2      -4.289  -6.097  34.611  1.00 63.89           C
ATOM   3407  N9   DA C   2      -3.804  -6.535  33.306  1.00 63.33           N
ATOM   3408  C8   DA C   2      -2.771  -7.396  33.056  1.00 63.19           C
ATOM   3409  N7   DA C   2      -2.553  -7.604  31.778  1.00 61.92           N
ATOM   3410  C5   DA C   2      -3.507  -6.823  31.147  1.00 62.51           C
ATOM   3411  C6   DA C   2      -3.807  -6.603  29.788  1.00 60.21           C
ATOM   3412  N6   DA C   2      -3.139  -7.180  28.784  1.00 59.81           N
ATOM   3413  N1   DA C   2      -4.823  -5.763  29.500  1.00 59.15           N
ATOM   3414  C2   DA C   2      -5.490  -5.188  30.508  1.00 60.99           C
ATOM   3415  N3   DA C   2      -5.301  -5.317  31.820  1.00 61.24           N
ATOM   3416  C4   DA C   2      -4.285  -6.157  32.074  1.00 63.15           C
ATOM   3417  P    DC C   3      -6.668  -6.818  38.079  1.00 65.02           P
ATOM   3418  OP1  DC C   3      -7.219  -6.030  39.204  1.00 65.42           O
ATOM   3419  OP2  DC C   3      -6.093  -8.158  38.330  1.00 65.79           O
ATOM   3420  O5'  DC C   3      -7.795  -6.966  36.956  1.00 66.04           O
ATOM   3421  C5'  DC C   3      -8.445  -5.808  36.454  1.00 62.28           C
ATOM   3422  C4'  DC C   3      -9.205  -6.121  35.179  1.00 60.11           C
ATOM   3423  O4'  DC C   3      -8.279  -6.334  34.101  1.00 59.35           O
ATOM   3424  C3'  DC C   3     -10.063  -7.385  35.229  1.00 58.47           C
ATOM   3425  O3'  DC C   3     -11.429  -7.032  35.437  1.00 60.14           O
ATOM   3426  C2'  DC C   3      -9.844  -8.056  33.856  1.00 56.49           C
ATOM   3427  C1'  DC C   3      -8.938  -7.075  33.113  1.00 56.26           C
ATOM   3428  N1   DC C   3      -7.916  -7.738  32.252  1.00 53.02           N
ATOM   3429  C2   DC C   3      -7.959  -7.558  30.865  1.00 52.87           C
ATOM   3430  O2   DC C   3      -8.846  -6.847  30.377  1.00 53.60           O
ATOM   3431  N3   DC C   3      -7.025  -8.167  30.094  1.00 50.64           N
ATOM   3432  C4   DC C   3      -6.084  -8.926  30.659  1.00 50.08           C
ATOM   3433  N4   DC C   3      -5.185  -9.506  29.858  1.00 48.61           N
ATOM   3434  C5   DC C   3      -6.025  -9.123  32.071  1.00 51.57           C
ATOM   3435  C6   DC C   3      -6.951  -8.517  32.821  1.00 51.50           C
ATOM   3436  P    DA C   4     -12.590  -8.140  35.344  1.00 67.16           P
ATOM   3437  OP1  DA C   4     -13.716  -7.665  36.178  1.00 67.08           O
ATOM   3438  OP2  DA C   4     -11.999  -9.471  35.610  1.00 63.22           O
ATOM   3439  O5'  DA C   4     -13.040  -8.087  33.812  1.00 64.63           O
ATOM   3440  C5'  DA C   4     -13.328  -6.833  33.205  1.00 64.18           C
ATOM   3441  C4'  DA C   4     -13.609  -7.001  31.724  1.00 62.73           C
ATOM   3442  O4'  DA C   4     -12.386  -7.363  31.034  1.00 60.88           O
ATOM   3443  C3'  DA C   4     -14.638  -8.080  31.382  1.00 61.87           C
ATOM   3444  O3'  DA C   4     -15.572  -7.574  30.440  1.00 65.15           O
ATOM   3445  C2'  DA C   4     -13.793  -9.214  30.797  1.00 62.07           C
ATOM   3446  C1'  DA C   4     -12.627  -8.458  30.182  1.00 60.20           C
ATOM   3447  N9   DA C   4     -11.404  -9.251  30.097  1.00 58.62           N
ATOM   3448  C8   DA C   4     -10.767  -9.891  31.123  1.00 59.57           C
ATOM   3449  N7   DA C   4      -9.682 -10.531  30.756  1.00 56.22           N
ATOM   3450  C5   DA C   4      -9.601 -10.295  29.394  1.00 54.33           C
ATOM   3451  C6   DA C   4      -8.674 -10.700  28.414  1.00 53.45           C
ATOM   3452  N6   DA C   4      -7.609 -11.463  28.680  1.00 52.30           N
ATOM   3453  N1   DA C   4      -8.886 -10.291  27.146  1.00 53.81           N
ATOM   3454  C2   DA C   4      -9.954  -9.528  26.884  1.00 53.48           C
ATOM   3455  N3   DA C   4     -10.893  -9.084  27.720  1.00 52.95           N
ATOM   3456  C4   DA C   4     -10.655  -9.507  28.971  1.00 54.61           C
ATOM   3457  P    DT C   5     -16.853  -8.445  30.012  1.00 68.57           P
ATOM   3458  OP1  DT C   5     -18.010  -7.525  29.939  1.00 70.12           O
ATOM   3459  OP2  DT C   5     -16.921  -9.636  30.887  1.00 68.28           O
ATOM   3460  O5'  DT C   5     -16.487  -8.940  28.537  1.00 64.90           O
ATOM   3461  C5'  DT C   5     -15.611  -8.159  27.734  1.00 65.18           C
ATOM   3462  C4'  DT C   5     -15.396  -8.802  26.376  1.00 67.00           C
ATOM   3463  O4'  DT C   5     -14.112  -9.477  26.350  1.00 64.77           O
ATOM   3464  C3'  DT C   5     -16.435  -9.845  25.979  1.00 69.44           C
ATOM   3465  O3'  DT C   5     -16.710  -9.731  24.591  1.00 75.74           O
ATOM   3466  C2'  DT C   5     -15.742 -11.165  26.315  1.00 67.80           C
ATOM   3467  C1'  DT C   5     -14.287 -10.836  26.013  1.00 65.88           C
ATOM   3468  N1   DT C   5     -13.312 -11.639  26.807  1.00 64.17           N
ATOM   3469  C2   DT C   5     -12.168 -12.100  26.199  1.00 63.26           C
ATOM   3470  O2   DT C   5     -11.903 -11.892  25.029  1.00 61.95           O
ATOM   3471  N3   DT C   5     -11.337 -12.820  27.015  1.00 61.99           N
ATOM   3472  C4   DT C   5     -11.530 -13.119  28.351  1.00 61.74           C
ATOM   3473  O4   DT C   5     -10.723 -13.776  29.001  1.00 62.09           O
ATOM   3474  C5   DT C   5     -12.749 -12.604  28.929  1.00 63.63           C
ATOM   3475  C7   DT C   5     -13.069 -12.863  30.371  1.00 65.99           C
ATOM   3476  C6   DT C   5     -13.571 -11.896  28.138  1.00 63.37           C
ATOM   3477  P    DA C   6     -17.928 -10.540  23.928  1.00 77.95           P
ATOM   3478  OP1  DA C   6     -18.641  -9.607  23.028  1.00 71.51           O
ATOM   3479  OP2  DA C   6     -18.670 -11.234  25.004  1.00 73.13           O
ATOM   3480  O5'  DA C   6     -17.196 -11.645  23.038  1.00 72.60           O
ATOM   3481  C5'  DA C   6     -16.133 -11.262  22.177  1.00 69.28           C
ATOM   3482  C4'  DA C   6     -15.439 -12.481  21.606  1.00 67.12           C
ATOM   3483  O4'  DA C   6     -14.430 -12.950  22.533  1.00 66.97           O
ATOM   3484  C3'  DA C   6     -16.360 -13.672  21.330  1.00 64.48           C
ATOM   3485  O3'  DA C   6     -16.205 -14.098  19.990  1.00 62.13           O
ATOM   3486  C2'  DA C   6     -15.896 -14.744  22.323  1.00 64.72           C
ATOM   3487  C1'  DA C   6     -14.447 -14.353  22.558  1.00 65.01           C
ATOM   3488  N9   DA C   6     -13.926 -14.797  23.847  1.00 63.43           N
ATOM   3489  C8   DA C   6     -14.514 -14.640  25.071  1.00 63.59           C
ATOM   3490  N7   DA C   6     -13.814 -15.139  26.062  1.00 62.17           N
ATOM   3491  C5   DA C   6     -12.688 -15.659  25.445  1.00 59.61           C
ATOM   3492  C6   DA C   6     -11.553 -16.326  25.946  1.00 58.14           C
ATOM   3493  N6   DA C   6     -11.368 -16.591  27.244  1.00 57.41           N
ATOM   3494  N1   DA C   6     -10.612 -16.713  25.059  1.00 59.66           N
ATOM   3495  C2   DA C   6     -10.802 -16.448  23.761  1.00 61.56           C
ATOM   3496  N3   DA C   6     -11.824 -15.828  23.173  1.00 61.07           N
ATOM   3497  C4   DA C   6     -12.741 -15.456  24.079  1.00 60.90           C
ATOM   3498  P    DC C   7     -17.171 -15.228  19.385  1.00 56.88           P
ATOM   3499  OP1  DC C   7     -17.388 -14.893  17.962  1.00 57.90           O
ATOM   3500  OP2  DC C   7     -18.332 -15.377  20.290  1.00 55.62           O
ATOM   3501  O5'  DC C   7     -16.295 -16.562  19.479  1.00 57.99           O
ATOM   3502  C5'  DC C   7     -15.010 -16.606  18.874  1.00 57.52           C
ATOM   3503  C4'  DC C   7     -14.244 -17.839  19.315  1.00 57.97           C
ATOM   3504  O4'  DC C   7     -13.773 -17.661  20.659  1.00 56.61           O
ATOM   3505  C3'  DC C   7     -15.063 -19.120  19.366  1.00 56.99           C
ATOM   3506  O3'  DC C   7     -14.970 -19.807  18.125  1.00 55.33           O
ATOM   3507  C2'  DC C   7     -14.418 -19.927  20.507  1.00 56.48           C
ATOM   3508  C1'  DC C   7     -13.469 -18.929  21.182  1.00 56.60           C
ATOM   3509  N1   DC C   7     -13.606 -18.884  22.667  1.00 55.32           N
ATOM   3510  C2   DC C   7     -12.551 -19.329  23.471  1.00 53.00           C
ATOM   3511  O2   DC C   7     -11.519 -19.748  22.933  1.00 52.03           O
ATOM   3512  N3   DC C   7     -12.688 -19.285  24.819  1.00 53.79           N
ATOM   3513  C4   DC C   7     -13.817 -18.825  25.360  1.00 54.48           C
ATOM   3514  N4   DC C   7     -13.907 -18.802  26.694  1.00 54.55           N
ATOM   3515  C5   DC C   7     -14.905 -18.370  24.558  1.00 56.74           C
ATOM   3516  C6   DC C   7     -14.758 -18.417  23.229  1.00 57.17           C
ATOM   3517  P    DA C   8     -15.892 -21.093  17.842  1.00 53.29           P
ATOM   3518  OP1  DA C   8     -16.009 -21.246  16.375  1.00 56.00           O
ATOM   3519  OP2  DA C   8     -17.113 -20.956  18.667  1.00 52.62           O
ATOM   3520  O5'  DA C   8     -15.041 -22.315  18.430  1.00 56.41           O
ATOM   3521  C5'  DA C   8     -13.757 -22.607  17.893  1.00 59.82           C
ATOM   3522  C4'  DA C   8     -12.996 -23.573  18.785  1.00 60.94           C
ATOM   3523  O4'  DA C   8     -12.578 -22.901  19.993  1.00 59.83           O
ATOM   3524  C3'  DA C   8     -13.792 -24.761  19.286  1.00 62.36           C
ATOM   3525  O3'  DA C   8     -13.834 -25.781  18.296  1.00 65.67           O
ATOM   3526  C2'  DA C   8     -12.969 -25.194  20.499  1.00 61.39           C
ATOM   3527  C1'  DA C   8     -12.422 -23.862  21.026  1.00 59.14           C
ATOM   3528  N9   DA C   8     -13.109 -23.388  22.224  1.00 57.49           N
ATOM   3529  C8   DA C   8     -14.323 -22.765  22.289  1.00 56.86           C
ATOM   3530  N7   DA C   8     -14.695 -22.455  23.509  1.00 56.45           N
ATOM   3531  C5   DA C   8     -13.654 -22.912  24.299  1.00 58.20           C
ATOM   3532  C6   DA C   8     -13.437 -22.888  25.691  1.00 59.10           C
ATOM   3533  N6   DA C   8     -14.303 -22.360  26.562  1.00 60.05           N
ATOM   3534  N1   DA C   8     -12.291 -23.430  26.155  1.00 58.60           N
ATOM   3535  C2   DA C   8     -11.427 -23.958  25.280  1.00 59.62           C
ATOM   3536  N3   DA C   8     -11.521 -24.038  23.954  1.00 57.69           N
ATOM   3537  C4   DA C   8     -12.669 -23.491  23.523  1.00 57.67           C
ATOM   3538  P    DC C   9     -14.947 -26.938  18.377  1.00 63.66           P
ATOM   3539  OP1  DC C   9     -14.875 -27.725  17.127  1.00 64.63           O
ATOM   3540  OP2  DC C   9     -16.223 -26.305  18.776  1.00 60.59           O
ATOM   3541  O5'  DC C   9     -14.464 -27.861  19.591  1.00 64.61           O
ATOM   3542  C5'  DC C   9     -13.269 -28.628  19.476  1.00 64.40           C
ATOM   3543  C4'  DC C   9     -12.957 -29.334  20.783  1.00 62.90           C
ATOM   3544  O4'  DC C   9     -12.690 -28.349  21.805  1.00 60.10           O
ATOM   3545  C3'  DC C   9     -14.093 -30.176  21.336  1.00 63.31           C
ATOM   3546  O3'  DC C   9     -14.036 -31.487  20.788  1.00 66.33           O
ATOM   3547  C2'  DC C   9     -13.805 -30.183  22.838  1.00 63.23           C
ATOM   3548  C1'  DC C   9     -13.117 -28.831  23.066  1.00 62.69           C
ATOM   3549  N1   DC C   9     -13.997 -27.798  23.701  1.00 62.33           N
ATOM   3550  C2   DC C   9     -13.612 -27.215  24.914  1.00 62.92           C
ATOM   3551  O2   DC C   9     -12.550 -27.567  25.442  1.00 61.23           O
ATOM   3552  N3   DC C   9     -14.416 -26.279  25.476  1.00 64.53           N
ATOM   3553  C4   DC C   9     -15.553 -25.926  24.875  1.00 65.15           C
ATOM   3554  N4   DC C   9     -16.313 -24.999  25.469  1.00 65.60           N
ATOM   3555  C5   DC C   9     -15.962 -26.507  23.639  1.00 65.84           C
ATOM   3556  C6   DC C   9     -15.162 -27.428  23.093  1.00 63.00           C
TER
ATOM   3557  C5'  DT D   1     -36.560 -26.310  43.749  1.00 69.20           C
ATOM   3558  C4'  DT D   1     -35.060 -26.171  43.930  1.00 72.81           C
ATOM   3559  O4'  DT D   1     -34.468 -27.494  44.098  1.00 75.20           O
ATOM   3560  C3'  DT D   1     -34.323 -25.560  42.741  1.00 75.71           C
ATOM   3561  O3'  DT D   1     -33.114 -24.935  43.200  1.00 80.71           O
ATOM   3562  C2'  DT D   1     -34.020 -26.807  41.929  1.00 77.42           C
ATOM   3563  C1'  DT D   1     -33.541 -27.705  43.053  1.00 77.92           C
ATOM   3564  N1   DT D   1     -33.493 -29.155  42.709  1.00 80.54           N
ATOM   3565  C2   DT D   1     -32.283 -29.808  42.745  1.00 80.66           C
ATOM   3566  O2   DT D   1     -31.238 -29.260  43.048  1.00 76.82           O
ATOM   3567  N3   DT D   1     -32.337 -31.134  42.414  1.00 83.49           N
ATOM   3568  C4   DT D   1     -33.458 -31.860  42.057  1.00 86.02           C
ATOM   3569  O4   DT D   1     -33.404 -33.053  41.774  1.00 83.32           O
ATOM   3570  C5   DT D   1     -34.695 -31.115  42.036  1.00 86.13           C
ATOM   3571  C7   DT D   1     -35.978 -31.797  41.662  1.00 86.49           C
ATOM   3572  C6   DT D   1     -34.654 -29.813  42.360  1.00 83.50           C
ATOM   3573  P    DA D   2     -32.414 -23.755  42.358  1.00 81.94           P
ATOM   3574  OP1  DA D   2     -32.141 -22.646  43.299  1.00 82.64           O
ATOM   3575  OP2  DA D   2     -33.232 -23.509  41.150  1.00 79.15           O
ATOM   3576  O5'  DA D   2     -31.013 -24.383  41.890  1.00 83.32           O
ATOM   3577  C5'  DA D   2     -30.995 -25.648  41.246  1.00 85.82           C
ATOM   3578  C4'  DA D   2     -29.627 -25.997  40.704  1.00 86.15           C
ATOM   3579  O4'  DA D   2     -29.686 -27.320  40.140  1.00 88.25           O
ATOM   3580  C3'  DA D   2     -29.163 -25.138  39.549  1.00 86.13           C
ATOM   3581  O3'  DA D   2     -27.757 -25.262  39.391  1.00 81.61           O
ATOM   3582  C2'  DA D   2     -29.915 -25.753  38.366  1.00 88.43           C
ATOM   3583  C1'  DA D   2     -30.084 -27.222  38.785  1.00 88.89           C
ATOM   3584  N9   DA D   2     -31.461 -27.701  38.668  1.00 89.97           N
ATOM   3585  C8   DA D   2     -32.573 -26.952  38.396  1.00 91.36           C
ATOM   3586  N7   DA D   2     -33.684 -27.650  38.348  1.00 93.01           N
ATOM   3587  C5   DA D   2     -33.273 -28.947  38.605  1.00 93.49           C
ATOM   3588  C6   DA D   2     -33.976 -30.165  38.693  1.00 96.05           C
ATOM   3589  N6   DA D   2     -35.299 -30.267  38.523  1.00100.22           N
ATOM   3590  N1   DA D   2     -33.264 -31.278  38.964  1.00 92.97           N
ATOM   3591  C2   DA D   2     -31.941 -31.172  39.135  1.00 90.85           C
ATOM   3592  N3   DA D   2     -31.171 -30.087  39.075  1.00 89.83           N
ATOM   3593  C4   DA D   2     -31.906 -28.997  38.804  1.00 90.93           C
ATOM   3594  P    DT D   3     -26.935 -24.141  38.587  1.00 80.95           P
ATOM   3595  OP1  DT D   3     -25.502 -24.314  38.916  1.00 80.90           O
ATOM   3596  OP2  DT D   3     -27.595 -22.840  38.830  1.00 73.41           O
ATOM   3597  O5'  DT D   3     -27.160 -24.528  37.052  1.00 75.46           O
ATOM   3598  C5'  DT D   3     -26.503 -25.663  36.502  1.00 71.30           C
ATOM   3599  C4'  DT D   3     -25.689 -25.279  35.278  1.00 69.71           C
ATOM   3600  O4'  DT D   3     -26.579 -25.052  34.155  1.00 70.11           O
ATOM   3601  C3'  DT D   3     -24.856 -24.007  35.424  1.00 66.56           C
ATOM   3602  C2'  DT D   3     -25.724 -22.948  34.752  1.00 68.75           C
ATOM   3603  C1'  DT D   3     -26.383 -23.752  33.639  1.00 70.06           C
ATOM   3604  N1   DT D   3     -27.705 -23.213  33.219  1.00 71.10           N
ATOM   3605  C2   DT D   3     -27.950 -22.997  31.884  1.00 73.29           C
ATOM   3606  O2   DT D   3     -27.133 -23.223  31.010  1.00 71.40           O
ATOM   3607  N3   DT D   3     -29.196 -22.502  31.604  1.00 78.21           N
ATOM   3608  C4   DT D   3     -30.200 -22.208  32.507  1.00 78.88           C
ATOM   3609  O4   DT D   3     -31.289 -21.765  32.157  1.00 85.76           O
ATOM   3610  C5   DT D   3     -29.878 -22.458  33.892  1.00 75.30           C
ATOM   3611  C7   DT D   3     -30.889 -22.177  34.964  1.00 74.87           C
ATOM   3612  C6   DT D   3     -28.661 -22.943  34.178  1.00 73.22           C
HETATM 3613  C06 LIG D   4     -21.900 -26.315  36.235  1.00 20.00           C
HETATM 3614  C07 LIG D   4     -20.745 -27.351  36.094  1.00 20.00           C
HETATM 3615  C09 LIG D   4     -19.607 -26.805  36.366  1.00 20.00           C
HETATM 3616  C11 LIG D   4     -18.895 -26.441  34.950  1.00 20.00           C
HETATM 3617  C12 LIG D   4     -19.336 -27.292  34.052  1.00 20.00           C
HETATM 3618  C14 LIG D   4     -19.771 -26.709  30.208  1.00 20.00           C
HETATM 3619  C15 LIG D   4     -19.439 -27.404  28.923  1.00 20.00           C
HETATM 3620  C18 LIG D   4     -18.097 -29.115  30.286  1.00 20.00           C
HETATM 3621  C20 LIG D   4     -19.287 -27.204  31.544  1.00 20.00           C
HETATM 3622  C27 LIG D   4     -21.371 -24.977  31.248  1.00 20.00           C
HETATM 3623  C28 LIG D   4     -20.149 -24.369  29.203  1.00 20.00           C
HETATM 3624  C30 LIG D   4     -21.307 -24.033  28.271  1.00 20.00           C
HETATM 3625  C32 LIG D   4     -20.846 -23.351  26.941  1.00 20.00           C
HETATM 3626  N13 LIG D   4     -19.611 -26.522  32.806  1.00 20.00           N
HETATM 3627  N17 LIG D   4     -18.583 -28.591  28.973  1.00 20.00           N
HETATM 3628  N19 LIG D   4     -18.445 -28.392  31.559  1.00 20.00           N
HETATM 3629  N25 LIG D   4     -17.250 -30.300  30.278  1.00 20.00           N
HETATM 3630  N26 LIG D   4     -20.660 -25.502  30.058  1.00 20.00           N
HETATM 3631  N33 LIG D   4     -20.694 -21.885  26.876  1.00 20.00           N
HETATM 3632  O01 LIG D   4     -21.576 -22.899  34.712  1.00 20.00           O1-
HETATM 3633  O03 LIG D   4     -22.717 -22.899  36.929  1.00 20.00           O
HETATM 3634  O04 LIG D   4     -23.563 -24.283  35.049  1.00 20.00           O1-
HETATM 3635  O05 LIG D   4     -21.372 -25.005  36.176  1.00 20.00           O
HETATM 3636  O08 LIG D   4     -20.641 -27.858  34.613  1.00 20.00           O
HETATM 3637  O10 LIG D   4     -18.762 -27.711  37.097  1.00 20.00           O
HETATM 3638  O16 LIG D   4     -19.836 -27.016  27.870  1.00 20.00           O
HETATM 3639  O22 LIG D   4     -17.202 -25.811  37.887  1.00 20.00           O
HETATM 3640  O23 LIG D   4     -16.576 -28.188  38.430  1.00 20.00           O1-
HETATM 3641  O24 LIG D   4     -16.408 -27.330  36.072  1.00 20.00           O1-
HETATM 3642  O29 LIG D   4     -20.803 -24.265  32.014  1.00 20.00           O
HETATM 3643  O31 LIG D   4     -22.240 -23.209  28.922  1.00 20.00           O
HETATM 3644  O34 LIG D   4     -20.629 -24.022  25.964  1.00 20.00           O
HETATM 3645  P02 LIG D   4     -22.332 -23.755  35.696  1.00 20.00           P
HETATM 3646  P21 LIG D   4     -17.213 -27.256  37.371  1.00 20.00           P
ATOM   3647  C5'  DG D   5     -15.392 -28.194  36.396  1.00 57.52           C
ATOM   3648  C4'  DG D   5     -14.307 -28.291  35.340  1.00 55.92           C
ATOM   3649  O4'  DG D   5     -14.875 -28.032  34.028  1.00 54.19           O
ATOM   3650  C3'  DG D   5     -13.147 -27.304  35.507  1.00 55.17           C
ATOM   3651  O3'  DG D   5     -11.914 -27.989  35.338  1.00 54.22           O
ATOM   3652  C2'  DG D   5     -13.385 -26.288  34.389  1.00 55.23           C
ATOM   3653  C1'  DG D   5     -14.019 -27.165  33.325  1.00 54.94           C
ATOM   3654  N9   DG D   5     -14.803 -26.425  32.340  1.00 55.66           N
ATOM   3655  C8   DG D   5     -15.973 -25.737  32.555  1.00 57.43           C
ATOM   3656  N7   DG D   5     -16.449 -25.172  31.479  1.00 59.97           N
ATOM   3657  C5   DG D   5     -15.537 -25.507  30.487  1.00 55.32           C
ATOM   3658  C6   DG D   5     -15.524 -25.179  29.110  1.00 53.15           C
ATOM   3659  O6   DG D   5     -16.345 -24.503  28.474  1.00 51.45           O
ATOM   3660  N1   DG D   5     -14.417 -25.721  28.461  1.00 52.83           N
ATOM   3661  C2   DG D   5     -13.447 -26.484  29.066  1.00 52.49           C
ATOM   3662  N2   DG D   5     -12.454 -26.920  28.276  1.00 50.66           N
ATOM   3663  N3   DG D   5     -13.447 -26.799  30.355  1.00 54.20           N
ATOM   3664  C4   DG D   5     -14.518 -26.278  31.001  1.00 55.31           C
ATOM   3665  P    DT D   6     -10.532 -27.332  35.830  1.00 56.43           P
ATOM   3666  OP1  DT D   6     -10.069 -28.105  37.003  1.00 58.60           O
ATOM   3667  OP2  DT D   6     -10.711 -25.868  35.944  1.00 57.38           O
ATOM   3668  O5'  DT D   6      -9.541 -27.607  34.608  1.00 53.99           O
ATOM   3669  C5'  DT D   6     -10.023 -27.487  33.277  1.00 53.75           C
ATOM   3670  C4'  DT D   6      -8.881 -27.502  32.282  1.00 52.98           C
ATOM   3671  O4'  DT D   6      -9.362 -27.021  31.004  1.00 54.88           O
ATOM   3672  C3'  DT D   6      -7.720 -26.589  32.629  1.00 52.50           C
ATOM   3673  O3'  DT D   6      -6.536 -27.048  31.988  1.00 50.43           O
ATOM   3674  C2'  DT D   6      -8.187 -25.255  32.059  1.00 52.77           C
ATOM   3675  C1'  DT D   6      -8.919 -25.692  30.791  1.00 52.49           C
ATOM   3676  N1   DT D   6     -10.104 -24.844  30.468  1.00 52.14           N
ATOM   3677  C2   DT D   6     -10.379 -24.547  29.154  1.00 51.57           C
ATOM   3678  O2   DT D   6      -9.701 -24.945  28.224  1.00 50.37           O
ATOM   3679  N3   DT D   6     -11.484 -23.761  28.964  1.00 50.30           N
ATOM   3680  C4   DT D   6     -12.325 -23.252  29.937  1.00 50.28           C
ATOM   3681  O4   DT D   6     -13.297 -22.554  29.665  1.00 50.48           O
ATOM   3682  C5   DT D   6     -11.980 -23.600  31.295  1.00 51.10           C
ATOM   3683  C7   DT D   6     -12.818 -23.107  32.436  1.00 51.14           C
ATOM   3684  C6   DT D   6     -10.898 -24.370  31.493  1.00 51.78           C
ATOM   3685  P    DG D   7      -5.149 -26.259  32.177  1.00 48.94           P
ATOM   3686  OP1  DG D   7      -4.063 -27.264  32.144  1.00 50.96           O
ATOM   3687  OP2  DG D   7      -5.280 -25.361  33.346  1.00 49.57           O
ATOM   3688  O5'  DG D   7      -5.044 -25.357  30.862  1.00 50.23           O
ATOM   3689  C5'  DG D   7      -4.950 -25.979  29.589  1.00 52.34           C
ATOM   3690  C4'  DG D   7      -5.124 -24.967  28.471  1.00 52.21           C
ATOM   3691  O4'  DG D   7      -6.469 -24.455  28.482  1.00 53.47           O
ATOM   3692  C3'  DG D   7      -4.212 -23.739  28.555  1.00 51.55           C
ATOM   3693  O3'  DG D   7      -3.207 -23.821  27.549  1.00 54.30           O
ATOM   3694  C2'  DG D   7      -5.154 -22.538  28.331  1.00 51.11           C
ATOM   3695  C1'  DG D   7      -6.453 -23.193  27.878  1.00 50.98           C
ATOM   3696  N9   DG D   7      -7.652 -22.466  28.286  1.00 48.87           N
ATOM   3697  C8   DG D   7      -8.094 -22.247  29.569  1.00 47.42           C
ATOM   3698  N7   DG D   7      -9.204 -21.564  29.626  1.00 47.52           N
ATOM   3699  C5   DG D   7      -9.519 -21.316  28.295  1.00 49.00           C
ATOM   3700  C6   DG D   7     -10.614 -20.617  27.732  1.00 50.26           C
ATOM   3701  O6   DG D   7     -11.554 -20.061  28.317  1.00 52.56           O
ATOM   3702  N1   DG D   7     -10.552 -20.599  26.340  1.00 50.14           N
ATOM   3703  C2   DG D   7      -9.558 -21.181  25.590  1.00 51.07           C
ATOM   3704  N2   DG D   7      -9.669 -21.059  24.259  1.00 53.31           N
ATOM   3705  N3   DG D   7      -8.528 -21.838  26.105  1.00 50.74           N
ATOM   3706  C4   DG D   7      -8.574 -21.865  27.459  1.00 49.26           C
ATOM   3707  P    DT D   8      -2.143 -22.632  27.350  1.00 58.54           P
ATOM   3708  OP1  DT D   8      -0.886 -23.247  26.873  1.00 58.19           O
ATOM   3709  OP2  DT D   8      -2.129 -21.795  28.571  1.00 55.67           O
ATOM   3710  O5'  DT D   8      -2.766 -21.769  26.159  1.00 57.97           O
ATOM   3711  C5'  DT D   8      -3.152 -22.411  24.951  1.00 58.88           C
ATOM   3712  C4'  DT D   8      -3.752 -21.414  23.979  1.00 60.07           C
ATOM   3713  O4'  DT D   8      -5.066 -21.018  24.441  1.00 58.76           O
ATOM   3714  C3'  DT D   8      -2.944 -20.126  23.801  1.00 60.18           C
ATOM   3715  O3'  DT D   8      -2.654 -19.924  22.424  1.00 61.42           O
ATOM   3716  C2'  DT D   8      -3.854 -19.026  24.363  1.00 59.74           C
ATOM   3717  C1'  DT D   8      -5.238 -19.641  24.230  1.00 58.53           C
ATOM   3718  N1   DT D   8      -6.211 -19.132  25.239  1.00 56.97           N
ATOM   3719  C2   DT D   8      -7.373 -18.532  24.814  1.00 58.41           C
ATOM   3720  O2   DT D   8      -7.659 -18.390  23.638  1.00 61.36           O
ATOM   3721  N3   DT D   8      -8.196 -18.102  25.820  1.00 55.60           N
ATOM   3722  C4   DT D   8      -7.978 -18.208  27.182  1.00 54.60           C
ATOM   3723  O4   DT D   8      -8.780 -17.789  28.010  1.00 54.24           O
ATOM   3724  C5   DT D   8      -6.740 -18.847  27.560  1.00 55.49           C
ATOM   3725  C7   DT D   8      -6.392 -19.020  29.009  1.00 55.72           C
ATOM   3726  C6   DT D   8      -5.926 -19.273  26.582  1.00 55.29           C
ATOM   3727  P    DA D   9      -1.788 -18.655  21.952  1.00 62.46           P
ATOM   3728  OP1  DA D   9      -1.011 -19.066  20.762  1.00 62.40           O
ATOM   3729  OP2  DA D   9      -1.083 -18.107  23.132  1.00 62.55           O
ATOM   3730  O5'  DA D   9      -2.895 -17.598  21.497  1.00 64.94           O
ATOM   3731  C5'  DA D   9      -3.924 -18.001  20.603  1.00 67.55           C
ATOM   3732  C4'  DA D   9      -4.894 -16.865  20.348  1.00 68.07           C
ATOM   3733  O4'  DA D   9      -5.773 -16.709  21.490  1.00 66.86           O
ATOM   3734  C3'  DA D   9      -4.241 -15.502  20.110  1.00 69.84           C
ATOM   3735  O3'  DA D   9      -4.786 -14.906  18.943  1.00 74.21           O
ATOM   3736  C2'  DA D   9      -4.582 -14.704  21.373  1.00 68.86           C
ATOM   3737  C1'  DA D   9      -5.889 -15.345  21.813  1.00 66.44           C
ATOM   3738  N9   DA D   9      -6.140 -15.238  23.248  1.00 61.32           N
ATOM   3739  C8   DA D   9      -5.354 -15.716  24.259  1.00 61.28           C
ATOM   3740  N7   DA D   9      -5.831 -15.480  25.458  1.00 61.08           N
ATOM   3741  C5   DA D   9      -7.016 -14.803  25.217  1.00 58.58           C
ATOM   3742  C6   DA D   9      -7.997 -14.272  26.077  1.00 57.44           C
ATOM   3743  N6   DA D   9      -7.928 -14.349  27.410  1.00 57.13           N
ATOM   3744  N1   DA D   9      -9.057 -13.656  25.512  1.00 57.12           N
ATOM   3745  C2   DA D   9      -9.122 -13.580  24.177  1.00 57.26           C
ATOM   3746  N3   DA D   9      -8.263 -14.040  23.268  1.00 57.16           N
ATOM   3747  C4   DA D   9      -7.222 -14.646  23.860  1.00 58.63           C
ATOM   3748  P    DT D  10      -4.104 -13.598  18.308  1.00 73.71           P
ATOM   3749  OP1  DT D  10      -4.336 -13.638  16.846  1.00 74.19           O
ATOM   3750  OP2  DT D  10      -2.722 -13.506  18.830  1.00 69.95           O
ATOM   3751  O5'  DT D  10      -4.949 -12.395  18.932  1.00 74.09           O
ATOM   3752  C5'  DT D  10      -6.369 -12.446  18.904  1.00 75.50           C
ATOM   3753  C4'  DT D  10      -6.972 -11.264  19.639  1.00 76.52           C
ATOM   3754  O4'  DT D  10      -7.144 -11.587  21.046  1.00 77.79           O
ATOM   3755  C3'  DT D  10      -6.138  -9.978  19.605  1.00 77.79           C
ATOM   3756  O3'  DT D  10      -7.001  -8.869  19.454  1.00 82.44           O
ATOM   3757  C2'  DT D  10      -5.494  -9.970  20.988  1.00 76.75           C
ATOM   3758  C1'  DT D  10      -6.647 -10.513  21.807  1.00 75.23           C
ATOM   3759  N1   DT D  10      -6.268 -11.001  23.161  1.00 69.83           N
ATOM   3760  C2   DT D  10      -7.174 -10.879  24.187  1.00 64.32           C
ATOM   3761  O2   DT D  10      -8.284 -10.399  24.043  1.00 59.94           O
ATOM   3762  N3   DT D  10      -6.738 -11.350  25.395  1.00 62.28           N
ATOM   3763  C4   DT D  10      -5.508 -11.912  25.677  1.00 64.12           C
ATOM   3764  O4   DT D  10      -5.209 -12.306  26.800  1.00 67.97           O
ATOM   3765  C5   DT D  10      -4.600 -12.006  24.558  1.00 64.39           C
ATOM   3766  C7   DT D  10      -3.235 -12.600  24.742  1.00 64.54           C
ATOM   3767  C6   DT D  10      -5.018 -11.549  23.366  1.00 66.53           C
ATOM   3768  P    DG D  11      -6.833  -7.858  18.218  1.00 81.05           P
ATOM   3769  OP1  DG D  11      -7.422  -8.508  17.026  1.00 83.93           O
ATOM   3770  OP2  DG D  11      -5.427  -7.398  18.190  1.00 74.18           O
ATOM   3771  O5'  DG D  11      -7.751  -6.619  18.634  1.00 76.61           O
ATOM   3772  C5'  DG D  11      -9.070  -6.850  19.115  1.00 77.08           C
ATOM   3773  C4'  DG D  11      -9.345  -6.024  20.358  1.00 78.05           C
ATOM   3774  O4'  DG D  11      -8.851  -6.718  21.532  1.00 79.33           O
ATOM   3775  C3'  DG D  11      -8.691  -4.637  20.371  1.00 80.46           C
ATOM   3776  O3'  DG D  11      -9.668  -3.650  20.660  1.00 81.70           O
ATOM   3777  C2'  DG D  11      -7.641  -4.737  21.483  1.00 79.92           C
ATOM   3778  C1'  DG D  11      -8.256  -5.784  22.394  1.00 77.38           C
ATOM   3779  N9   DG D  11      -7.283  -6.477  23.236  1.00 71.37           N
ATOM   3780  C8   DG D  11      -6.100  -7.049  22.836  1.00 68.89           C
ATOM   3781  N7   DG D  11      -5.434  -7.602  23.813  1.00 66.05           N
ATOM   3782  C5   DG D  11      -6.227  -7.382  24.932  1.00 66.29           C
ATOM   3783  C6   DG D  11      -6.023  -7.753  26.283  1.00 66.96           C
ATOM   3784  O6   DG D  11      -5.067  -8.371  26.773  1.00 71.24           O
ATOM   3785  N1   DG D  11      -7.072  -7.334  27.097  1.00 64.17           N
ATOM   3786  C2   DG D  11      -8.178  -6.644  26.661  1.00 63.20           C
ATOM   3787  N2   DG D  11      -9.087  -6.326  27.595  1.00 64.57           N
ATOM   3788  N3   DG D  11      -8.382  -6.290  25.399  1.00 62.45           N
ATOM   3789  C4   DG D  11      -7.369  -6.691  24.593  1.00 65.87           C
ATOM   3790  P    DT D  12      -9.314  -2.090  20.513  1.00 77.30           P
ATOM   3791  OP1  DT D  12     -10.489  -1.421  19.912  1.00 78.97           O
ATOM   3792  OP2  DT D  12      -7.991  -1.980  19.860  1.00 71.50           O
ATOM   3793  O5'  DT D  12      -9.154  -1.597  22.025  1.00 77.46           O
ATOM   3794  C5'  DT D  12     -10.145  -1.933  22.985  1.00 78.15           C
ATOM   3795  C4'  DT D  12      -9.635  -1.684  24.391  1.00 75.91           C
ATOM   3796  O4'  DT D  12      -8.732  -2.737  24.772  1.00 76.22           O
ATOM   3797  C3'  DT D  12      -8.847  -0.386  24.567  1.00 74.80           C
ATOM   3798  O3'  DT D  12      -9.655   0.582  25.225  1.00 74.15           O
ATOM   3799  C2'  DT D  12      -7.621  -0.783  25.416  1.00 74.82           C
ATOM   3800  C1'  DT D  12      -7.887  -2.244  25.773  1.00 72.13           C
ATOM   3801  N1   DT D  12      -6.655  -3.085  25.813  1.00 66.58           N
ATOM   3802  C2   DT D  12      -6.311  -3.718  26.985  1.00 64.80           C
ATOM   3803  O2   DT D  12      -6.966  -3.629  28.008  1.00 65.26           O
ATOM   3804  N3   DT D  12      -5.166  -4.466  26.917  1.00 63.33           N
ATOM   3805  C4   DT D  12      -4.346  -4.641  25.818  1.00 65.36           C
ATOM   3806  O4   DT D  12      -3.335  -5.334  25.857  1.00 63.44           O
ATOM   3807  C5   DT D  12      -4.763  -3.949  24.621  1.00 65.86           C
ATOM   3808  C7   DT D  12      -3.953  -4.063  23.363  1.00 65.19           C
ATOM   3809  C6   DT D  12      -5.884  -3.214  24.675  1.00 65.84           C
ATOM   3810  P    DA D  13      -9.094   2.063  25.493  1.00 71.17           P
ATOM   3811  OP1  DA D  13     -10.256   2.978  25.551  1.00 71.73           O
ATOM   3812  OP2  DA D  13      -8.004   2.320  24.525  1.00 67.04           O
ATOM   3813  O5'  DA D  13      -8.445   1.961  26.949  1.00 70.53           O
ATOM   3814  C5'  DA D  13      -9.162   1.323  27.999  1.00 73.02           C
ATOM   3815  C4'  DA D  13      -8.275   1.122  29.213  1.00 72.58           C
ATOM   3816  O4'  DA D  13      -7.342   0.038  28.964  1.00 71.38           O
ATOM   3817  C3'  DA D  13      -7.426   2.338  29.601  1.00 71.79           C
ATOM   3818  O3'  DA D  13      -7.546   2.588  30.995  1.00 74.79           O
ATOM   3819  C2'  DA D  13      -6.004   1.917  29.226  1.00 71.13           C
ATOM   3820  C1'  DA D  13      -6.073   0.415  29.433  1.00 69.03           C
ATOM   3821  N9   DA D  13      -5.057  -0.330  28.693  1.00 65.86           N
ATOM   3822  C8   DA D  13      -4.760  -0.226  27.362  1.00 65.35           C
ATOM   3823  N7   DA D  13      -3.794  -1.025  26.973  1.00 61.83           N
ATOM   3824  C5   DA D  13      -3.434  -1.700  28.128  1.00 60.70           C
ATOM   3825  C6   DA D  13      -2.465  -2.690  28.388  1.00 61.24           C
ATOM   3826  N6   DA D  13      -1.651  -3.188  27.451  1.00 60.57           N
ATOM   3827  N1   DA D  13      -2.365  -3.150  29.652  1.00 63.95           N
ATOM   3828  C2   DA D  13      -3.181  -2.649  30.587  1.00 62.57           C
ATOM   3829  N3   DA D  13      -4.128  -1.720  30.463  1.00 60.20           N
ATOM   3830  C4   DA D  13      -4.203  -1.283  29.197  1.00 62.52           C
TER
HETATM 3831  C1' DCP B   1     -17.062 -33.060  25.173  1.00 20.00           C
HETATM 3832  C2  DCP B   1     -17.444 -30.931  26.379  1.00 20.00           C
HETATM 3833  C2' DCP B   1     -18.188 -34.080  25.036  1.00 20.00           C
HETATM 3834  C3' DCP B   1     -18.110 -34.524  23.580  1.00 20.00           C
HETATM 3835  C4  DCP B   1     -18.349 -29.070  25.270  1.00 20.00           C
HETATM 3836  C4' DCP B   1     -16.628 -34.362  23.268  1.00 20.00           C
HETATM 3837  C5  DCP B   1     -18.420 -29.786  24.039  1.00 20.00           C
HETATM 3838  C5' DCP B   1     -16.310 -34.120  21.814  1.00 20.00           C
HETATM 3839  C6  DCP B   1     -18.005 -31.060  24.040  1.00 20.00           C
HETATM 3840  N1  DCP B   1     -17.520 -31.656  25.178  1.00 20.00           N
HETATM 3841  N3  DCP B   1     -17.853 -29.632  26.385  1.00 20.00           N
HETATM 3842  N4  DCP B   1     -18.734 -27.795  25.331  1.00 20.00           N
HETATM 3843  O1A DCP B   1     -17.890 -31.352  19.623  1.00 20.00           O
HETATM 3844  O1B DCP B   1     -18.213 -35.972  19.358  1.00 20.00           O
HETATM 3845  O1G DCP B   1     -20.895 -35.465  16.071  1.00 20.00           O
HETATM 3846  O2  DCP B   1     -17.005 -31.486  27.390  1.00 20.00           O
HETATM 3847  O2A DCP B   1     -16.675 -33.463  18.930  1.00 20.00           O
HETATM 3848  O2B DCP B   1     -20.224 -35.600  20.874  1.00 20.00           O
HETATM 3849  O2G DCP B   1     -20.940 -33.066  16.876  1.00 20.00           O
HETATM 3850  O3' DCP B   1     -18.489 -35.894  23.442  1.00 20.00           O
HETATM 3851  O3A DCP B   1     -18.900 -33.627  20.074  1.00 20.00           O
HETATM 3852  O3B DCP B   1     -20.323 -34.859  18.472  1.00 20.00           O
HETATM 3853  O3G DCP B   1     -18.752 -34.249  16.654  1.00 20.00           O
HETATM 3854  O4' DCP B   1     -16.197 -33.235  24.059  1.00 20.00           O
HETATM 3855  O5' DCP B   1     -16.928 -32.890  21.380  1.00 20.00           O
HETATM 3856  PA  DCP B   1     -17.576 -32.759  19.944  1.00 20.00           P
HETATM 3857  PB  DCP B   1     -19.357 -35.109  19.714  1.00 20.00           P
HETATM 3858  PG  DCP B   1     -20.249 -34.433  16.931  1.00 20.00           P
END
